# Supplementary material for: Nematophagous fungus Arthrobotrys oligospora mimics olfactory cues of sex and food to lure its nematode prey
Source: eLife. 2017 Jan 18;6:e20023. doi: 10.7554/eLife.20023 (PMC5243009; doi:10.7554/eLife.20023)
Supplement: Figure 7—source data 1. — Data columns are as follows. Gene: a given predicted protein-coding or ncRNA-coding gene in the C. elegans genome, from WormBase release WS245, for which we observed non-zero gene activity in AWC neurons. All further data columns are pertinent to that particular gene. AWC: the expression level for a given gene in AWC neurons, generated from a pooled set of all AWC RNA-seq reads, measured in TPM. Larvae: the expression level for a given gene in whole larvae, generated from a pooled set of all larval RNA-seq reads, measured in TPM. AWC/larvae: the ratio of gene expression (measured in TPM) between AWC neurons and whole C. elegans larvae. Genes in this table have been ranked by descending values of AWC/larvae, as a general measure of their AWC-specificity. AWC.vs.larvae_padj: the statistical significance (if any) with which a given gene was expressed either more or less strongly in AWC neurons than in larvae. Significance is given as a p-value, adjusted for multiple testing (hence, named ‘padj’) by the collective false discovery rate (FDR) formula of Benjamini and Hochberg (Benjamini and Hochberg, 1995). To compute this set of padj values, we compared mapped reads per gene from two biologically independent sets of single-cell AWC RNA-seq data (set 1, cells 1, 2, and 4; set 2, cells 3 and 5) to mapped reads from two pools of whole C. elegans larvae (Supplementary file 2). Significance was calculated with DESeq2 (Love et al., 2014) using default arguments to optimize the number of genes detected with a padj of ≤0.01. AWC_minTPM: the minimum expression level for a given gene in AWC neurons at a credibility interval of 99%, generated from a pooled set of all AWC RNA-seq reads (Supplementary file 2), measured in TPM. Larvae_minTPM: the minimum expression level for a given gene in whole larvae at a credibility interval of 99%, generated from a pooled set of all larval RNA-seq reads (Supplementary file 2), measured in TPM. AWC_cell_[number]_TPM: the expression level for a giv [file elife-20023-fig7-data1.xlsx]

## Sheet: AWC_Table_S2
Gene	AWC	larvae	AWC/larvae	AWC.vs.larvae_padj	AWC_minTPM	larvae_minTPM	AWC_cell_1_TPM	AWC_cell_1_minTPM	AWC_cell_2_TPM	AWC_cell_2_minTPM	AWC_cell_3_TPM	AWC_cell_3_minTPM	AWC_cell_4_TPM	AWC_cell_4_minTPM	AWC_cell_5_TPM	AWC_cell_5_minTPM	Coding	Prot_size	Max_prot_size	Housekeeping	7TM_GPCRs	Pfam-A	eggNOG	Phobius	NCoils	Psegs	GO_term
WBGene00021978|Y58A7A.4	9315.31	0.04	232883	6.26858e-21	9260.38	0.000226527	5810.73	5610.34	6165.16	6028.5	8713.55	8534.1	5488.08	5372.8	10972.5	10817.6	protein	904 aa	904				Unnamed protein [LSE1123]		NCoils: 0.02 (21/904)	SEG: 0.04 (33/904)
WBGene00002010|C37H5.8|hsp-6	3396.63	0.26	13064	1.0875e-17	3372.02	0.10776	2068.54	1985.8	2025.04	1969.99	1902.04	1852.83	1369.12	1331.03	6487.18	6389.06	protein	657 aa	657			HSP70 [PF00012.15]; MreB_Mbl [PF06723.8]	Molecular chaperone [COG0443]; Molecular chaperones mortalin/PBP74\/GRP75, HSP70 superfamily [KOG0102]; Unfolded protein binding [meNOG06441]		NCoils: 0.10 (63/657)	SEG: 0.07 (48/657)	ATP binding [GO:0005524]; determination of adult lifespan [GO:0008340]; embryo development ending in birth or egg hatching [GO:0009792]; endoplasmic reticulum unfolded protein response [GO:0030968]; mitochondrial unfolded protein response [GO:0034514]; mitochondrion [GO:0005739]; nematode larval development [GO:0002119]; protein folding [GO:0006457]; reproduction [GO:0000003]; unfolded protein bi…
WBGene00008144|C47E8.6|gasr-8	206.55	0.04	5163.75	9.91755e-08	200.157	4.59127e-08	2.59	0.63451	2.42	0.819385	339.56	317.241	189.91	174.294	377.47	359.325	protein	410 aa	410				Growth-Arrest-Specific protein [euNOG01021]; Growth-Arrest-Specific protein [meNOG02520]		NCoils: 0.32 (130/410)	SEG: 0.02 (10/410)	embryo development ending in birth or egg hatching [GO:0009792]; gamete generation [GO:0007276]; reproduction [GO:0000003]
WBGene00021932|Y55F3AR.1	396.13	0.1	3961.3	1.09908e-08	385.571	0.000696791	506.43	462.24	71.03	59.5931	57.17	47.2793	207.92	188.953	1314.14	1271.16	protein	317 aa	317			60KD_IMP [PF02096.15]	COX18 cytochrome c oxidase assembly homolog (S. cerevisiae) [meNOG12831]; Inner membrane protein translocase involved in respiratory chain assembly [KOG1239]	TM(2x)			integral component of membrane [GO:0016021]; protein insertion into membrane [GO:0051205]
WBGene00011248|R11D1.10	722.23	0.19	3801.21	1.76005e-11	710.188	0.0287613	293.94	267.005	1057.16	1013.63	747.18	713.397	330.3	308.887	478.71	458.802	protein; ncRNA	394 aa	394			FYVE [PF01363.16]	Membrane trafficking and cell signaling protein HRS, contains VHS and FYVE domains [KOG1818]; Zinc finger, FYVE domain containing 19 protein [meNOG07247]		NCoils: 0.17 (67/394)	SEG: 0.09 (37/394)	metal ion binding [GO:0046872]
WBGene00013239|Y56A3A.22	178.71	0.05	3574.2	1.02055e-06	171.655	2.05052e-06	5.57	1.93939	203.12	182.871	53.61	43.6513	100.12	87.152	243.46	226.456	protein	263 aa	263			DUF1279 [PF06916.8]	Uncharacterized conserved protein [KOG4082]	TM(2x)		SEG: 0.08 (22/263)
WBGene00012193|W02A11.2|vps-25	477.46	0.14	3410.43	3.8988e-08	464.458	0.000500375	6.89	2.23255	445.65	409.066	686.41	639.253	630.25	580.674	419.37	392.672	protein	183 aa	183			ESCRT-II [PF05871.7]	Uncharacterized conserved protein [KOG4068]; Vacuolar protein sorting [meNOG02437]
WBGene00013143|Y53C12B.1	143.65	0.05	2873	2.17402e-09	140.085	0.00224998	84.01	74.6244	0.37	0.0369076	13.29	10.5579	133.03	124.39	337.51	325.746	protein	793 aa	793			Nup160 [PF11715.3]; Utp13 [PF08625.6]; WD40 [PF00400.27]	FOG: WD40 repeat [COG2319]; Transducin (beta)-like 3 protein [meNOG06790]; WD40-repeat-containing subunit of the 18S rRNA processing complex [KOG0319]				embryo development ending in birth or egg hatching [GO:0009792]; meiotic chromosome segregation [GO:0045132]; meiotic nuclear division [GO:0007126]; protein binding [GO:0005515]; rRNA processing [GO:0006364]; receptor-mediated endocytosis [GO:0006898]; reproduction [GO:0000003]; small-subunit processome [GO:0032040]
WBGene00194674|F23D12.11	2406.03	0.88	2734.12	2.92207e-08	2354.48	0.0813686	1042.42	927.208	1596.97	1478.92	16.64	6.87493	559.52	497.957	4359.59	4207.21	protein	90 aa	90
WBGene00003473|K11G9.6|mtl-1	593.1	0.22	2695.91	5.03453e-05	567.568	5.25357e-06	17.67	5.51248	2088.72	1956.97	7.8	1.88782	127.59	99.1275	1.38	0.00845446	protein	75 aa	75							SEG: 0.21 (16/75)	determination of adult lifespan [GO:0008340]; growth [GO:0040007]; response to cadmium ion [GO:0046686]; response to heat [GO:0009408]
WBGene00021832|Y54E10A.12	127.97	0.05	2559.4	6.23701e-07	124.102	0.000117753	54.61	45.9312	103.55	94.1589	21.94	17.8891	306.67	290.696	3.78	2.47779	protein	547 aa	547				Uncharacterized protein [LSE0067]		NCoils: 0.16 (86/547)	SEG: 0.12 (68/547)	embryo development ending in birth or egg hatching [GO:0009792]
WBGene00004188|W07E6.4|prp-21	50.8	0.02	2540	2.17754e-06	48.5166	8.00241e-07	43.63	36.1455	0.57	0.0844329	27.75	23.4223	2.82	1.59089	126.01	118.301	protein	655 aa	655			PRP21_like_P [PF12230.3]; Surp [PF01805.15]; ubiquitin [PF00240.18]	Splicing factor 3a, subunit 1 [KOG0007]; Splicing factor 3a, subunit 1 [meNOG00916]		NCoils: 0.04 (24/655)	SEG: 0.09 (57/655)	RNA binding [GO:0003723]; RNA interference [GO:0016246]; RNA processing [GO:0006396]; cell migration [GO:0016477]; collagen and cuticulin-based cuticle development [GO:0040002]; embryo development ending in birth or egg hatching [GO:0009792]; germ cell development [GO:0007281]; gonad development [GO:0008406]; hermaphrodite genitalia development [GO:0040035]; protein binding [GO:0005515]; receptor…
WBGene00018848|F55A3.2	49.16	0.02	2458	6.67268e-07	47.1814	4.65755e-07	80.19	71.3664	0.54	0.111155	14.38	11.6131	28.92	25.0469	100.83	94.9222	protein	773 aa	773					TM(1x)		SEG: 0.10 (75/773)	reproduction [GO:0000003]
WBGene00043156|C27F2.9	110.62	0.05	2212.4	2.64332e-06	105.264	8.78226e-08	0.5	5.16225e-06	0.3	3.26607e-06	0.28	1.3056e-05	46.59	38.044	380.62	359.466	protein	260 aa	260			Cupin_8 [PF13621.1]	Jumonji domain containing 8 protein [meNOG07356]; Uncharacterized conserved protein, contains JmjC domain [KOG2131]	SigP		SEG: 0.05 (12/260)
WBGene00007177|B0399.2|oac-1	40.55	0.02	2027.5	1.28562e-06	38.3845	3.97073e-07	57.32	48.3762	3.97	2.14087	3.57	2.00723	15.66	12.3207	137.06	128.573	protein	651 aa	651			Acyl_transf_3 [PF01757.17]	Predicted acyltransferases [COG1835]	TM(11x)		SEG: 0.05 (31/651)	transferase activity, transferring acyl groups other than amino-acyl groups [GO:0016747]
WBGene00014254|ZK1320.4|cyp-13A10	735.17	0.37	1986.95	2.37713e-11	724.795	0.152259	667.54	628.774	108.84	98.4767	290.55	273.634	486.5	464.569	1934.14	1892.09	protein	519 aa	519			p450 [PF00067.17]	Cytochrome P450 CYP3/CYP5\/CYP6\/CYP9 subfamilies [KOG0158]; Cytochrome P450 [COG2124]; Cytochrome P450 protein [meNOG01902]	TM(1x)			heme binding [GO:0020037]; iron ion binding [GO:0005506]; oxidation-reduction process [GO:0055114]; oxidoreductase activity, acting on paired donors, with incorporation or reduction of molecular oxygen [GO:0016705]
WBGene00007460|C08F11.13	6092.64	3.66	1664.66	5.47078e-13	6020.1	2.46417	3682.74	3527.41	6561.23	6388.16	6913.03	6735.62	3928.46	3819.68	5944.29	5832.29	protein	131-404 aa	404				Integral membrane O-acyltransferase [LSE0499]	TM(10x); TM(2x); TM(6x)		SEG: 0.14 (18/131)
WBGene00001309|M01D7.6|emr-1	463.55	0.28	1655.54	6.29507e-07	447.65	0.010937	235.51	197.797	6.38	2.24852	345.35	309.847	265.89	236.298	520.7	486.273	protein	166 aa	166			LEM [PF03020.10]	Thymopoietin [TWOG0203]	TM(1x)		SEG: 0.23 (39/166)	chromosome segregation [GO:0007059]; embryo development ending in birth or egg hatching [GO:0009792]; integral component of nuclear inner membrane [GO:0005639]; lamin binding [GO:0005521]; mitotic cytokinesis [GO:0000281]; nuclear envelope [GO:0005635]; response to X-ray [GO:0010165]
WBGene00013073|Y51A2D.4|hmit-1.1	138	0.09	1533.33	2.57191e-09	134.16	0.00951589	173.7	158.119	12.62	9.67228	11.02	8.29291	50.51	44.8617	485	468.852	protein	606 aa	606			MFS_1 [PF07690.11]; Sugar_tr [PF00083.19]	Permeases of the major facilitator superfamily [COG0477]; Predicted transporter (major facilitator superfamily) [KOG0254]; Solute carrier family 2 (facilitated glucose transporter), member protein [meNOG09016]	TM(12x)		SEG: 0.05 (30/606)	apical plasma membrane [GO:0016324]; integral component of membrane [GO:0016021]; membrane [GO:0016020]; substrate-specific transmembrane transporter activity [GO:0022891]; transmembrane transport [GO:0055085]; transmembrane transporter activity [GO:0022857]
WBGene00015508|C06A6.3|mvb-12	1862.22	1.25	1489.78	8.50428e-12	1838.6	0.673838	341.47	307.85	2179.62	2100.27	2837.5	2750.36	920.92	878.133	1879.2	1828.07	protein	277 aa	277			DUF2464 [PF10240.4]	Family with sequence similarity 125, member B protein [meNOG12321]; Uncharacterized conserved protein [KOG4000]				ESCRT I complex [GO:0000813]; cytosol [GO:0005829]; endosome membrane [GO:0010008]; endosome to lysosome transport via multivesicular body sorting pathway [GO:0032510]; protein catabolic process [GO:0030163]; receptor catabolic process [GO:0032801]; receptor-mediated endocytosis [GO:0006898]
WBGene00007576|C14B1.5|dph-1	56.81	0.04	1420.25	2.58461e-05	53.5559	8.08283e-07	166.04	145.774	0.83	0.0848063	0.79	0.075679	3.1	1.40431	47.98	41.8237	protein	396 aa	396			Diphthamide_syn [PF01866.12]	DPH1 homolog (S. cerevisiae) protein [meNOG08354]; Diphthamide biosynthesis protein [KOG2648]; Diphthamide synthase subunit DPH2 [COG1736]				cytoplasm [GO:0005737]; nematode larval development [GO:0002119]; peptidyl-diphthamide biosynthetic process from peptidyl-histidine [GO:0017183]
WBGene00015552|C06G3.6	28.16	0.02	1408	0.000153686	26.3049	8.49085e-07	235.8	216.178	1.05	0.301318	0.75	0.144653	0.23	0.00132936	0.08	1.42518e-06	protein	498 aa	498			ZZ [PF00569.12]	Sequestosome 1 protein [meNOG00967]; Uncharacterized conserved protein, contains ZZ-type Zn-finger [KOG4582]		NCoils: 0.14 (70/498)	SEG: 0.08 (40/498)	embryo development ending in birth or egg hatching [GO:0009792]; zinc ion binding [GO:0008270]
WBGene00010333|F59E10.3|copz-1	105.84	0.08	1323	3.98538e-05	99.2571	1.8214e-07	0.79	3.3743e-06	0.48	1.73583e-06	16.12	9.78982	5.77	2.3178	294.56	271.63	protein	184 aa	184			Clat_adaptor_s [PF01217.15]	Coatomer protein complex, subunit zeta 1 [meNOG08620]; Vesicle coat complex COPI, zeta subunit [COG5541]; Vesicle coat complex COPI, zeta subunit [KOG3343]				apoptotic process [GO:0006915]; embryo development ending in birth or egg hatching [GO:0009792]; intracellular protein transport [GO:0006886]; molting cycle, collagen and cuticulin-based cuticle [GO:0018996]; nematode larval development [GO:0002119]; oocyte development [GO:0048599]; receptor-mediated endocytosis [GO:0006898]; reproduction [GO:0000003]; secretion by cell [GO:0032940]; transport [G…
WBGene00019323|K02F2.3|teg-4	12.92	0.01	1292	1.42234e-05	12.119	7.87274e-07	8.68	6.51593	21.28	18.496	31.53	28.1354	0.89	0.43441	0.1	0.00442098	protein	1220 aa	1220			CPSF_A [PF03178.10]; MMS1_N [PF10433.4]	Splicing factor 3b, subunit 3 [KOG1898]; Splicing factor 3b, subunit 3 [meNOG00925]				cell migration [GO:0016477]; embryo development ending in birth or egg hatching [GO:0009792]; germ cell development [GO:0007281]; gonad development [GO:0008406]; hermaphrodite genitalia development [GO:0040035]; nematode larval development [GO:0002119]; nucleic acid binding [GO:0003676]; nucleus [GO:0005634]; protein binding [GO:0005515]; regulation of cell proliferation [GO:0042127]; regulation …
WBGene00018898|F55F10.1	25.49	0.02	1274.5	1.10238e-07	24.5844	0.000343691	0.08	0.000236053	0.05	0.000270197	1.73	1.14989	37.17	34.5168	60.43	57.604	protein	2131-4362 aa	4362			AAA [PF00004.24]; AAA_14 [PF13173.1]; AAA_16 [PF13191.1]; AAA_22 [PF13401.1]; AAA_3 [PF07726.6]; AAA_33 [PF13671.1]; AAA_5 [PF07728.9]; DUF815 [PF05673.8]; Sigma54_activ_2 [PF14532.1]; Sigma54_activat [PF00158.21]; T2SE [PF00437.15]; UPF0079 [PF02367.12]; VWA [PF00092.23]; VWA_2 [PF13519.1]			NCoils: 0.05 (113/2131); 0.03 (113/4362)	SEG: 0.16 (340/2131)	ATP binding [GO:0005524]; ATPase activity [GO:0016887]; inductive cell migration [GO:0040039]; nematode larval development [GO:0002119]; nucleus [GO:0005634]; protein complex assembly [GO:0006461]; receptor-mediated endocytosis [GO:0006898]; reproduction [GO:0000003]
WBGene00004756|ZC518.2|sec-24.2	12.21	0.01	1221	1.63298e-05	11.395	3.36606e-07	19.2	15.6338	0.25	0.0271291	0.12	0.00033587	22.02	19.2063	17.69	15.6048	protein	984 aa	984			Gelsolin [PF00626.17]; Sec23_BS [PF08033.7]; Sec23_helical [PF04815.10]; Sec23_trunk [PF04811.10]; zf-Sec23_Sec24 [PF04810.10]	SEC24 family, member protein [meNOG01674]; Vesicle coat complex COPII, subunit SEC24/subunit SFB2 [KOG1985]; Vesicle coat complex COPII, subunit SEC24\/subunit SFB2\/subunit SFB3 [COG5028]			SEG: 0.18 (174/984)	COPII vesicle coat [GO:0030127]; ER to Golgi vesicle-mediated transport [GO:0006888]; body morphogenesis [GO:0010171]; embryo development ending in birth or egg hatching [GO:0009792]; intracellular protein transport [GO:0006886]; locomotion [GO:0040011]; nematode larval development [GO:0002119]; oogenesis [GO:0048477]; reproduction [GO:0000003]; secretion by cell [GO:0032940]; striated muscle myo…
WBGene00011019|R05A10.2	407.59	0.34	1198.79	2.02672e-06	393.549	0.0326022	0.84	9.81216e-07	0.51	4.90378e-06	0.48	1.86757e-06	19.27	12.3271	1285.88	1232.9	protein	161 aa	161					SigP		SEG: 0.13 (21/161)
WBGene00015021|B0205.6	34.24	0.03	1141.33	2.17125e-05	31.8825	5.01453e-07	47.53	38.1617	30.9	24.8769	0.7	0.0723864	2.73	1.29116	61.48	54.8715	protein	412 aa	412			Aminotran_5 [PF00266.14]; Beta_elim_lyase [PF01212.16]	Cysteine desulfurase NFS1 [KOG1549]; Cysteine sulfinate desulfinase/cysteine desulfurase and related enzymes [COG1104]; NFS1 nitrogen fixation 1 protein [meNOG06929]				catalytic activity [GO:0003824]; cysteine desulfurase activity [GO:0031071]; cysteine metabolic process [GO:0006534]; embryo development ending in birth or egg hatching [GO:0009792]; metabolic process [GO:0008152]; nematode larval development [GO:0002119]; pyridoxal phosphate binding [GO:0030170]; reproduction [GO:0000003]
WBGene00020408|T10D4.6	43.25	0.04	1081.25	1.50651e-06	41.3261	8.7023e-05	76.16	67.0052	0.57	0.11335	0.36	0.0342874	2.35	1.32144	108.42	101.95	protein	777-796 aa	796				Unnamed protein [LSE0715]			SEG: 0.19 (146/777)
WBGene00022631|ZC581.1|nekl-2	900.32	0.84	1071.81	1.45442e-09	886.088	0.419845	1714.72	1627.46	465.25	438.142	281.1	260.235	913.18	875.076	621.02	596.376	protein	357 aa	357			Kinase-like [PF14531.1]; Pkinase [PF00069.20]; Pkinase_Tyr [PF07714.12]	NIMA (never in mitosis gene a)-related protein [meNOG03037]; Serine/threonine protein kinase [COG0515]; Serine\/threonine protein kinase [KOG0589]				ATP binding [GO:0005524]; body morphogenesis [GO:0010171]; collagen and cuticulin-based cuticle development [GO:0040002]; locomotion [GO:0040011]; negative regulation of vulval development [GO:0040027]; nematode larval development [GO:0002119]; positive regulation of vulval development [GO:0040026]; protein kinase activity [GO:0004672]; protein phosphorylation [GO:0006468]; reproduction [GO:00000…
WBGene00045338|M01B2.13	390.34	0.37	1054.97	5.14398e-09	378.876	0.073533	3.56	0.625867	13.92	8.66343	128.81	111.852	1038.76	990.585	475.76	449.673	protein	285 aa	285							SEG: 0.04 (12/285)
WBGene00005321|F40D4.11|srh-102	52.03	0.05	1040.6	4.96272e-05	48.4931	1.60649e-06	1.8	0.211285	138.24	122.778	1.02	0.108254	50.27	41.4855	23.01	18.2254	protein	352 aa	352		7TM_GPCRs	7TM_GPCR_Srh [PF10318.4]; 7TM_GPCR_Sri [PF10327.4]; 7TM_GPCR_Str [PF10326.4]	Predicted olfactory G-protein coupled receptor [LSE0262]	TM(7x)		SEG: 0.03 (10/352)
WBGene00016530|C39D10.2	298.41	0.29	1029	0.000513967	283.691	0.00191625	634.4	557.036	3.38	0.37781	1.55	0.0105998	673.99	616.802	3.38	0.765887	protein	102 aa	102					SigP
WBGene00012483|Y18D10A.16	3316.5	3.35	990	4.98196e-09	3267.04	1.87226	2678.13	2511.13	911.13	843.297	3236.44	3102.1	1514.16	1431.3	3484.21	3376.81	protein	96 aa	96			Pet191_N [PF10203.4]	Cytochrome c oxidase assembly protein PET191 [KOG4114]
WBGene00012289|W05H12.1	27.98	0.03	932.67	0.000213736	26.034	5.06997e-07	247.27	225.958	1.67	0.586682	0.58	0.0612892	0.13	2.68926e-07	0.09	1.68685e-06	protein	467 aa	467				Unnamed protein [LSE0966]	SigP+TM(1x)	NCoils: 0.15 (69/467)	SEG: 0.18 (82/467)	reproduction [GO:0000003]
WBGene00010781|K11H3.4	34.04	0.04	851	0.000244729	31.5281	4.50882e-07	0.37	3.01725e-06	0.22	1.99094e-07	0.21	3.19573e-06	146.12	132.602	1.17	0.343251	protein	364 aa	364				GYF domain containing proteins [KOG1862]			SEG: 0.04 (15/364)
WBGene00022348|Y82E9BR.16	85.02	0.1	850.2	4.45665e-05	79.0041	0.000534945	1	0.00497921	0.85	0.0249165	52.94	40.6955	9.95	3.98404	205.12	186.333	protein	132-575 aa	575			MFS_1 [PF07690.11]; Sugar_tr [PF00083.19]	Permeases of the major facilitator superfamily [COG0477]; Solute carrier family 22 protein [meNOG00703]; Synaptic vesicle transporter SVOP and related transporters (major facilitator superfamily) [KOG0255]	TM(11x); TM(3x)		SEG: 0.05 (28/575)	embryo development ending in birth or egg hatching [GO:0009792]; integral component of membrane [GO:0016021]; nematode larval development [GO:0002119]; transmembrane transport [GO:0055085]; transmembrane transporter activity [GO:0022857]
WBGene00017446|F14B8.4	332.14	0.41	810.1	6.55125e-06	313.923	0.00293258	504.3	426.387	87.24	62.8091	451.79	396.998	295.19	253.496	207.3	177.582	protein	115 aa	115					SigP			embryo development ending in birth or egg hatching [GO:0009792]
WBGene00015442|C04F1.1	377	0.47	802.13	2.30981e-09	366.739	0.141105	483.25	440.554	544.94	510.496	397.9	370.285	315.65	291.514	388.88	367.389	protein	308 aa	308			Methyltransf_21 [PF05050.7]	Predicted secreted small molecules methylase [LSE0016]	TM(1x)		SEG: 0.04 (12/308)
WBGene00006630|F53B2.2|tsp-4	55.55	0.07	793.57	0.00022133	51.1684	1.74559e-07	540.48	488.167	2.64	0.48453	3.64	1.07272	0.35	5.06374e-07	0.24	2.35774e-05	protein	241 aa	241			Tetraspannin [PF00335.15]	Tetraspanin family integral membrane protein [KOG3882]	TM(4x)		SEG: 0.20 (47/241)	integral component of membrane [GO:0016021]
WBGene00012658|Y39A1A.21	219.13	0.28	782.61	2.09472e-06	210.171	0.00145075	274.46	238.866	287.27	259.134	2.97	0.459916	306.86	279.748	135.63	121.036	protein; ncRNA	188 aa	188				Family with sequence similarity 173, member B protein [meNOG05602]; SAM-dependent methyltransferases [COG0500]; Uncharacterized conserved protein [KOG4058]	SigP		SEG: 0.14 (27/188)
WBGene00013139|Y53C12A.3	123.36	0.16	771	1.26576e-06	117.709	0.0050028	13.99	7.78433	245.79	223.421	158.09	141.042	70.89	60.1527	2.29	0.923951	protein	270 aa	270			Yip1 [PF04893.12]	Uncharacterized conserved protein [KOG3114]; Yip1 domain family, member 3 protein [meNOG03136]	TM(5x)		SEG: 0.19 (52/270)	membrane [GO:0016020]
WBGene00003790|Y54E5A.4|npp-4	22.61	0.03	753.67	0.000201869	20.959	5.01845e-07	0.69	0.0344354	43.94	37.8408	1.04	0.284472	55.3	48.6831	0.48	0.0911906	protein	538 aa	538			Nucleoporin_FG [PF13634.1]	Nuclear pore complex, Nup98 component (sc Nup145/Nup100\/Nup116) [KOG0845]	SigP	NCoils: 0.05 (28/538)	SEG: 0.35 (187/538)	embryo development ending in birth or egg hatching [GO:0009792]; establishment of mitotic spindle orientation [GO:0000132]; hermaphrodite genitalia development [GO:0040035]; nuclear pore [GO:0005643]; nucleus organization [GO:0006997]; protein binding [GO:0005515]; receptor-mediated endocytosis [GO:0006898]; reproduction [GO:0000003]; structural constituent of nuclear pore [GO:0017056]
WBGene00015462|C05C8.5	14.79	0.02	739.5	3.3405e-05	13.1963	2.30821e-07	7.88	4.6422	11.21	8.45161	0.26	1.84522e-05	17.76	13.9624	30.06	25.2452	protein	594 aa	594			RNase_T [PF00929.19]	3'-5' exonuclease [KOG2248]; DNA polymerase III, epsilon subunit and related 3'-5' exonucleases [COG0847]; Exonuclease nef-sp [meNOG00553]			SEG: 0.07 (44/594)	body morphogenesis [GO:0010171]; exonuclease activity [GO:0004527]; nematode larval development [GO:0002119]; nucleic acid binding [GO:0003676]; oviposition [GO:0018991]
WBGene00016746|C48B6.10	671.4	0.91	737.8	9.84881e-07	643.805	0.0878762	976.6	862.251	218.86	177.732	386.3	333.966	859.62	779.347	153.89	127.767	protein	61 aa	61					TM(1x)		SEG: 0.49 (30/61)
WBGene00000123|F36A4.7|ama-1	7.14	0.01	714	0.00200488	6.64376	4.6912e-05	12.97	10.7541	0.36	0.123617	0.03	3.47011e-07	11.4	9.87004	0.02	1.47593e-08	protein	1856 aa	1856			RNA_pol_Rpb1_1 [PF04997.7]; RNA_pol_Rpb1_2 [PF00623.15]; RNA_pol_Rpb1_3 [PF04983.13]; RNA_pol_Rpb1_4 [PF05000.12]; RNA_pol_Rpb1_5 [PF04998.12]; RNA_pol_Rpb1_6 [PF04992.9]; RNA_pol_Rpb1_7 [PF04990.7]; RNA_pol_Rpb1_R [PF05001.8]	DNA-directed RNA polymerase, beta' subunit/160 kD subunit [COG0086]; Dna-Directed RNA polymerase [meNOG01029]; RNA polymerase II, large subunit [KOG0260]			SEG: 0.16 (300/1856)	DNA binding [GO:0003677]; DNA-directed RNA polymerase II, core complex [GO:0005665]; DNA-directed RNA polymerase activity [GO:0003899]; RNA polymerase II activity [GO:0001055]; asymmetric cell division [GO:0008356]; developmental process [GO:0032502]; embryo development ending in birth or egg hatching [GO:0009792]; exit from mitosis [GO:0010458]; gastrulation [GO:0007369]; hatching [GO:0035188]; …
WBGene00018797|F54D7.2	156.45	0.23	680.22	3.82621e-08	151.39	0.0581132	1.81	0.367519	3.59	1.76048	293.71	275.384	419.58	397.565	2.76	1.48855	protein	393 aa	393			CDP-OH_P_transf [PF01066.16]	Selenoprotein I [meNOG11774]; sn-1,2-diacylglycerol ethanolamine- and cholinephosphotranferases [COG5050]; sn-1,2-diacylglycerol ethanolamine- and cholinephosphotranferases [KOG2877]	TM(10x)			membrane [GO:0016020]; nematode larval development [GO:0002119]; phospholipid biosynthetic process [GO:0008654]; phosphotransferase activity, for other substituted phosphate groups [GO:0016780]
WBGene00017431|F13H6.3	20.33	0.03	677.67	2.37423e-05	18.7531	1.87152e-06	0.47	0.00438064	0.14	3.86845e-06	0.13	1.13288e-06	21.28	17.2661	60.58	54.9808	protein	554 aa	554			Abhydrolase_3 [PF07859.8]; COesterase [PF00135.23]	Carboxylesterase [meNOG03627]; Carboxylesterase and related proteins [KOG1516]; Carboxylesterase type B [COG2272]
WBGene00006836|C47E8.7|unc-112	20.12	0.03	670.67	7.42926e-06	18.8271	0.000220833	0.75	0.100024	0.27	0.0147823	35.69	31.213	22.23	18.8708	40.65	36.8776	protein	720 aa	720			FERM_M [PF00373.13]; PH [PF00169.24]	Fermitin family homolog protein [meNOG02672]; Mitogen inducible gene product (contains ERM and PH domains) [KOG3727]		NCoils: 0.03 (21/720)	SEG: 0.06 (44/720)	M band [GO:0031430]; body morphogenesis [GO:0010171]; cell-matrix adhesion [GO:0007160]; cell-substrate junction [GO:0030055]; embryo development ending in birth or egg hatching [GO:0009792]; inductive cell migration [GO:0040039]; locomotion [GO:0040011]; nematode larval development [GO:0002119]; plasma membrane [GO:0005886]; protein catabolic process [GO:0030163]; receptor-mediated endocytosis […
WBGene00010966|MTCE.34|nduo-3	179.53	0.27	664.93	6.44557e-05	164.221	8.76577e-06	207.52	152.074	1.44	8.78186e-07	58.51	37.3426	282.34	235.959	205.89	173.752	protein	111 aa	111			Oxidored_q4 [PF00507.14]	NADH dehydrogenase subunit 3 and related proteins [KOG4662]; Nadh-Ubiquinone oxidoreductase chain 3 [meNOG35916]	TM(3x)		SEG: 0.14 (16/111)	NADH dehydrogenase (ubiquinone) activity [GO:0008137]; oxidation-reduction process [GO:0055114]
WBGene00196407|T13H2.7	818.77	1.24	660.3	0.000114187	729.287	8.93469e-05	271.29	137.068	144.85	62.7703	153.19	76.3988	454.83	302.947	804.55	653.802	ncRNA
WBGene00010236|F58B4.3	1536.45	2.48	619.54	6.91954e-09	1506.9	1.25206	576.66	512.682	502.37	458.33	896.9	838.819	822.84	769.737	3142.49	3050.77	protein	54-125 aa	125					SigP; TM(1x)		SEG: 0.22 (12/54)
WBGene00007511|C10C5.7	247.56	0.4	618.9	0.000894766	227.032	2.70673e-06	1381.36	1205.09	2.02	1.22386e-06	7.59	0.708776	1.72	3.97088e-05	1.15	6.90476e-05	protein	83 aa	83					SigP
WBGene00044921|F53C11.9	205.77	0.34	605.21	2.21153e-05	192.538	0.00291618	1.57	2.22193e-05	1.94	0.0131663	102.91	79.2792	20.6	11.3753	660.51	611.115	protein	80 aa	80			TIL [PF01826.12]		SigP
WBGene00006483|F42A9.1|dgk-4	29.86	0.05	597.2	3.26072e-08	28.732	0.00754057	1.57	0.761651	0.09	0.000450022	0.09	0.000716744	73.9	69.4016	56.45	53.1506	protein	1288-1339 aa	1339			C1_1 [PF00130.17]; DAGK_acc [PF00609.14]; DAGK_cat [PF00781.19]; SAM_1 [PF00536.25]; SAM_2 [PF07647.12]	Diacylglycerol kinase [KOG1170]; Diacylglycerol kinase [meNOG07700]	TM(1x)	NCoils: 0.07 (94/1339); 0.07 (94/1288)	SEG: 0.08 (101/1339)	NAD+ kinase activity [GO:0003951]; diacylglycerol kinase activity [GO:0004143]; intracellular signal transduction [GO:0035556]; metabolic process [GO:0008152]; protein binding [GO:0005515]; protein kinase C-activating G-protein coupled receptor signaling pathway [GO:0007205]
WBGene00022694|ZK328.4	266.85	0.46	580.11	3.46437e-07	261.007	0.222931	519.84	488.576	337.2	319.42	4.76	2.94694	290.55	274.936	191.7	181.85	protein	532 aa	532			SprT-like [PF10263.4]	Acidic repeat containing protein [meNOG07325]; SPRT-like metalloprotease [KOG3854]		NCoils: 0.04 (21/532)	SEG: 0.14 (73/532)	meiotic chromosome segregation [GO:0045132]; meiotic nuclear division [GO:0007126]
WBGene00008214|C49F8.2|gem-1	11.58	0.02	579	0.00016135	10.68	2.38822e-07	124.21	112.863	0.55	0.120231	0.75	0.238657	0.07	1.28823e-06	0.05	5.61453e-07	protein	771 aa	771			MFS_1 [PF07690.11]	Monocarboxylate transporter [KOG2504]; Solute carrier family 16 protein [meNOG04197]	TM(12x)		SEG: 0.04 (31/771)	integral component of membrane [GO:0016021]; plasma membrane [GO:0005886]; transmembrane transport [GO:0055085]
WBGene00023497|ZK662.4|lin-15B	17.18	0.03	572.67	5.61701e-05	16.312	0.00110446	0.57	0.12331	89.17	83.4176	0.46	0.153677	0.08	0.000829437	0.06	0.000474492	protein	1440 aa	1440			THAP [PF05485.7]	Tam3-transposase (Ac family) [KOG1121]			SEG: 0.08 (115/1440)	embryo development ending in birth or egg hatching [GO:0009792]; endoplasmic reticulum unfolded protein response [GO:0030968]; negative regulation of vulval development [GO:0040027]; nematode larval development [GO:0002119]; nucleic acid binding [GO:0003676]; nucleus [GO:0005634]; positive regulation of vulval development [GO:0040026]; regulation of cell fate specification [GO:0042659]
WBGene00008288|C54C6.6	77.86	0.14	556.14	4.70755e-06	72.4971	0.000564515	0.68	7.44354e-06	0.41	6.58875e-06	0.38	6.96749e-06	180.5	160.223	152.19	136.99	protein	203 aa	203			DUF667 [PF05018.8]	Transcription factor IIB [KOG3213]; UPF0468 protein C16orf80 (Transcription factor IIB) [meNOG06752]
WBGene00017742|F23F1.1|nfyc-1	32.7	0.06	545	0.00120882	29.5767	1.3235e-06	1.12	0.0047542	0.34	7.26975e-06	0.32	1.72314e-06	119.37	104.733	0.4	0.000966663	protein	232 aa	232			CBFD_NFYB_HMF [PF00808.18]; Histone [PF00125.19]	CCAAT-binding factor, subunit C (HAP5) [KOG1657]; CCAAT-binding factor, subunit C [COG5208]; Nuclear transcription factor-Y [meNOG05267]				CCAAT-binding factor complex [GO:0016602]; hermaphrodite genitalia development [GO:0040035]; intracellular [GO:0005622]; nematode larval development [GO:0002119]; protein heterodimerization activity [GO:0046982]; receptor-mediated endocytosis [GO:0006898]; regulation of transcription, DNA-templated [GO:0006355]; reproduction [GO:0000003]; sequence-specific DNA binding [GO:0043565]; sequence-speci…
WBGene00016654|C44E4.5	16.04	0.03	534.67	0.000267281	14.639	1.65132e-07	0.48	0.000599923	0.29	0.00147606	49.67	43.0873	1.89	0.805822	0.51	0.0925576	protein	538 aa	538			CS [PF04969.11]	Nudc domain containing 1 protein [meNOG04123]; Uncharacterized conserved protein (tumor antigen CML66 in humans) [KOG4379]			SEG: 0.02 (13/538)	lipid storage [GO:0019915]
WBGene00021345|Y37B11A.3	184.95	0.36	513.75	6.11178e-08	177.751	0.061099	330.53	296.97	38.52	30.1172	30.54	23.6643	92.99	80.2905	577.62	551.068	protein	339 aa	339			Mito_carr [PF00153.22]	Mitochondrial tricarboxylate/dicarboxylate carrier proteins [KOG0756]; Solute carrier family 25 (mitochondrial carrier\; citrate transporter), member 1 protein [meNOG08449]			SEG: 0.04 (15/339)	embryo development ending in birth or egg hatching [GO:0009792]
WBGene00018609|F48E8.2	118.77	0.24	494.88	1.62686e-06	114.989	0.0689921	27.53	21.4292	264.24	248.463	69.15	61.7858	41.91	36.1923	0.71	0.211803	protein	467 aa	467			Eapp_C [PF10238.4]	E2F-Associated phosphoprotein [meNOG00062]; Uncharacterized conserved protein [KOG3395]			SEG: 0.15 (68/467)	embryo development ending in birth or egg hatching [GO:0009792]
WBGene00004454|C09H10.2|rpl-41	34126.9	72	473.98	4.61609e-07	33868.1	61.825	12657.6	12082.1	28327.1	27589.7	35671.3	34808.8	10077.1	9754.54	22036.9	21620.4	protein	105 aa	105	Housekeeping		Ribosomal_L44 [PF00935.14]	60S ribosomal protein L44 [KOG3464]; Ribosomal protein L36a [meNOG16585]; Ribosomal protein L44E [COG1631]				embryo development ending in birth or egg hatching [GO:0009792]; hermaphrodite genitalia development [GO:0040035]; intracellular [GO:0005622]; molting cycle, collagen and cuticulin-based cuticle [GO:0018996]; nematode larval development [GO:0002119]; positive regulation of multicellular organism growth [GO:0040018]; reproduction [GO:0000003]; ribosome [GO:0005840]; structural constituent of ribos…
WBGene00008810|F14F7.3|cyp-13A12	18.67	0.04	466.75	0.000124471	17.1228	1.48484e-06	0.36	1.35545e-05	0.15	5.31665e-06	21.11	16.5645	51.52	44.8547	0.09	2.0572e-06	protein	518 aa	518			p450 [PF00067.17]	Cytochrome P450 CYP3/CYP5\/CYP6\/CYP9 subfamilies [KOG0158]; Cytochrome P450 [COG2124]; Cytochrome P450 protein [meNOG01902]	SigP+TM(1x)		SEG: 0.02 (10/518)	heme binding [GO:0020037]; iron ion binding [GO:0005506]; oxidation-reduction process [GO:0055114]; oxidoreductase activity, acting on paired donors, with incorporation or reduction of molecular oxygen [GO:0016705]
WBGene00235273|T11F8.12	87.14	0.19	458.63	6.25576e-05	77.6213	5.74014e-06	85.07	55.0984	13.49	4.70772	6.06	0.954783	38.92	23.1413	300.63	264.219	protein	133 aa	133					SigP+TM(1x)		SEG: 0.11 (14/133)
WBGene00019139|F59H6.9|bath-1	68.65	0.15	457.67	8.14488e-06	64.4085	0.00798258	0.49	2.25129e-08	0.29	9.83697e-06	143.99	127.941	120.01	106.179	0.69	0.060951	protein	302 aa	302			BTB [PF00651.26]; MATH [PF00917.21]	BTB and MATH domain containing protein [euNOG11526]; Uncharacterized protein, contains BTB/POZ domain [LSE0150]				embryo development ending in birth or egg hatching [GO:0009792]; protein binding [GO:0005515]
WBGene00018130|F36H12.17	82.11	0.18	456.17	3.16522e-05	79.0246	0.0432739	5.49	2.96664	433.31	412.271	4.42	2.63639	0.12	2.51077e-07	0.08	5.47804e-06	protein	421 aa	421					SigP+TM(1x)		SEG: 0.09 (36/421)	lipid storage [GO:0019915]
WBGene00200878|Y47G6A.35	19673.8	43.56	451.65	5.67486e-05	17127.9	1.61379e-05	10405.9	5438.11	16003.9	11333.8	3966.93	1554.13	33928.4	27459.4	35236.3	29475.8	ncRNA
WBGene00006573|Y66D12A.22|tin-10	620.3	1.4	443.07	6.48808e-06	595.197	0.354667	20.04	7.27801	307.45	259.948	329.54	282.566	1181.53	1092.59	16.62	9.1386	protein	86 aa	86			zf-Tim10_DDP [PF02953.10]	Mitochondrial import inner membrane translocase, subunits TIM10/TIM12 [KOG3480]; Mitochondrial intermembrane chaperone that participates in the import and insertion of multi-pass transmembrane proteins into the mitochondrial inner membrane. May also be required for the transfer of beta-barrel precursors from the TOM complex to the sorting and assembly machinery (SAM complex) of the outer membrane…				embryo development ending in birth or egg hatching [GO:0009792]; growth [GO:0040007]; hermaphrodite genitalia development [GO:0040035]; locomotion [GO:0040011]; positive regulation of multicellular organism growth [GO:0040018]; protein import into mitochondrial inner membrane [GO:0045039]; regulation of multicellular organism growth [GO:0040014]; reproduction [GO:0000003]
WBGene00022149|Y71G12B.9|lin-65	52.66	0.12	438.83	3.13817e-06	49.4283	0.010828	1.71	0.279883	108.67	95.9578	40.08	32.6194	71.69	61.8071	40.66	34.5905	protein	156-728 aa	728						NCoils: 0.10 (70/728); 0.12 (70/573)	SEG: 0.27 (153/573)	growth [GO:0040007]; negative regulation of vulval development [GO:0040027]; reproduction [GO:0000003]; secretion by cell [GO:0032940]
WBGene00006055|C14A11.7|ssr-2	21.9	0.05	438	0.00114246	19.6294	3.85781e-08	154.54	133.293	1.62	0.332055	1.28	0.202045	0.24	7.52143e-06	0.16	2.62967e-06	protein	320 aa	320			Miro [PF08477.8]; Ras [PF00071.17]	GTPase SAR1 and related small G proteins [COG1100]; Protein involved in small GTPase mediated signal transduction [meNOG07897]; Ras-related GTPase [KOG0395]				GTP binding [GO:0005525]; GTP catabolic process [GO:0006184]; GTPase activity [GO:0003924]; intracellular [GO:0005622]; intracellular protein transport [GO:0006886]; membrane [GO:0016020]; nucleocytoplasmic transport [GO:0006913]; protein transport [GO:0015031]; signal transduction [GO:0007165]; small GTPase mediated signal transduction [GO:0007264]
WBGene00021698|Y48G9A.4|frl-1	8.61	0.02	430.5	7.41423e-05	7.94908	0.000152716	0.1	2.44325e-06	0.06	2.05872e-06	0.1	3.59054e-08	0.76	0.327802	28.71	26.1031	protein	1115 aa	1115			Drf_FH3 [PF06367.11]; Drf_GBD [PF06371.8]; FH2 [PF02181.18]	Formin-Like protein [meNOG04068]; Rac1 GTPase effector FRL [KOG1923]		NCoils: 0.08 (84/1115)	SEG: 0.17 (195/1115)	Rho GTPase binding [GO:0017048]; actin binding [GO:0003779]; actin cytoskeleton organization [GO:0030036]; binding [GO:0005488]; cellular component organization [GO:0016043]
WBGene00011605|T08A11.2	4.19	0.01	419	0.000680663	3.77141	6.41106e-08	0.08	1.19335e-06	0.05	1.20606e-07	0.05	1.01884e-06	17.21	15.0017	0.35	0.13214	protein	1322 aa	1322			HEAT [PF02985.17]; HEAT_2 [PF13646.1]; HEAT_EZ [PF13513.1]; SF3b1 [PF08920.5]	Splicing factor 3b, subunit 1 [KOG0213]; Splicing factor 3b, subunit 1 [meNOG00240]; U2 snRNP spliceosome subunit [COG5181]	TM(2x)	NCoils: 0.04 (49/1322)	SEG: 0.02 (30/1322)	binding [GO:0005488]; embryo development ending in birth or egg hatching [GO:0009792]; germ cell development [GO:0007281]; hermaphrodite genitalia development [GO:0040035]; locomotion [GO:0040011]; nematode larval development [GO:0002119]; receptor-mediated endocytosis [GO:0006898]; regulation of cell proliferation [GO:0042127]; regulation of meiosis [GO:0040020]; reproduction [GO:0000003]
WBGene00045386|C02B4.4	149.72	0.37	404.65	0.00649538	138.224	0.00278562	674.4	588.444	5.25	0.811733	3.84	0.35201	2.67	0.141201	0.6	6.58536e-06	protein	82 aa	82					SigP
WBGene00010756|K10G9.2	67.82	0.17	398.94	0.000243297	64.0198	0.0195187	3.31	0.910471	252.32	231.354	2.12	0.645134	45.57	37.891	0.29	0.00173825	protein	240 aa	240							SEG: 0.19 (45/240)	hermaphrodite genitalia development [GO:0040035]; locomotion [GO:0040011]
WBGene00201192|F16A11.9	652.88	1.64	398.1	0.000408812	593.779	0.00114732	89.89	33.1175	172.77	98.0819	15.59	0.779242	170.24	99.6124	337.19	266.327	ncRNA
WBGene00002190|R07E4.6|kin-2	172.55	0.44	392.16	4.15975e-08	168.144	0.191395	49.26	41.3978	208.84	195.275	100.88	92.1127	120.92	111.823	235.3	224.23	protein	334-376 aa	376			RIIa [PF02197.12]; cNMP_binding [PF00027.24]	Protein kinase, cAMP-dependent, regulatory, type I [meNOG07199]; cAMP-binding proteins - catabolite gene activator and regulatory subunit of cAMP-dependent protein kinases [COG0664]; cAMP-dependent protein kinase types I and II, regulatory subunit [KOG1113]				body morphogenesis [GO:0010171]; cAMP-dependent protein kinase complex [GO:0005952]; cAMP-dependent protein kinase regulator activity [GO:0008603]; cytosol [GO:0005829]; engulfment of apoptotic cell [GO:0043652]; locomotion [GO:0040011]; membrane [GO:0016020]; molting cycle, collagen and cuticulin-based cuticle [GO:0018996]; negative regulation of oocyte maturation [GO:1900194]; negative regulati…
WBGene00000800|Y23H5A.7|cars-1	132.99	0.34	391.15	4.61411e-07	129.608	0.177158	139.72	127.315	208.97	197.126	46.79	41.7185	180.82	170.801	51.68	47.4457	protein	754-909 aa	909			tRNA-synt_1e [PF01406.14]; tRNA-synt_1g [PF09334.6]	Cysteinyl-Trna synthetase [meNOG01385]; Cysteinyl-tRNA synthetase [COG0215]; Cysteinyl-tRNA synthetase [KOG2007]		NCoils: 0.04 (33/909); 0.04 (33/908); 0.04 (33/754)	SEG: 0.08 (71/909)	ATP binding [GO:0005524]; aminoacyl-tRNA ligase activity [GO:0004812]; apoptotic process [GO:0006915]; cysteine-tRNA ligase activity [GO:0004817]; cysteinyl-tRNA aminoacylation [GO:0006423]; embryo development ending in birth or egg hatching [GO:0009792]; molting cycle, collagen and cuticulin-based cuticle [GO:0018996]; nematode larval development [GO:0002119]; nucleotide binding [GO:0000166]; re…
WBGene00022036|Y65B4BL.4	491.58	1.27	387.07	5.19091e-07	480.786	0.722522	312.05	281.588	191.09	172.949	399.96	374.034	440.65	414.252	488.85	466.235	protein	324 aa	324					TM(4x)		SEG: 0.12 (38/324)
WBGene00003794|Y41D4B.19|npp-8	57.5	0.15	383.33	5.14398e-09	55.8197	0.0194168	69.8	62.9986	2.49	1.48893	26.19	23.2297	72.95	68.0351	95.49	90.9351	protein	376-1200 aa	1200			Nucleoporin_C [PF03177.9]; Nucleoporin_N [PF08801.6]		TM(1x)	NCoils: 0.02 (21/1200)	SEG: 0.03 (30/1200)	embryo development ending in birth or egg hatching [GO:0009792]; hermaphrodite genitalia development [GO:0040035]; lipid storage [GO:0019915]; nematode larval development [GO:0002119]; nuclear pore [GO:0005643]; nucleocytoplasmic transport [GO:0006913]; nucleus organization [GO:0006997]; protein binding [GO:0005515]; secretion by cell [GO:0032940]; structural constituent of nuclear pore [GO:00170…
WBGene00016574|C41H7.4	136.88	0.37	369.95	1.20685e-06	131.313	0.100192	52.44	40.6517	0.52	0.00262673	0.5	0.00406349	163.82	148.464	245.75	229.505	protein	331 aa	331			Lin-8 [PF03353.10]	Uncharacterized protein [LSE0527]		NCoils: 0.06 (21/331)	SEG: 0.22 (73/331)	body morphogenesis [GO:0010171]; embryo development ending in birth or egg hatching [GO:0009792]; locomotion [GO:0040011]; nematode larval development [GO:0002119]
WBGene00013692|Y105E8B.7	40.68	0.11	369.82	2.32674e-05	37.2757	0.000634998	0.53	1.90347e-05	0.32	1.70978e-06	0.3	2.00884e-05	62.1	51.7256	95.13	84.4726	protein	269 aa	269			YEATS [PF03366.11]	Transcription initiation factor IIF, auxiliary subunit [COG5033]; Transcription initiation factor IIF, auxiliary subunit [KOG3149]			SEG: 0.13 (36/269)	nucleus [GO:0005634]; regulation of transcription, DNA-templated [GO:0006355]
WBGene00013877|ZC376.6	14.45	0.04	361.25	1.39468e-05	13.558	0.00172127	27.34	22.9617	10.61	8.57202	0.29	0.038508	0.48	0.139077	26.72	24.2262	protein	1152-1156 aa	1156			INTS2 [PF14750.1]	Integrator complex subunit 2 [euNOG00022]; Integrator complex subunit 2 [meNOG01106]			SEG: 0.06 (64/1156)	embryo development ending in birth or egg hatching [GO:0009792]; integrator complex [GO:0032039]; locomotion [GO:0040011]; nematode larval development [GO:0002119]; reproduction [GO:0000003]
WBGene00006721|F46E10.8|ubh-1	77.51	0.22	352.32	5.51519e-05	71.9007	0.0116451	37.78	25.4856	116.26	98.1525	0.97	0.0118617	45.03	34.8696	47.23	37.7482	protein	216 aa	216			Peptidase_C12 [PF01088.16]	Ubiquitin C-terminal hydrolase UCHL1 [KOG1415]; Ubiquitin carboxyl-terminal protein [meNOG03182]				intracellular [GO:0005622]; ubiquitin-dependent protein catabolic process [GO:0006511]; ubiquitin-specific protease activity [GO:0004843]
WBGene00017317|F09G2.9|attf-2	147.24	0.42	350.57	8.12246e-08	142.912	0.189745	26.8	20.6717	187	173.518	16.5	12.9958	145.63	134.552	239.11	227.762	protein	415 aa	415							SEG: 0.48 (201/415)	embryo development ending in birth or egg hatching [GO:0009792]; reproduction [GO:0000003]
WBGene00007366|C06B3.7	34.06	0.1	340.6	0.000664134	31.1236	0.000525835	321.08	288.12	1.48	0.223994	1.13	0.113807	0.26	1.7643e-06	0.17	2.0569e-06	protein	303 aa	303				Predicted hydrolases or acyltransferases (alpha/beta hydrolase superfamily) [KOG2565]; Unnamed protein [LSE0950]			SEG: 0.05 (14/303)
WBGene00006996|C08B11.1|zyg-11	140.42	0.42	334.33	3.95822e-08	137.176	0.23125	2.36	1.07587	31.72	27.6617	154.49	144.983	201.22	190.64	199.53	190.994	protein	799 aa	799			LRR_4 [PF12799.2]	C. elegans protein [meNOG03452]; ZYG-1-like serine/threonine protein kinases [KOG3665]			SEG: 0.02 (13/799)	anterior/posterior axis specification, embryo [GO:0008595]; binding [GO:0005488]; cyclin catabolic process [GO:0008054]; embryo development [GO:0009790]; embryo development ending in birth or egg hatching [GO:0009792]; hermaphrodite genitalia development [GO:0040035]; meiotic nuclear division [GO:0007126]; positive regulation of metaphase/anaphase transition of meiotic cell cycle [GO:1902104]; si…
WBGene00013176|Y53F4B.39	43.15	0.13	331.92	4.48858e-05	40.5164	0.0131949	1.24	0.130289	0.37	0.00198097	59.64	51.352	39.45	33.1087	2.17	1.05481	protein	295-329 aa	329			Lactamase_B [PF00753.22]; Lactamase_B_2 [PF12706.2]	Glyoxylase [KOG0813]; Lactamase, beta 2 [meNOG10471]; Zn-dependent hydrolases, including glyoxylases [COG0491]			SEG: 0.11 (32/295)
WBGene00009925|F52B11.2	42.53	0.13	327.15	0.00014475	38.8742	0.000669328	1.23	0.0137778	43.97	33.1439	71.23	57.2971	42.4	32.9857	0.43	0.00216363	protein	225-254 aa	254			Hydrolase_3 [PF08282.7]; PMM [PF03332.8]	Phosphomannomutase [KOG3189]; Phosphomannomutase [meNOG05139]; Predicted hydrolases of the HAD superfamily [COG0561]				catalytic activity [GO:0003824]; cytoplasm [GO:0005737]; lipid storage [GO:0019915]; mannose biosynthetic process [GO:0019307]; metabolic process [GO:0008152]; phosphomannomutase activity [GO:0004615]
WBGene00008080|C44B9.3	13.08	0.04	327	0.00157656	11.4144	7.00637e-07	17.88	11.4838	66.25	55.9442	0.69	0.0323085	0.21	1.27841e-05	0.14	2.5156e-07	protein	287 aa	287				Unnamed protein [LSE0952]	TM(1x)		SEG: 0.16 (45/287)
WBGene00022750|ZK484.4	9.32	0.03	310.67	8.5751e-05	8.53202	8.14921e-05	0.27	0.000244106	3.91	2.57826	0.15	0.000498352	1.75	0.938061	21.61	19.0856	protein	873-919 aa	919				Protein C15orf42 [meNOG05881]; Unnamed protein [LSE4035]			SEG: 0.15 (127/873)	DNA replication [GO:0006260]; embryo development ending in birth or egg hatching [GO:0009792]; mitotic DNA replication checkpoint [GO:0033314]; nucleus [GO:0005634]; reproduction [GO:0000003]; response to ionizing radiation [GO:0010212]
WBGene00019234|H23N18.3|ugt-8	9.3	0.03	310	0.000934328	8.18867	4.91628e-07	0.25	2.61916e-06	0.15	6.55131e-06	0.14	4.79152e-06	51.16	44.6	0.44	0.0673405	protein	531 aa	531			Glyco_tran_28_C [PF04101.11]; Glyco_trans_1_3 [PF13528.1]; UDPGT [PF00201.13]	Transferase, transferring hexosyl groups [meNOG26409]; UDP-glucuronosyl and UDP-glucosyl transferase [KOG1192]	SigP+TM(1x)		SEG: 0.07 (39/531)	metabolic process [GO:0008152]; transferase activity, transferring hexosyl groups [GO:0016758]
WBGene00018953|F56C9.10	67.69	0.22	307.68	1.02012e-07	65.7222	0.0999258	177.32	165.095	90.06	83.6989	24.98	21.9664	67.15	62.1364	59.63	55.8128	protein	1028-1031 aa	1031			BCAS3 [PF12490.3]				SEG: 0.19 (197/1028)	protein binding [GO:0005515]
WBGene00015001|B0025.4	94.24	0.31	304	4.39786e-05	87.2175	0.0153759	2.01	0.00781526	27.17	17.5814	343.8	308.029	91.93	74.3039	0.36	1.11219e-06	protein	148 aa	148			NuA4 [PF09340.5]	Component of the NuA4 histone acetyltransferase complex which is involved in transcriptional activation of select genes principally by acetylation of nucleosomal histone H4 and H2A. This modification may both alter nucleosome - DNA interactions and promote interaction of the modified histones with other proteins which positively regulate transcription. Component of the HBO1 complex which has a hi…			SEG: 0.14 (21/148)
WBGene00007268|C03A3.3	18.23	0.06	303.83	0.00337549	15.8721	9.9101e-07	160.04	135.67	0.71	0.00414843	0.33	8.60786e-06	0.31	9.86976e-06	0.21	9.11503e-06	protein	287 aa	287			Lactamase_B [PF00753.22]	Metallo-Beta-Lactamase domain containing 2 [meNOG08840]
WBGene00021784|Y51H7C.6|cogc-4	60.18	0.2	300.9	1.24417e-06	56.7684	0.0499921	20.38	14.1504	25.67	20.035	23.77	18.4179	81.88	71.7807	87.6	78.8636	protein	318-801 aa	801			COG4 [PF08318.7]	Component of oligomeric golgi complex 4 protein [meNOG00101]; Golgi transport complex COD1 protein [KOG0412]		NCoils: 0.07 (54/801); 0.11 (54/494); 0.09 (28/318)	SEG: 0.07 (22/318)	apoptotic process [GO:0006915]; body morphogenesis [GO:0010171]; embryo development ending in birth or egg hatching [GO:0009792]; gonad morphogenesis [GO:0035262]; hermaphrodite genitalia development [GO:0040035]; inductive cell migration [GO:0040039]; lipid storage [GO:0019915]; locomotion [GO:0040011]; nematode larval development [GO:0002119]; oogenesis [GO:0048477]; oviposition [GO:0018991]; r…
WBGene00009995|F53F4.13	2368.66	7.96	297.57	8.82104e-08	2323.02	5.14354	1001.9	898.612	797.78	728.449	2816.44	2682.63	3321.58	3173.74	1355.24	1286.39	protein	114 aa	114			DUF4473 [PF14747.1]	Uncharacterized protein [LSE0573]	SigP		SEG: 0.11 (13/114)
WBGene00000877|Y49A3A.5|cyn-1	46.95	0.16	293.44	9.65767e-05	42.471	0.000130854	93.49	72.0071	0.98	0.0062976	0.46	6.20605e-06	30.8	22.1328	75.15	63.6937	protein	192 aa	192			Pro_isomerase [PF00160.16]	Cyclophilin type peptidyl-prolyl cis-trans isomerase [KOG0865]; Peptidyl-prolyl cis-trans isomerase (rotamase) - cyclophilin family [COG0652]; Ppiases accelerate the folding of proteins. It catalyzes the cis-trans isomerization of proline imidic peptide bonds in oligopeptides [meNOG02436]	SigP			mitochondrion [GO:0005739]; peptidyl-prolyl cis-trans isomerase activity [GO:0003755]; protein folding [GO:0006457]; protein peptidyl-prolyl isomerization [GO:0000413]
WBGene00021876|Y54G2A.11	46.65	0.16	291.56	0.000565593	41.9094	0.00482151	1.67	0.0474487	227.01	199.67	1.27	0.0699826	0.55	0.00226407	19.26	13.5481	protein	74-482 aa	482					TM(1x)		SEG: 0.30 (146/482)
WBGene00018508|F46F11.1	5.73	0.02	286.5	0.000255902	5.18308	0.000162468	0.48	0.0661898	18.62	16.0279	4.14	2.95027	3.03	2.07642	0.07	0.00061301	protein	1225-1323 aa	1323			His_Phos_2 [PF00328.17]	Arp2/3 complex-interacting protein VIP1\/Asp1, involved in regulation of actin cytoskeleton [KOG1057]; Histidine acid phosphatase domain containing [meNOG01120]		NCoils: 0.03 (42/1323); 0.03 (42/1225)	SEG: 0.05 (67/1323)	acid phosphatase activity [GO:0003993]; cytoplasm [GO:0005737]; striated muscle myosin thick filament assembly [GO:0071688]
WBGene00018959|F56D1.1	90.16	0.32	281.75	8.58562e-07	86.4067	0.111378	4.52	1.98276	244.96	228.252	156.65	144.278	59.45	52.1381	24.41	20.4987	protein	468 aa	468			zf-C2H2 [PF00096.21]; zf-C2H2_4 [PF13894.1]; zf-H2C2_2 [PF13465.1]	FOG: Zn-finger [KOG1721]; Zinc finger protein [meNOG01747]			SEG: 0.16 (76/468)	metal ion binding [GO:0046872]; nucleic acid binding [GO:0003676]; reproduction [GO:0000003]
WBGene00009128|F25H5.6|mrpl-54	83	0.3	276.67	2.13719e-05	75.7258	0.0111957	127.69	96.5651	8.57	2.79406	8.9	3.42155	30.84	19.8371	282.18	253.641	protein	133 aa	133			Ribosomal_L37 [PF08561.5]	Mitochondrial ribosomal protein, L54 [meNOG17218]; Mitochondrial/chloroplast ribosomal protein L54\/L37 [KOG3435]			SEG: 0.18 (24/133)	embryo development ending in birth or egg hatching [GO:0009792]; nematode larval development [GO:0002119]; receptor-mediated endocytosis [GO:0006898]; reproduction [GO:0000003]
WBGene00003390|H20J04.8|mog-2	24.71	0.09	274.56	0.000258214	22.2327	0.000513138	0.91	0.00639606	27.61	20.7602	23.71	17.6272	46.56	38.2002	0.16	6.73732e-06	protein	253 aa	253			LRR_4 [PF12799.2]; LRR_8 [PF13855.1]; LRR_9 [PF14580.1]	Leucine-rich repeat (LRR) protein [COG4886]; Small nuclear ribonucleoprotein [meNOG11278]; U2-associated snRNP A' protein [KOG1644]			SEG: 0.06 (14/253)	U2 snRNA binding [GO:0030620]; U2 snRNP [GO:0005686]; embryo development ending in birth or egg hatching [GO:0009792]; feminization of hermaphroditic germ-line [GO:0040022]; germ cell development [GO:0007281]; germline cell cycle switching, mitotic to meiotic cell cycle [GO:0051729]; mRNA 3'-splice site recognition [GO:0000389]; mRNA splicing, via spliceosome [GO:0000398]; nucleoplasm [GO:0005654…
WBGene00050941|C33F10.14	74.83	0.28	267.25	0.000152635	69.4787	0.0289813	1.35	0.010464	0.41	1.60553e-06	0.39	9.86854e-07	4.95	2.06376	292.2	270.251	protein	218 aa	218			NAD_binding_10 [PF13460.1]; NmrA [PF05368.8]; Semialdhyde_dh [PF01118.19]	HIV-1 Tat interactive protein 2 [meNOG05777]; Predicted nucleoside-diphosphate-sugar epimerases [COG0702]; Serine/threonine kinase TIP30\/CC3 [KOG4039]				NAD binding [GO:0051287]; oxidation-reduction process [GO:0055114]; oxidoreductase activity, acting on the aldehyde or oxo group of donors, NAD or NADP as acceptor [GO:0016620]
WBGene00015522|C06E1.7	10.57	0.04	264.25	0.00210948	9.15656	9.94064e-07	103.22	87.5448	1.08	0.159958	0.41	0.00189837	0.19	5.61111e-06	0.13	4.26974e-07	protein	365 aa	365			Glyco_transf_11 [PF01531.11]	Galactoside 2-alpha-L-fucosyltransferase [meNOG13517]; Predicted glycosyltransferase [TWOG0092]	SigP		SEG: 0.06 (21/365)	carbohydrate metabolic process [GO:0005975]; galactoside 2-alpha-L-fucosyltransferase activity [GO:0008107]; membrane [GO:0016020]
WBGene00003788|T01G9.4|npp-2	213.89	0.82	260.84	4.61411e-07	208.754	0.483523	5.99	3.30658	266.2	250.207	124.57	114.765	294.29	278.767	246.18	234.78	protein	598 aa	598			Nucleopor_Nup85 [PF07575.8]	Essential component of the nuclear pore complex (NPC) that seems to be required for NPC assembly and maintenance. As part of the NPC Nup107-160 subcomplex plays a role in RNA export and in tethering NUP98/Nup98 and NUP153 to the nucleus. The Nup107-160 complex seems to be required for spindle assembly during mitosis. NUP85 is required for membrane clustering of CCL2- activated CCR2. Seems to be i…			SEG: 0.04 (22/598)	determination of adult lifespan [GO:0008340]; embryo development ending in birth or egg hatching [GO:0009792]; hermaphrodite genitalia development [GO:0040035]; locomotion [GO:0040011]; nematode larval development [GO:0002119]; nucleus organization [GO:0006997]; oviposition [GO:0018991]; reproduction [GO:0000003]
WBGene00017691|F22A3.6|ilys-5	1020.58	3.97	257.07	6.24152e-07	995.604	2.39129	195.43	158.162	283.58	248.639	359.72	321.805	707.3	655.485	2205.26	2126.56	protein	58-139 aa	139			Destabilase [PF05497.7]	Lysozyme protein [euNOG14197]; Lysozyme protein [meNOG21784]; Unnamed protein [TWOG0218]	SigP			embryo development ending in birth or egg hatching [GO:0009792]; lysozyme activity [GO:0003796]
WBGene00008900|F16H6.10	194.47	0.76	255.88	0.000116929	187.652	0.341583	1320.95	1246.8	6.59	3.56155	3.38	1.40124	317.23	295.485	1.35	0.405943	protein	270 aa	270				Unnamed protein [LSE0736]				innate immune response [GO:0045087]
WBGene00003891|F11C7.5|osm-11	145.59	0.58	251.02	0.000124471	140.006	0.238208	267.7	241.697	123.41	109.426	22.37	16.8295	90.39	79.6597	109.76	100.148	protein	189 aa	189				Unnamed protein [LSE0781]	SigP			Notch binding [GO:0005112]; apical part of cell [GO:0045177]; cell fate specification [GO:0001708]; extracellular space [GO:0005615]; growth [GO:0040007]; hermaphrodite genitalia development [GO:0040035]; locomotion [GO:0040011]; negative regulation of vulval development [GO:0040027]; nematode larval development [GO:0002119]; positive regulation of Notch signaling pathway [GO:0045747]; positive r…
WBGene00021497|Y40C5A.4	173.75	0.7	248.21	1.87498e-07	168.216	0.302507	483.39	447.942	3.33	1.51804	114.83	103.208	96.43	86.1937	250.11	236.455	protein; ncRNA	293-425 aa	425			GDPD [PF03009.12]	7-transmembrane receptor [LSE0531]	TM(1x); TM(7x)		SEG: 0.07 (21/293)	glycerol metabolic process [GO:0006071]; glycerophosphodiester phosphodiesterase activity [GO:0008889]; integral component of membrane [GO:0016021]; lipid metabolic process [GO:0006629]; phosphoric diester hydrolase activity [GO:0008081]
WBGene00008426|D2045.9	12.4	0.05	248	0.00047359	11.2149	0.000291116	0.42	0.00208253	0.76	0.147931	46.8	40.9614	0.22	0.00104112	0.07	5.86454e-07	protein	534 aa	534			Glyco_transf_25 [PF01755.12]	Glycosyltransferase 25 domain containing [meNOG01633]; Glycosyltransferase involved in LPS biosynthesis [COG3306]; Lysyl hydrolase/glycosyltransferase family 25 [KOG4179]	SigP		SEG: 0.02 (12/534)	hermaphrodite genitalia development [GO:0040035]; locomotion [GO:0040011]; reproduction [GO:0000003]
WBGene00016159|C27A12.9	213.14	0.86	247.84	3.07013e-06	209.033	0.578276	287.86	269.16	2.57	1.47254	152.71	143.806	457.16	440.503	39.44	36.0462	protein	883 aa	883			Phosphodiest [PF01663.17]	Glycosylphosphatidylinositol anchor synthesis protein [KOG2126]; Phosphatidylinositol glycan anchor biosynthesis, class O protein [meNOG10954]; Uncharacterized proteins of the AP superfamily [COG1524]	TM(13x)		SEG: 0.02 (17/883)	catalytic activity [GO:0003824]; metabolic process [GO:0008152]; striated muscle myosin thick filament assembly [GO:0071688]
WBGene00003741|F48C11.3|nlp-3	272.56	1.1	247.78	0.000123172	259.288	0.342099	1979.68	1845.32	12.23	5.65265	7.28	2.56354	0.61	2.61906e-05	18.59	12.0441	protein	90 aa	90					SigP
WBGene00003889|B0212.5|osm-9	4.92	0.02	246		4.33522	1.09771e-07	0.13	1.49366e-06	0.08	4.88753e-07	0.08	9.31233e-07	0.07	6.25732e-07	0.05	4.32183e-07	protein	937 aa	937			Ank [PF00023.25]; Ank_2 [PF12796.2]; Ank_3 [PF13606.1]; Ank_4 [PF13637.1]; Ank_5 [PF13857.1]; Ion_trans [PF00520.26]	Ca2+-permeable cation channel OSM-9 and related channels (OTRPC family) [KOG3676]; Transient receptor potential cation channel subfamily V member [meNOG06425]	TM(6x)		SEG: 0.01 (14/937)	cation channel activity [GO:0005261]; hyperosmotic response [GO:0006972]; integral component of membrane [GO:0016021]; ion channel activity [GO:0005216]; ion transport [GO:0006811]; membrane [GO:0016020]; negative adaptation of signaling pathway [GO:0022401]; neuronal cell body [GO:0043025]; nonmotile primary cilium [GO:0031513]; olfactory behavior [GO:0042048]; olfactory learning [GO:0008355]; p…
WBGene00044568|F39C12.4|ntc-1	75.57	0.31	243.77	0.00536256	65.546	4.48006e-07	414.59	330.378	3.23	0.0051275	3.01	0.0169439	1.37	1.16402e-05	0.92	2.1791e-05	protein	103 aa	103				Neurohypophyseal hormone [meNOG07250]; Vasopressin protein [euNOG04340]	SigP
WBGene00013593|Y87G2A.1	85.2	0.35	243.43	2.39966e-06	82.4486	0.169139	8.59	5.7922	6.84	4.85629	5.61	3.89289	54.85	49.4937	221.29	211.758	protein	780 aa	780						NCoils: 0.03 (21/780)	SEG: 0.15 (116/780)	hermaphrodite genitalia development [GO:0040035]; locomotion [GO:0040011]; nematode larval development [GO:0002119]; positive regulation of multicellular organism growth [GO:0040018]; reproduction [GO:0000003]
WBGene00010960|MTCE.12|atp-6	362.41	1.49	243.23	9.62738e-07	348.166	0.64383	311.93	267.174	418.48	378.074	4.94	1.46983	306.09	274.666	720.55	678.87	protein	199 aa	199			ATP-synt_A [PF00119.15]	ATP synthase F0 subunit 6 and related proteins [KOG4665]; Mitochondrial membrane ATP synthase (FF ATP synthase or Complex V) produces ATP from ADP in the presence of a proton gradient across the membrane which is generated by electron transport complexes of the respiratory chain. F-type ATPases consist of two structural domains, F - containing the extramembraneous catalytic core and F - containin…	TM(5x)			ATP synthesis coupled proton transport [GO:0015986]; hydrogen ion transmembrane transporter activity [GO:0015078]; proton-transporting ATP synthase complex, coupling factor F(o) [GO:0045263]
WBGene00000975|K08F4.9|dhs-12	4462.53	18.44	242	6.14309e-06	4419.37	15.7687	1897.45	1794.7	5685.13	5517.8	6175.08	6009.25	2025.93	1952.55	219.99	202.493	protein	255 aa	255			adh_short [PF00106.20]	Dehydrogenases with different specificities (related to short-chain alcohol dehydrogenases) [COG1028]; Predicted short chain-type dehydrogenase [KOG1611]			SEG: 0.05 (12/255)	metabolic process [GO:0008152]; oxidoreductase activity [GO:0016491]
WBGene00045275|F18E3.12	277.31	1.16	239.06	8.21955e-05	260.986	0.253841	453.42	379.317	249.88	208.49	20.81	10.4938	338.9	294.982	65.36	49.7523	protein	89 aa	89
WBGene00013162|Y53F4B.16	9.53	0.04	238.25	0.00330528	8.2121	2.35225e-06	93.85	79.3625	1.23	0.248827	0.2	3.90877e-06	0.18	2.23686e-06	0.12	2.76146e-06	protein	276 aa	276							SEG: 0.14 (39/276)
WBGene00001460|C52D10.11|flp-17	161.83	0.68	237.99	7.67484e-05	153.894	0.212545	1.48	0.0100321	1.35	0.0538262	64.96	52.0787	4.26	1.46079	551.52	520.903	protein	130 aa	130				Unnamed protein [TWOG0210]	SigP		SEG: 0.10 (13/130)	neuropeptide signaling pathway [GO:0007218]
WBGene00008980|F20D1.10|tag-299	626	2.67	234.46	1.41625e-05	613.372	1.77806	148.03	126.778	1149.2	1096.73	534.05	501.567	233.52	214.362	57.9	49.8456	protein	90 aa	90			DDDD [PF10161.4]	Predicted membrane protein [KOG4542]				mitochondrion [GO:0005739]
WBGene00002368|K08E7.3|let-99	4.68	0.02	234	0.00284983	4.01871	4.15902e-07	0.17	7.63901e-07	0.1	3.34292e-07	0.1	1.92654e-06	22	18.4255	0.12	0.001071	protein	698 aa	698			DEP [PF00610.16]	Unnamed protein [LSE1103]			SEG: 0.04 (26/698)	cell cortex [GO:0005938]; embryo development ending in birth or egg hatching [GO:0009792]; establishment of mitotic spindle orientation [GO:0000132]; intracellular signal transduction [GO:0035556]; pronuclear migration [GO:0035046]; reproduction [GO:0000003]
WBGene00022783|ZK652.2|tomm-7	165.34	0.71	232.87	0.0007563	149.293	0.00382656	2.94	2.37434e-06	1.81	2.23516e-05	1.69	4.36809e-05	248.55	200.121	174.19	140.986	protein	58 aa	58			Tom7 [PF08038.7]	Translocase of outer mitochondrial membrane 7 homolog [meNOG20240]; Translocase of outer mitochondrial membrane complex, subunit TOM7 [KOG4449]	TM(1x)			lipid storage [GO:0019915]; mitochondrial outer membrane translocase complex [GO:0005742]; mitochondrion organization [GO:0007005]; protein import into mitochondrial matrix [GO:0030150]; striated muscle myosin thick filament assembly [GO:0071688]
WBGene00012342|W08D2.7|mtr-4	102.52	0.46	222.87	3.65489e-06	99.9008	0.267588	81.92	73.699	145.12	136.663	83.08	76.9509	105.13	98.3625	17.9	15.7344	protein	1026 aa	1026			DEAD [PF00270.24]; DSHCT [PF08148.7]; Helicase_C [PF00271.26]; rRNA_proc-arch [PF13234.1]	Nuclear exosomal RNA helicase MTR4, DEAD-box superfamily [KOG0948]; Superfamily II RNA helicase [COG4581]; Superkiller viralicidic activity 2-like protein [meNOG05543]		NCoils: 0.10 (106/1026)	SEG: 0.04 (37/1026)	ATP binding [GO:0005524]; embryo development ending in birth or egg hatching [GO:0009792]; feminization of hermaphroditic germ-line [GO:0040022]; germ cell development [GO:0007281]; growth [GO:0040007]; hermaphrodite genitalia development [GO:0040035]; hydrolase activity, acting on acid anhydrides [GO:0016817]; hydrolase activity, acting on acid anhydrides, in phosphorus-containing anhydrides [GO…
WBGene00021404|Y38C1AB.2|trpl-3	4.42	0.02	221	0.0026637	0.192089	1.12375e-07	39.7	0.932287	0.36	6.22896e-06	0.19	1.13013e-06	0.09	2.6213e-06	0.06	1.11039e-06	protein	778 aa	778				Unnamed protein [LSE0729]	TM(7x)	NCoils: 0.05 (42/778)	SEG: 0.07 (54/778)
WBGene00016293|C31H2.3	107.56	0.49	219.51	0.0021473	100.864	0.0985544	552.81	497.624	3.37	0.769345	1.8	0.177146	0.42	2.63647e-05	0.28	2.19625e-07	protein	230 aa	230							SEG: 0.10 (22/230)	lipid storage [GO:0019915]
WBGene00009637|F42F12.6|nspc-13	152.78	0.7	218.26	0.00181417	137.354	0.00635431	731.26	632.708	4.95	0.258332	4.66	0.288987	30.74	16.8528	0.84	5.02722e-06	protein	101 aa	101				Unnamed protein [LSE1032]	SigP
WBGene00019895|R05F9.12|aagr-2	41.2	0.19	216.84	3.65489e-06	39.5221	0.0741101	0.64	0.0964789	86.15	79.3079	0.66	0.200284	60.63	55.3036	32.2	29.1538	protein	955 aa	955			Glyco_hydro_31 [PF01055.21]; Trefoil [PF00088.13]	Alpha-Glucosidase [meNOG05300]; Alpha-glucosidases, family 31 of glycosyl hydrolases [COG1501]; Maltase glucoamylase and related hydrolases, glycosyl hydrolase family 31 [KOG1065]	SigP		SEG: 0.04 (42/955)	alpha-glucosidase activity [GO:0004558]; carbohydrate binding [GO:0030246]; carbohydrate metabolic process [GO:0005975]; catalytic activity [GO:0003824]; glycogen catabolic process [GO:0005980]; hydrolase activity, hydrolyzing O-glycosyl compounds [GO:0004553]; lysosome [GO:0005764]
WBGene00012536|Y37A1A.3	150.87	0.7	215.53	1.24417e-06	146.226	0.381248	1.01	0.0916292	46.13	39.4256	177.43	164.335	441.24	419.821	2.41	1.32404	protein	500 aa	500			MFS_1 [PF07690.11]; Sugar_tr [PF00083.19]	Permease of the major facilitator superfamily [KOG0569]; Permeases of the major facilitator superfamily [COG0477]	TM(12x)		SEG: 0.02 (9/500)	integral component of membrane [GO:0016021]; membrane [GO:0016020]; substrate-specific transmembrane transporter activity [GO:0022891]; transmembrane transport [GO:0055085]; transmembrane transporter activity [GO:0022857]
WBGene00021884|Y54G2A.19	17.19	0.08	214.88	0.00929572	14.5029	6.2216e-06	111.31	88.0076	0.99	0.00243132	0.46	1.52422e-05	0.43	1.24433e-07	0.29	9.89998e-07	protein	107 aa	107							SEG: 0.14 (15/107)
WBGene00013178|Y53H1A.2	176.17	0.82	214.84	2.22503e-07	167.931	0.060969	9.53	1.80069	180.08	158.531	67.17	54.124	169.91	149.617	290.68	269.09	protein; ncRNA	211-214 aa	214			zf-C2H2_4 [PF13894.1]	CCAAT-binding factor, subunit B (HAP2) [KOG1561]			SEG: 0.07 (14/214)	metal ion binding [GO:0046872]; nucleic acid binding [GO:0003676]
WBGene00200020|F46F2.12	6027.98	28.39	212.33		5031.3	0.000394312	1419.73	94.6252	1382.6	326.532	162.85	0.00146478	592.83	6.71145	333.62	0.0425999	ncRNA
WBGene00010036|F54C8.2|cpar-1	25.15	0.12	209.58	0.000460174	22.4017	0.000761373	0.57	2.57898e-06	0.34	1.35359e-05	0.33	9.42267e-07	1.5	0.242474	90.3	79.3135	protein	261 aa	261			Histone [PF00125.19]	Histones H3 and H4 [COG2036]; Histones H3 and H4 [KOG1745]			SEG: 0.07 (19/261)	DNA binding [GO:0003677]; condensed chromosome [GO:0000793]; embryo development ending in birth or egg hatching [GO:0009792]; hermaphrodite genitalia development [GO:0040035]; nematode larval development [GO:0002119]; nucleosome [GO:0000786]; protein heterodimerization activity [GO:0046982]; reproduction [GO:0000003]
WBGene00013150|Y53F4B.3	303.18	1.45	209.09	4.15481e-05	290.911	0.604116	10.35	3.72214	499.7	454.765	144.38	121.866	368.9	334.157	19.03	13.0407	protein	179 aa	179			CBFD_NFYB_HMF [PF00808.18]; Histone [PF00125.19]	DNA polymerase epsilon, subunit C [KOG1658]; Polymerase (DNA-directed), epsilon 4 [meNOG16284]		NCoils: 0.23 (42/179)	SEG: 0.27 (48/179)	intracellular [GO:0005622]; negative regulation of vulval development [GO:0040027]; protein heterodimerization activity [GO:0046982]; sequence-specific DNA binding [GO:0043565]
WBGene00010957|MTCE.3|nduo-6	35.35	0.17	207.94	0.00284295	30.1144	2.0838e-06	214.21	169.51	31.65	18.8044	9.66	3.39322	0.82	4.0165e-06	0.55	5.30203e-06	protein	144 aa	144				NADH dehydrogenase, subunit 6 [TWOG0478]	SigP+TM(3x)		SEG: 0.26 (38/144)
WBGene00007135|B0285.1|cdk-12	313.8	1.51	207.81	1.19154e-07	308.155	1.12002	35.48	29.4579	355.5	339.116	171.5	161.162	289.52	276.171	447.95	433.616	protein	730-734 aa	734			Pkinase [PF00069.20]; Pkinase_Tyr [PF07714.12]	Cdc2-related protein kinase [KOG0600]; Cyclin-Dependent kinase [meNOG07084]; Serine/threonine protein kinase [COG0515]			SEG: 0.23 (165/731)	ATP binding [GO:0005524]; body morphogenesis [GO:0010171]; chromosome [GO:0005694]; embryo development ending in birth or egg hatching [GO:0009792]; hermaphrodite genitalia development [GO:0040035]; locomotion [GO:0040011]; nematode larval development [GO:0002119]; protein kinase activity [GO:0004672]; protein phosphorylation [GO:0006468]; receptor-mediated endocytosis [GO:0006898]; reproduction …
WBGene00017284|F09E5.5|sec-6	8.31	0.04	207.75	0.000675696	7.224	0.000110353	21.74	15.3279	0.25	0.0017326	0.9	0.247129	24.15	19.2439	0.19	0.000922937	protein	796 aa	796			Sec6 [PF06046.8]	Exocyst complex component 3 protein [meNOG05624]; Exocyst complex subunit SEC6 [KOG2286]		NCoils: 0.03 (21/796)	SEG: 0.02 (17/796)	exocyst [GO:0000145]; exocytosis [GO:0006887]; locomotion [GO:0040011]; nematode larval development [GO:0002119]; receptor-mediated endocytosis [GO:0006898]
WBGene00003423|R10E9.1|msi-1	4.12	0.02	206	0.00878378	3.5285	2.87059e-08	0.18	1.79633e-06	0.11	5.62076e-07	0.1	1.1523e-06	10.68	8.30437	0.12	0.00124419	protein	320 aa	320			RRM_1 [PF00076.17]; RRM_5 [PF13893.1]; RRM_6 [PF14259.1]	Musashi homolog protein [meNOG05680]; RNA-binding protein musashi/mRNA cleavage and polyadenylation factor I complex, subunit HRP1 [KOG4205]; RNA-binding proteins (RRM domain) [COG0724]			SEG: 0.04 (13/320)	cytoplasm [GO:0005737]; mRNA binding [GO:0003729]; neurological system process [GO:0050877]; nucleic acid binding [GO:0003676]; nucleotide binding [GO:0000166]
WBGene00012584|Y38E10A.6|ceh-100	171.67	0.84	204.37	9.50855e-06	168.708	0.609433	89.13	81.4859	1.1	0.561278	138.93	131.771	122.94	116.658	152.63	146.639	protein	1343-1345 aa	1345			HTH_28 [PF13518.1]; Homeobox [PF00046.24]; Homeobox_KN [PF05920.6]; Homez [PF11569.3]; Sigma70_r4_2 [PF08281.7]			NCoils: 0.04 (60/1343); 0.04 (60/1345)	SEG: 0.14 (183/1345)	DNA binding [GO:0003677]; embryo development ending in birth or egg hatching [GO:0009792]
WBGene00044354|ZK418.11	12.22	0.06	203.67	0.00500463	10.4284	2.0156e-07	91.71	73.9618	0.33	1.37255e-05	0.63	0.00328789	0.29	5.60324e-07	0.2	1.41057e-06	protein	301 aa	301			Hormone_recep [PF00104.25]		TM(2x)			nucleus [GO:0005634]; regulation of transcription, DNA-templated [GO:0006355]; sequence-specific DNA binding transcription factor activity [GO:0003700]; steroid hormone mediated signaling pathway [GO:0043401]; steroid hormone receptor activity [GO:0003707]
WBGene00007765|C27B7.9	160.48	0.79	203.14	0.000234751	150.181	0.153282	2.49	0.0265096	253.11	218.001	110.17	88.1358	350.44	311.857	2.64	0.546558	protein	90 aa	90					SigP
WBGene00004403|Y116A8C.16|rom-4	117.03	0.58	201.78	4.16596e-05	110.715	0.192919	23.55	14.1769	2.36	0.423981	367.98	337.48	166.99	146.825	14.52	9.89518	protein	116-1205 aa	1205			Rhomboid [PF01694.17]	Rhomboid family proteins [KOG2290]; Serine-Type endopeptidase [meNOG00593]; Uncharacterized membrane protein (homolog of Drosophila rhomboid) [COG0705]	TM(1x); TM(8x)		SEG: 0.26 (38/145)	integral component of membrane [GO:0016021]; proteolysis [GO:0006508]; serine-type endopeptidase activity [GO:0004252]
WBGene00010484|K01H12.1|dph-3	304.22	1.51	201.47	5.04208e-06	288.676	0.340317	111.7	79.151	581.02	523.161	6.37	0.885784	9.67	2.92088	535.04	487.665	protein	43-80 aa	80			zf-CSL [PF05207.8]	DPH3, KTI11 homolog (S. cerevisiae) protein [meNOG20321]; Uncharacterized conserved protein [COG5216]; Uncharacterized conserved protein [KOG2923]			SEG: 0.24 (19/80)	embryo development ending in birth or egg hatching [GO:0009792]; nucleus [GO:0005634]
WBGene00004919|Y49E10.15|snr-6	1204.05	6.11	197.06	1.52273e-06	1176.53	4.09623	13.16	5.09666	1694.62	1602.89	603.34	553.959	389.8	351.386	1469.11	1404.61	protein	90 aa	90			LSM [PF01423.17]	Small nuclear ribonucleoprotein (snRNP) homolog [COG1958]; Small nuclear ribonucleoprotein E [KOG1774]; Small nuclear ribonucleoprotein [meNOG18275]				P granule [GO:0043186]; apoptotic process [GO:0006915]; embryo development ending in birth or egg hatching [GO:0009792]; germ cell development [GO:0007281]; locomotion [GO:0040011]; mRNA splicing, via spliceosome [GO:0000398]; molting cycle, collagen and cuticulin-based cuticle [GO:0018996]; negative regulation of vulval development [GO:0040027]; nematode larval development [GO:0002119]; nucleus …
WBGene00001393|Y67H2A.8|fat-1	370.08	1.89	195.81	1.34431e-06	362.025	1.2625	33.06	24.8246	169.07	154.473	146.47	132.781	195.69	181.317	846.83	820.207	protein	402 aa	402	Housekeeping		FA_desaturase [PF00487.19]	Fatty acid desaturase [COG3239]; Fatty acid desaturase [euNOG01583]; Oleate desaturase/linoleate desaturase [TWOG0155]	TM(4x)			lipid metabolic process [GO:0006629]; omega-3 fatty acid desaturase activity [GO:0042389]; unsaturated fatty acid biosynthetic process [GO:0006636]
WBGene00011970|T23G11.5|rlbp-1	652.61	3.34	195.39	6.03303e-05	641.006	2.54198	489	451.922	756.67	720.454	385.42	362.109	1287.51	1241.59	127.16	116.981	protein	253-461 aa	461			RhoGAP [PF00620.22]	Ral-GTPase effector RLIP76 [KOG4370]; Rala binding protein 1 [meNOG03150]	SigP	NCoils: 0.05 (21/461); 0.08 (21/253)	SEG: 0.12 (31/253)	intracellular [GO:0005622]; signal transduction [GO:0007165]
WBGene00001214|F26A3.3|ego-1	36.9	0.19	194.21	9.55291e-07	35.6966	0.0952192	1.13	0.520556	119.58	113.402	1.01	0.563521	14.4	12.5418	31.58	29.3	protein	1632 aa	1632			RdRP [PF05183.7]	RNA-directed RNA polymerase QDE-1 required for posttranscriptional gene silencing and RNA interference [KOG0988]; Rna-Directed RNA polymerase [meNOG15116]		NCoils: 0.01 (21/1632)	SEG: 0.02 (26/1632)	P granule [GO:0043186]; RNA interference [GO:0016246]; RNA-directed RNA polymerase activity [GO:0003968]; body morphogenesis [GO:0010171]; condensed nuclear chromosome [GO:0000794]; cytokinesis [GO:0000910]; cytoplasm [GO:0005737]; embryo development ending in birth or egg hatching [GO:0009792]; gamete generation [GO:0007276]; germ cell development [GO:0007281]; meiotic nuclear division [GO:00071…
WBGene00044028|F33H1.6	115.92	0.6	193.2	0.00100999	105.409	0.029222	1.79	6.42817e-05	1.11	4.88881e-06	1.01	2.84038e-06	285.63	244.2	23.35	14.1401	protein	70 aa	70					SigP
WBGene00006447|C25A1.3|tag-72	54.07	0.28	193.11	2.89652e-05	48.6008	0.0476592	232.64	192.422	49.75	37.7437	7.34	3.66665	4.17	1.6466	31.34	25.1082	protein	380 aa	380			Methyltransf_11 [PF08241.7]; Methyltransf_12 [PF08242.7]; Methyltransf_18 [PF12847.2]; Methyltransf_23 [PF13489.1]; Methyltransf_25 [PF13649.1]; Methyltransf_31 [PF13847.1]; Pox_MCEL [PF03291.11]	Guanine-7- methyltransferase [meNOG02958]; SAM-dependent methyltransferases [COG0500]; mRNA cap methyltransferase [KOG1975]			SEG: 0.16 (59/380)	7-methylguanosine mRNA capping [GO:0006370]; mRNA (guanine-N7-)-methyltransferase activity [GO:0004482]; nucleus [GO:0005634]
WBGene00005532|AC3.1|sri-20	36.67	0.19	193	0.00152779	33.7695	0.0213349	247	219.327	2.13	0.628699	1.52	0.310806	0.23	1.23181e-05	0.16	1.69578e-06	protein	355 aa	355		7TM_GPCRs	7TM_GPCR_Srd [PF10317.4]; 7TM_GPCR_Srh [PF10318.4]; 7TM_GPCR_Sri [PF10327.4]		TM(7x)		SEG: 0.10 (35/355)
WBGene00195169|Y50D4A.6	73.12	0.38	192.42	0.00182149	65.1797	0.00152433	1.71	2.42136e-05	3.17	0.146031	226.6	189.62	0.9	1.69495e-05	0.6	8.81586e-06	protein	91 aa	91							SEG: 0.33 (30/91)
WBGene00017674|F21F3.4	9.52	0.05	190.4	0.00323896	8.17276	2.07468e-06	0.77	0.0058039	64.71	54.9277	0.22	7.2414e-07	0.2	3.36472e-06	0.14	1.97688e-06	protein	391 aa	391							SEG: 0.10 (40/391)
WBGene00021678|Y48G1C.5	9.42	0.05	188.4	4.69021e-05	8.67845	0.00466089	0.43	0.0413536	26.25	22.8959	13.35	11.1381	5.57	4.20889	0.04	1.01403e-06	protein	1161 aa	1161			WSN [PF02206.13]; Y_phosphatase [PF00102.22]	Protein tyrosine phosphatase [COG5599]; Protein tyrosine phosphatase [KOG0789]	SigP+TM(1x)		SEG: 0.05 (60/1161)	protein dephosphorylation [GO:0006470]; protein tyrosine phosphatase activity [GO:0004725]
WBGene00010731|K10C3.4	35.62	0.19	187.47	4.22805e-06	33.7378	0.0357266	0.87	0.00330555	0.84	0.0831984	70.07	63.0138	72.07	65.4682	1.31	0.562158	protein	51-370 aa	370				Transmembrane protein 98 [meNOG08499]; Unnamed protein [TWOG0584]	TM(1x)		SEG: 0.23 (86/370)
WBGene00001476|K08C7.2|fmo-1	765.42	4.14	184.88	4.71042e-07	745.523	3.35492	446.5	415.982	1107.92	1060.38	196.03	182.973	1169.37	1127.95	452.22	432.894	protein	533 aa	533			FMO-like [PF00743.14]; K_oxygenase [PF13434.1]; Pyr_redox [PF00070.22]; Pyr_redox_2 [PF07992.9]; Pyr_redox_3 [PF13738.1]	Flavin-Containing monooxygenase [meNOG04760]; Flavin-containing monooxygenase [KOG1399]; Predicted flavoprotein involved in K+ transport [COG2072]	SigP+TM(1x)		SEG: 0.03 (14/533)	N,N-dimethylaniline monooxygenase activity [GO:0004499]; NADP binding [GO:0050661]; flavin adenine dinucleotide binding [GO:0050660]; oxidation-reduction process [GO:0055114]
WBGene00194949|Y10G11A.90	62.69	0.34	184.38	0.00234791	53.3365	5.00085e-06	2.81	1.05488e-05	57.09	33.6912	74.22	47.9768	86.6	59.4201	0.99	5.98884e-05	protein	28 aa	28
WBGene00019820|R02D3.2|cogc-8	259.06	1.43	181.16	4.82012e-07	254.166	1.04285	131.47	119.11	337.14	321.246	125.58	116.648	320.06	305.497	175.83	167.65	protein	743 aa	743			Dor1 [PF04124.7]	Component of oligomeric golgi complex 8 protein [meNOG10927]; Golgi transport complex subunit [KOG2069]		NCoils: 0.06 (42/743)	SEG: 0.09 (66/743)	Golgi transport complex [GO:0017119]; gonad morphogenesis [GO:0035262]; inductive cell migration [GO:0040039]; regulation of cell migration [GO:0030334]
WBGene00004894|Y22D7AL.8|sms-3	12.48	0.07	178.29		11.0341	0.000424212	0.34	4.99686e-06	0.2	3.70809e-06	0.19	3.34392e-06	52.84	44.9325	0.36	0.0147246	protein	340 aa	340			PAP2_C [PF14360.1]	Bidirectional lipid cholinephosphotransferase capable of converting phosphatidylcholine (PC) and ceramide to sphingomyelin and diacylglycerol and vice versa. Direction is dependent on the relative concentrations of DAG and ceramide as phosphocholine acceptors. Directly and specifically recognizes the choline head group on the substrate. Also requires two fatty chains on the choline-P donor molecu…	TM(5x)
WBGene00001555|T04D3.4|gcy-35	24.89	0.14	177.79	5.7369e-06	23.188	0.00991039	27.83	21.8117	3.97	2.21003	3.08	1.51661	12.13	9.20436	85.36	79.0039	protein	138-688 aa	688			Guanylate_cyc [PF00211.15]; HNOB [PF07700.10]; HNOBA [PF07701.9]	Adenylate cyclase, family 3 (some proteins contain HAMP domain) [COG2114]; Adenylate/guanylate kinase [KOG4171]; Guanylate cyclase 1, soluble, beta [meNOG05527]		NCoils: 0.05 (35/688)	SEG: 0.10 (14/138)	aerotaxis [GO:0009454]; cGMP biosynthetic process [GO:0006182]; carbon monoxide binding [GO:0070025]; cyclic nucleotide biosynthetic process [GO:0009190]; guanylate cyclase activity [GO:0004383]; heme binding [GO:0020037]; intracellular signal transduction [GO:0035556]; nitric oxide binding [GO:0070026]; oxygen binding [GO:0019825]; oxygen sensor activity [GO:0019826]; phosphorus-oxygen lyase act…
WBGene00001678|Y95B8A.5|gpa-16	50.29	0.29	173.41	0.000113846	44.7348	0.00889268	32.01	17.2639	6.92	2.21265	2.17	0.125314	27.34	17.0693	179.7	157.106	protein	115-357 aa	357			Arf [PF00025.16]; G-alpha [PF00503.15]	G-protein alpha subunit (small G protein superfamily) [KOG0082]; Guanine nucleotide-binding protein G [meNOG04293]			SEG: 0.03 (12/357)	G-protein beta/gamma-subunit complex binding [GO:0031683]; G-protein coupled receptor signaling pathway [GO:0007186]; GDP binding [GO:0019003]; GTP binding [GO:0005525]; GTP catabolic process [GO:0006184]; GTPase activity [GO:0003924]; adenylate cyclase-modulating G-protein coupled receptor signaling pathway [GO:0007188]; cell cortex [GO:0005938]; embryo development ending in birth or egg hatchin…
WBGene00017907|F28F9.3	49.78	0.29	171.66		41.9556	2.15078e-06	163.83	114.839	4.59	0.186683	1.42	5.25666e-05	1.3	1.7059e-05	0.87	1.38726e-07	protein	91 aa	91					SigP		SEG: 0.19 (17/91)
WBGene00009553|F39B2.1	3.41	0.02	170.5	0.00336717	2.83282	9.89158e-08	0.18	1.0958e-06	0.11	2.82169e-07	0.1	1.30417e-06	12.95	10.1217	0.97	0.411879	protein	541 aa	541			zf-C2H2 [PF00096.21]; zf-C2H2_4 [PF13894.1]; zf-H2C2_2 [PF13465.1]				SEG: 0.05 (29/541)	embryo development ending in birth or egg hatching [GO:0009792]; hermaphrodite genitalia development [GO:0040035]; nematode larval development [GO:0002119]; nucleic acid binding [GO:0003676]; reproduction [GO:0000003]
WBGene00016783|C49G7.5|irg-2	8.28	0.05	165.6		6.7927	3.80921e-07	29.51	19.7833	0.32	7.39915e-06	0.6	0.00402062	0.27	2.95002e-05	0.19	1.6647e-07	protein	278 aa	278				Predicted hydrolases or acyltransferases (alpha/beta hydrolase superfamily) [KOG2565]; Unnamed protein [LSE0950]			SEG: 0.10 (28/278)	defense response to Gram-negative bacterium [GO:0050829]; embryo development ending in birth or egg hatching [GO:0009792]; innate immune response [GO:0045087]
WBGene00009437|F35G2.3	19.87	0.12	165.58	0.00181	16.41	5.24063e-06	2.37	0.0207994	1.46	0.00429923	24.22	14.7086	84.95	66.7523	0.42	2.66542e-05	protein	173 aa	173					TM(1x)	NCoils: 0.38 (66/173)	SEG: 0.06 (11/173)
WBGene00000199|Y71F9AL.16|arx-1	13.21	0.08	165.12	0.000451357	11.8916	0.00364178	0.77	0.0207317	0.31	0.00189954	50.5	43.5985	0.94	0.225579	10.72	8.34894	protein	425 aa	425			Actin [PF00022.14]	Actin and related proteins [COG5277]; Actin-Related protein 3 [meNOG04424]; Actin-related protein Arp2/3 complex, subunit Arp3 [KOG0678]				Arp2/3 complex-mediated actin nucleation [GO:0034314]; cell leading edge [GO:0031252]; cytoplasm [GO:0005737]; embryo development ending in birth or egg hatching [GO:0009792]; epithelial cell migration [GO:0010631]; morphogenesis of embryonic epithelium [GO:0016331]
WBGene00017066|D2092.5|maco-1	154.85	0.94	164.73	3.08808e-06	151.797	0.676905	128.45	118.097	25.33	22.1388	176.27	167.762	158.8	150.929	48.99	45.6644	protein	897 aa	897			Macoilin [PF09726.4]	Transmembrane protein 57 [meNOG00749]; Uncharacterized conserved protein [KOG1821]	TM(5x)	NCoils: 0.16 (140/897)	SEG: 0.17 (156/897)	chemotaxis [GO:0006935]; integral component of membrane [GO:0016021]; locomotion [GO:0040011]; neuronal signal transduction [GO:0023041]; nuclear envelope [GO:0005635]; rough endoplasmic reticulum [GO:0005791]; thermotaxis [GO:0043052]
WBGene00010174|F56H9.2	2168.63	13.25	163.67	0.00020893	2106.06	8.24288	986.35	851.336	10.41	1.82714	553.51	475.637	910.69	811.271	4887.67	4684.21	protein	25-57 aa	57	Housekeeping				SigP
WBGene00010041|F54C9.3	391.33	2.41	162.38	9.58557e-05	369.15	0.745687	2.31	0.000104841	1.42	6.77896e-06	1.32	2.38389e-05	1048.77	955.738	420.17	373.432	protein	81 aa	81							SEG: 0.16 (13/81)
WBGene00000891|Y87G2A.6|cyn-15	77.9	0.48	162.29	0.000222652	75.1851	0.25142	3.88	1.96943	196.51	184.022	2.11	1.02939	157.99	147.769	1.96	1.14743	protein	629 aa	629			Pro_isomerase [PF00160.16]; WD40 [PF00400.27]	Cyclophilin-related peptidyl-prolyl cis-trans isomerase [KOG0882]; Peptidyl-prolyl cis-trans isomerase (rotamase) - cyclophilin family [COG0652]; Peptidylprolyl isomerase domain and WD repeat containing [meNOG08189]				embryo development ending in birth or egg hatching [GO:0009792]; germ cell development [GO:0007281]; peptidyl-prolyl cis-trans isomerase activity [GO:0003755]; protein binding [GO:0005515]; protein folding [GO:0006457]; protein peptidyl-prolyl isomerization [GO:0000413]; regulation of cell proliferation [GO:0042127]; regulation of meiosis [GO:0040020]; reproduction [GO:0000003]
WBGene00020630|T20F7.1	3.23	0.02	161.5		2.65602	6.40186e-07	0.16	1.21796e-06	0.1	8.58334e-07	0.09	1.41154e-06	0.15	1.3089e-05	0.06	4.54577e-06	protein	738 aa	738				Zinc finger [euNOG11185]; Zinc finger [meNOG19450]			SEG: 0.07 (54/738)	metal ion binding [GO:0046872]
WBGene00006381|Y54E2A.3|tac-1	791.98	4.98	159.03	2.64438e-05	776.127	3.68322	461.21	417.238	265	240.223	1020.1	971.725	249.5	227.523	612.75	583.566	protein	260 aa	260	Housekeeping		TACC [PF05010.9]			NCoils: 0.40 (105/260)	SEG: 0.19 (49/260)	astral microtubule organization [GO:0030953]; body morphogenesis [GO:0010171]; cell division [GO:0051301]; centrosome [GO:0005813]; collagen and cuticulin-based cuticle development [GO:0040002]; cytoplasm [GO:0005737]; embryo development ending in birth or egg hatching [GO:0009792]; kinetochore [GO:0000776]; locomotion [GO:0040011]; meiotic chromosome segregation [GO:0045132]; meiotic nuclear div…
WBGene00022181|Y71H2AM.16|pho-9	164.92	1.04	158.58	8.46429e-06	159.176	0.57547	153.89	134.255	155.19	140.024	1.71	0.492374	146.77	133.129	144.75	133.33	protein	384 aa	384			His_Phos_1 [PF00300.17]; His_Phos_2 [PF00328.17]		SigP			acid phosphatase activity [GO:0003993]
WBGene00013095|Y51H1A.4|ing-3	4.75	0.03	158.33	0.00140511	4.0151	9.46683e-07	47.16	39.1201	0.54	0.054813	0.26	0.00109524	0.24	0.000410509	1.6	0.804544	protein	490 aa	490			ING [PF12998.2]; PHD [PF00628.24]	Chromatin remodeling protein, contains PHD Zn-finger [KOG1973]; Chromatin remodeling protein, contains PhD zinc finger [COG5034]; Inhibitor of growth family, member 3 protein [meNOG03421]		NCoils: 0.04 (21/490)	SEG: 0.19 (93/490)	apoptotic process [GO:0006915]; chromatin modification [GO:0016568]; embryo development ending in birth or egg hatching [GO:0009792]; nucleus [GO:0005634]; protein binding [GO:0005515]; zinc ion binding [GO:0008270]
WBGene00006605|C15F1.3|tra-2	279.97	1.77	158.18	0.000399676	274.075	1.26784	122.52	108.811	912.6	878.744	6.09	4.03186	145.83	135.483	0.62	0.180651	protein	387-1475 aa	1475				Unnamed protein [LSE1024]	SigP+TM(11x)	NCoils: 0.05 (75/1475); 0.02 (21/1147); 0.14 (54/387)	SEG: 0.10 (39/387)	copulation [GO:0007620]; cytoplasm [GO:0005737]; hermaphrodite genitalia development [GO:0040035]; hermaphrodite germ-line sex determination [GO:0040021]; hermaphrodite somatic sex determination [GO:0042001]; inductive cell migration [GO:0040039]; integral component of plasma membrane [GO:0005887]; morphogenesis of an epithelium [GO:0002009]; nucleus [GO:0005634]; perinuclear region of cytoplasm …
WBGene00011033|R05D11.5	187.26	1.19	157.36	2.29572e-05	177.866	0.467491	254.37	216.081	5.47	1.83366	659.75	612.393	40.38	29.4662	1.91	0.374853	protein	169 aa	169			DUF788 [PF05620.6]	Predicted membrane protein [KOG3269]	TM(4x)		SEG: 0.17 (28/169)
WBGene00008411|D2030.1|mans-1	78.25	0.5	156.5	3.59654e-06	75.2105	0.254081	1.81	0.514033	234.07	219.461	1.26	0.44283	2.23	1.15578	119.76	112.097	protein	540 aa	540			Glyco_hydro_47 [PF01532.15]	Mannosidase, alpha, class [meNOG07681]; Mannosyl-oligosaccharide alpha-1,2-mannosidase and related glycosyl hydrolases [KOG2204]	TM(1x)			calcium ion binding [GO:0005509]; determination of adult lifespan [GO:0008340]; mannosyl-oligosaccharide 1,2-alpha-mannosidase activity [GO:0004571]; membrane [GO:0016020]
WBGene00004912|T08A9.3|sng-1	7.76	0.05	155.2		6.36303	1.03455e-06	0.49	6.76826e-07	0.29	1.4258e-05	0.28	2.70566e-06	29.6	22.6764	0.17	7.2607e-07	protein	247 aa	247			MARVEL [PF01284.18]	Synaptic vesicle protein Synaptogyrin involved in regulation of Ca2+-dependent exocytosis [KOG4016]; Synaptogyrin protein [meNOG13714]	TM(4x)		SEG: 0.11 (26/247)	membrane [GO:0016020]; regulation of exocytosis [GO:0017157]; synaptic vesicle [GO:0008021]; synaptic vesicle transport [GO:0048489]
WBGene00011289|R102.2	1456.66	9.42	154.63	0.000234201	1424.16	6.72943	2901.57	2721.02	177.33	147.974	900.29	834.347	461.74	416.658	210.73	185.506	protein	125 aa	125			DUF4440 [PF14534.1]	Unnamed protein [LSE0711]			SEG: 0.10 (12/125)
WBGene00006562|K01C8.3|tdc-1	9.2	0.06	153.33	0.00129699	8.23956	0.000439701	0.36	0.00276462	0.22	0.00130971	0.31	0.0126876	27.88	23.8835	0.51	0.137851	protein	650-705 aa	705			Pyridoxal_deC [PF00282.14]	Aromatic-L-amino-acid/L-histidine decarboxylase [KOG0628]; Decarboxylase [meNOG00691]; Glutamate decarboxylase and related PLP-dependent proteins [COG0076]		NCoils: 0.06 (42/650); 0.06 (42/705)	SEG: 0.08 (56/705)	axon [GO:0030424]; carboxy-lyase activity [GO:0016831]; carboxylic acid metabolic process [GO:0019752]; catalytic activity [GO:0003824]; cellular amino acid metabolic process [GO:0006520]; neuronal cell body [GO:0043025]; octopamine biosynthetic process [GO:0006589]; pyridoxal phosphate binding [GO:0030170]; tyrosine decarboxylase activity [GO:0004837]
WBGene00001258|Y80D3A.2|emb-4	27.34	0.18	151.89	0.00444709	21.9603	0.0387813	123.94	94.0257	78.63	55.5153	1.43	0.21931	4.98	2.17474	0.45	0.0209372	protein	104-1467 aa	1467			AAA_11 [PF13086.1]; AAA_12 [PF13087.1]; AAA_19 [PF13245.1]; AAA_30 [PF13604.1]				SEG: 0.19 (20/104)	body morphogenesis [GO:0010171]; embryo development ending in birth or egg hatching [GO:0009792]; locomotion [GO:0040011]; mRNA splicing, via spliceosome [GO:0000398]; nucleus [GO:0005634]; spliceosomal complex [GO:0005681]
WBGene00013976|ZK455.6|nhr-33	56.16	0.37	151.78	0.000660469	53.1075	0.132847	96.33	82.4208	0.19	8.48474e-07	0.18	8.58606e-06	186.85	172.949	1.89	0.856675	protein	413 aa	413			Hormone_recep [PF00104.25]; zf-C4 [PF00105.13]	FOG: Hormone receptors [KOG3575]; Hepatocyte nuclear factor 4 [meNOG01298]				nucleus [GO:0005634]; regulation of transcription, DNA-templated [GO:0006355]; sequence-specific DNA binding [GO:0043565]; sequence-specific DNA binding transcription factor activity [GO:0003700]; steroid hormone mediated signaling pathway [GO:0043401]; steroid hormone receptor activity [GO:0003707]; zinc ion binding [GO:0008270]
WBGene00013015|Y48E1C.2	6.06	0.04	151.5	0.00563385	4.98762	1.48093e-07	0.38	4.48324e-06	31.97	25.2483	0.64	0.0262847	0.2	9.13854e-06	0.13	4.66307e-06	protein	369 aa	369			Methyltransf_23 [PF13489.1]; N2227 [PF07942.7]	Putative trehalase [KOG2798]
WBGene00010476|K01G5.1|rnf-113	136.35	0.9	151.5	3.75219e-05	131.172	0.474129	220.59	196.731	1.54	0.331756	109.54	96.878	281.68	262.533	4.3	2.48848	protein	384 aa	384			zf-C3HC4 [PF00097.20]; zf-C3HC4_2 [PF13923.1]; zf-C3HC4_3 [PF13920.1]; zf-CCCH [PF00642.19]; zf-RING_2 [PF13639.1]; zf-RING_5 [PF14634.1]			NCoils: 0.09 (35/384)	SEG: 0.24 (91/384)	embryo development ending in birth or egg hatching [GO:0009792]; germ cell development [GO:0007281]; metal ion binding [GO:0046872]; nematode larval development [GO:0002119]; nucleus [GO:0005634]; protein binding [GO:0005515]; protein ubiquitination [GO:0016567]; regulation of cell proliferation [GO:0042127]; regulation of meiosis [GO:0040020]; reproduction [GO:0000003]; ubiquitin-protein transfe…
WBGene00000872|F11H8.4|cyk-1	444.11	2.94	151.06	2.85931e-06	439.262	2.52503	61.18	55.191	442.21	427.113	53.18	49.08	541.6	525.375	460.85	449.409	protein	1435-1437 aa	1437			Drf_FH3 [PF06367.11]; Drf_GBD [PF06371.8]; FH2 [PF02181.18]			NCoils: 0.05 (75/1435); 0.05 (75/1437)	SEG: 0.13 (189/1437)	Rho GTPase binding [GO:0017048]; actin binding [GO:0003779]; actin cytoskeleton organization [GO:0030036]; actin filament organization [GO:0007015]; binding [GO:0005488]; cell cycle [GO:0007049]; cellular component organization [GO:0016043]; cleavage furrow [GO:0032154]; cytokinesis [GO:0000910]; cytoplasmic side of plasma membrane [GO:0009898]; embryo development ending in birth or egg hatching …
WBGene00021103|W09B6.3|eri-3	7.5	0.05	150	0.00462786	6.55383	0.000211375	0.46	0.00254711	36.81	31.2352	0.26	0.000498347	0.12	1.09004e-05	0.08	2.78658e-07	protein	578 aa	578
WBGene00008119|C46F11.4	3	0.02	150	0.00638296	2.52763	9.98714e-07	15.61	11.9314	0.17	0.00113935	0.16	0.00125754	2.38	1.39193	0.05	2.79613e-06	protein	811 aa	811			DEAD [PF00270.24]; Helicase_C [PF00271.26]	ATP-dependent RNA helicase [KOG0339]; DEAD (Asp-Glu-Ala-Asp) box polypeptide 42 [meNOG02656]; Superfamily II DNA and RNA helicases [COG0513]		NCoils: 0.03 (21/811)	SEG: 0.08 (67/811)	ATP binding [GO:0005524]; nucleic acid binding [GO:0003676]; reproduction [GO:0000003]
WBGene00016606|C43E11.8|exoc-7	10.42	0.07	148.86	0.00147685	9.37351	0.00185685	0.2	5.74348e-07	0.12	2.19172e-06	0.11	3.14482e-06	52.81	46.7658	0.35	0.0521101	protein	630 aa	630			Exo70 [PF03081.10]; Sec34 [PF04136.10]	Exocyst complex component 7 protein [meNOG08385]; Exocyst component protein and related proteins [KOG2344]		NCoils: 0.03 (21/630)	SEG: 0.03 (20/630)	cis-Golgi network [GO:0005801]; exocyst [GO:0000145]; exocytosis [GO:0006887]; intracellular protein transport [GO:0006886]; membrane [GO:0016020]
WBGene00003031|R186.4|lin-46	35.21	0.24	146.71	3.80167e-05	32.7068	0.0560856	126.79	110.104	1.16	0.235563	66.98	58.209	29.29	23.8479	0.34	0.0170095	protein	391 aa	391			MoeA_N [PF03453.12]	Molybdopterin biosynthesis enzyme [COG0303]; Molybdopterin biosynthesis protein [KOG2371]; Protein involved in Mo-molybdopterin cofactor metabolic process [meNOG00314]				Mo-molybdopterin cofactor biosynthetic process [GO:0006777]; cytoplasm [GO:0005737]; molybdopterin cofactor biosynthetic process [GO:0032324]; nucleus [GO:0005634]; protein complex scaffold [GO:0032947]; regulation of development, heterochronic [GO:0040034]
WBGene00008005|C38D4.4	4.4	0.03	146.67	0.00865813	3.68937	2.58209e-07	2.25	0.750234	2.55	1.22178	1.15	0.344923	5.79	3.7712	0.24	0.0117021	protein	556 aa	556				Unnamed protein [LSE0871]			SEG: 0.05 (26/556)
WBGene00019481|K07C11.9|cogc-6	2.93	0.02	146.5	0.00264577	2.40632	3.47938e-07	0.18	9.16267e-06	0.11	5.42053e-06	0.1	1.01241e-06	0.37	0.0380015	7.7	5.99864	protein	642 aa	642			COG6 [PF06419.6]	Component of oligomeric golgi complex protein [meNOG06112]; Uncharacterized conserved protein [KOG3758]			SEG: 0.03 (22/642)	Golgi transport complex [GO:0017119]; embryo development ending in birth or egg hatching [GO:0009792]; gonad morphogenesis [GO:0035262]; inductive cell migration [GO:0040039]; intra-Golgi vesicle-mediated transport [GO:0006891]; regulation of cell migration [GO:0030334]
WBGene00009026|F21G4.5	7.29	0.05	145.8		5.92368	7.6718e-07	50.7	38.2806	0.29	1.33801e-05	0.28	1.58757e-06	0.26	1.06877e-05	0.17	3.20437e-06	protein	326 aa	326				Unnamed protein [LSE1022]
WBGene00018833|F54F2.5|ztf-1	84.49	0.58	145.67	5.78534e-05	80.0372	0.294518	0.63	0.00586377	3.76	1.51321	0.36	0.00202806	100.67	88.9726	231.86	216.274	protein	246-582 aa	582				FOG: Zn-finger [KOG1721]; Zinc finger and AT hook domain containing protein [meNOG00044]			SEG: 0.09 (23/246)
WBGene00006985|Y39E4B.8|zig-8	23.3	0.16	145.62	0.00138789	20.8398	0.00822131	227.74	200.09	1.52	0.218848	2.32	0.672872	0.27	2.31113e-06	0.18	4.63528e-06	protein	268 aa	268			I-set [PF07679.11]; Ig_2 [PF13895.1]; V-set [PF07686.12]; ig [PF00047.20]	FOG: Immunoglobulin C-2 Type/fibronectin type III domains [KOG3510]	SigP+TM(1x)		SEG: 0.08 (21/268)
WBGene00017982|F32D1.2|hpo-18	634.99	4.38	144.97	7.65179e-05	604.303	1.75069	370.71	289.699	257.27	204.754	426.71	363.057	216.85	172.9	847.24	775.739	protein	54 aa	54			ATP-synt_Eps [PF04627.8]	Atpase, coupled to transmembrane movement of ions [meNOG21464]; Mitochondrial F1F0-ATP synthase, subunit epsilon/ATP15 [KOG3495]				ATP synthesis coupled proton transport [GO:0015986]; embryo development ending in birth or egg hatching [GO:0009792]; growth [GO:0040007]; inductive cell migration [GO:0040039]; locomotion [GO:0040011]; mitochondrial proton-transporting ATP synthase complex, catalytic core F(1) [GO:0000275]; nematode larval development [GO:0002119]; proton-transporting ATP synthase activity, rotational mechanism …
WBGene00013301|Y57G11C.3	14.44	0.1	144.4	0.000687101	12.5372	0.000652722	1.39	0.0672991	19.51	13.6348	16.81	11.4892	13.74	9.26456	7.48	4.84839	protein	257-269 aa	269			Glucosamine_iso [PF01182.15]	6-Phosphogluconolactonase [meNOG13962]; 6-phosphogluconolactonase - like protein [KOG3147]; 6-phosphogluconolactonase/Glucosamine-6-phosphate isomerase\/deaminase [COG0363]			SEG: 0.05 (13/269)	6-phosphogluconolactonase activity [GO:0017057]; carbohydrate metabolic process [GO:0005975]; endoplasmic reticulum [GO:0005783]; pentose-phosphate shunt [GO:0006098]; sarcomere [GO:0030017]; striated muscle dense body [GO:0055120]
WBGene00009274|F30F8.5	70.7	0.49	144.29	5.07335e-05	66.9572	0.175518	2.73	0.588942	136.14	122.167	42.05	34.7022	71.5	62.258	54.72	48.0627	protein	248-271 aa	271				Unnamed protein [TWOG0814]		NCoils: 0.08 (21/248); 0.08 (21/271)	SEG: 0.05 (13/271)
WBGene00012997|Y48C3A.18	409.41	2.85	143.65	6.57809e-06	394.899	1.70175	17.56	7.56434	770.19	712.735	560.69	507.151	563.96	508.952	3.98	1.46098	protein	119-216 aa	216			Sua5_yciO_yrdC [PF01300.13]	Putative translation factor (SUA5) [COG0009]; RNA binding/translational regulation protein of the SUA5 family [KOG3051]; Yrdc domain containing protein [meNOG01365]			SEG: 0.10 (12/119)	double-stranded RNA binding [GO:0003725]
WBGene00011526|T06D8.5|cox-15	514.92	3.59	143.43	3.38982e-06	505.07	2.69005	433.28	399.955	311.23	290.436	691.33	659.434	307.71	288.413	421.02	402.948	protein	395 aa	395			COX15-CtaA [PF02628.10]	Cytochrome C oxidase assembly protein [meNOG07278]; Cytochrome oxidase assembly factor COX15 [KOG2725]; Uncharacterized protein required for cytochrome oxidase assembly [COG1612]	TM(8x)		SEG: 0.08 (30/395)	embryo development ending in birth or egg hatching [GO:0009792]; heme a biosynthetic process [GO:0006784]; integral component of membrane [GO:0016021]; oxidation-reduction process [GO:0055114]; oxidoreductase activity, acting on the CH-CH group of donors [GO:0016627]; reproduction [GO:0000003]
WBGene00021347|Y37E3.3|rpb-10	976.11	6.82	143.12	4.24856e-05	941.544	3.83835	402.44	328.73	371.98	315.765	780.86	702.275	297.62	252.197	1068.32	995.771	protein	67 aa	67	Housekeeping		RNA_pol_N [PF01194.12]	DNA-directed RNA polymerase, subunit N (RpoN/RPB10) [COG1644]; DNA-directed RNA polymerase, subunit RPB10 [KOG3497]; Polymerase (RNA) II (DNA directed) polypeptide L [meNOG19585]				DNA binding [GO:0003677]; DNA-directed RNA polymerase activity [GO:0003899]; embryo development ending in birth or egg hatching [GO:0009792]; transcription, DNA-templated [GO:0006351]
WBGene00017999|F33D4.7|emc-6	121.2	0.85	142.59	0.000215567	111.348	0.12179	1.56	8.54588e-06	0.96	2.998e-06	0.88	1.72657e-05	17.19	8.77484	414.96	376.998	protein	111 aa	111			Rab5ip [PF07019.7]	Transmembrane protein 93 [meNOG16246]; Uncharacterized conserved protein [KOG4455]	TM(2x)			ER membrane protein complex [GO:0072546]; developmental process [GO:0032502]; embryo development ending in birth or egg hatching [GO:0009792]; endoplasmic reticulum [GO:0005783]; integral component of membrane [GO:0016021]; nematode larval development [GO:0002119]
WBGene00006566|ZK829.6|tgt-1	24.17	0.17	142.18	0.00242721	22.1527	0.0258788	58.6	47.6913	0.19	9.92742e-07	0.55	0.0274049	67.11	58.4984	0.23	0.0028117	protein	400 aa	400			TGT [PF01702.13]	Exchanges the guanine residue with 7-aminomethyl-7- deazaguanine in tRNAs with GU(N) anticodons . After this exchange, a cyclopentendiol moiety is attached to the 7-aminomethyl group of 7-deazaguanine, resulting in the hypermodified nucleoside queuosine aminomethyl-7-deazaguanosine protein [meNOG03728]; Queuine-tRNA ribosyltransferase [KOG3908]; Queuine/archaeosine tRNA-ribosyltransferase [COG034…			SEG: 0.02 (8/400)	queuine tRNA-ribosyltransferase activity [GO:0008479]; queuosine biosynthetic process [GO:0008616]; tRNA modification [GO:0006400]; tRNA processing [GO:0008033]
WBGene00002097|F41G3.16|ins-14	34.94	0.25	139.76		28.7299	1.35813e-06	232	177.539	3.98	0.195664	1.22	2.60682e-05	1.12	2.45837e-05	0.76	5.71421e-05	protein	81 aa	81					SigP			extracellular region [GO:0005576]; hormone activity [GO:0005179]
WBGene00017582|F18G5.6	894.58	6.42	139.34	3.80183e-06	877.454	4.93738	239.66	209.554	930.08	880.472	413.74	382.794	171.3	153.448	1891.76	1836.75	protein	132 aa	132							SEG: 0.18 (24/132)	innate immune response [GO:0045087]
WBGene00017536|F17A9.4	179.49	1.32	135.98	6.04415e-05	174.269	0.855782	0.53	0.00317136	0.48	0.0218718	56.67	49.2793	11.17	8.08332	605.4	584.971	protein	457 aa	457			Oxidored_FMN [PF00724.15]	FMN binding protein [meNOG28419]; NADH:flavin oxidoreductase/12-oxophytodienoate reductase [KOG0134]; NADH:flavin oxidoreductases, Old Yellow Enzyme family [COG1902]			SEG: 0.03 (12/457)	FMN binding [GO:0010181]; catalytic activity [GO:0003824]; oxidation-reduction process [GO:0055114]; oxidoreductase activity [GO:0016491]
WBGene00019087|F59A6.5	114.11	0.84	135.85	4.83907e-06	111.673	0.606913	79.39	71.9792	137.64	130.082	99.03	92.9712	203.89	195.122	28.31	25.9172	protein	1286 aa	1286			CNH [PF00780.17]; PH [PF00169.24]	Protein kinase [meNOG01004]; Rho/Rac1-interacting serine\/threonine kinase Citron [KOG0976]		NCoils: 0.34 (436/1286)	SEG: 0.06 (76/1286)	embryo development ending in birth or egg hatching [GO:0009792]; intracellular signal transduction [GO:0035556]; small GTPase regulator activity [GO:0005083]
WBGene00015205|B0495.6|moa-2	20.34	0.15	135.6		16.539	6.46485e-07	1.38	7.88641e-05	0.86	1.25249e-05	0.78	8.7776e-06	0.73	5.7416e-05	0.49	3.19595e-07	protein	87 aa	87				Uncharacterized conserved protein [KOG3485]				embryo development ending in birth or egg hatching [GO:0009792]; hermaphrodite genitalia development [GO:0040035]; nematode larval development [GO:0002119]; receptor-mediated endocytosis [GO:0006898]; reproduction [GO:0000003]
WBGene00008117|C46F11.2|gsr-1	25.73	0.19	135.42	6.36681e-05	23.7001	0.0408586	0.97	0.0854456	7.06	4.64189	3.08	1.53963	12.66	9.57615	58.37	52.4996	protein	459-473 aa	473			Pyr_redox [PF00070.22]; Pyr_redox_2 [PF07992.9]; Pyr_redox_3 [PF13738.1]; Pyr_redox_dim [PF02852.17]	Glutathione reductase [meNOG01871]; Pyridine nucleotide-disulphide oxidoreductase [KOG0405]; Pyruvate/2-oxoglutarate dehydrogenase complex, dihydrolipoamide dehydrogenase (E3) component, and related enzymes [COG1249]			SEG: 0.03 (15/473)	NADP binding [GO:0050661]; cell redox homeostasis [GO:0045454]; cytosol [GO:0005829]; ecdysis, collagen and cuticulin-based cuticle [GO:0042395]; flavin adenine dinucleotide binding [GO:0050660]; glutathione metabolic process [GO:0006749]; glutathione-disulfide reductase activity [GO:0004362]; oxidation-reduction process [GO:0055114]; oxidoreductase activity [GO:0016491]; response to superoxide […
WBGene00010504|K02D3.1	48.6	0.36	135	5.82202e-05	44.7692	0.068569	36.15	25.1416	76.35	63.2931	47.46	37.7023	25.86	19.129	49.23	41.3286	protein	183 aa	183				Unnamed protein [LSE1183]	SigP		SEG: 0.09 (16/183)
WBGene00021408|Y38C1AB.6|trpl-4	2.64	0.02	132	0.00748313	1.22168e-05	2.09673e-07	29.08	0.888937	0.35	1.21769e-05	0.19	1.28916e-05	0.09	9.42442e-07	0.06	2.52173e-06	protein	778 aa	778				Unnamed protein [LSE0729]	TM(7x)	NCoils: 0.05 (42/778)	SEG: 0.07 (54/778)
WBGene00009131|F25H8.1	756.35	5.73	132	9.89721e-07	737.101	4.4482	162.48	140.204	1120.85	1064.5	642.88	607.37	945.82	903.168	857.32	822.518	protein	296-297 aa	297			tRNA_m1G_MT [PF01746.16]	RNA (guanine-9-) methyltransferase domain containing [meNOG03326]; Uncharacterized conserved protein [KOG2967]			SEG: 0.11 (33/297)	lipid storage [GO:0019915]; methyltransferase activity [GO:0008168]
WBGene00001844|K02E10.2|hid-1	139.77	1.06	131.86	2.92675e-05	136.266	0.731444	2.26	0.939741	48.18	42.7145	163.3	153.086	344.57	329.032	2.21	1.41074	protein	709-729 aa	729			Dymeclin [PF09742.4]; Hid1 [PF12722.2]	Proteins containing regions of low-complexity [KOG2226]; UPF0663 transmembrane protein C17orf28 (Down-regulated in multiple cancers 1) [meNOG12878]			SEG: 0.04 (25/709)	Golgi medial cisterna [GO:0005797]; Golgi trans cisterna [GO:0000138]; cytosol [GO:0005829]; dauer larval development [GO:0040024]; defecation [GO:0030421]; locomotion [GO:0040011]; membrane [GO:0016020]; neuron projection [GO:0043005]; reproduction [GO:0000003]; response to heat [GO:0009408]
WBGene00010283|F58G11.6|ccz-1	3.88	0.03	129.33	0.00334307	3.18854	7.21167e-07	0.24	3.22982e-06	17.34	13.5214	0.28	0.00177604	0.13	5.72143e-06	1.62	0.757396	protein	528 aa	528			DUF1712 [PF08217.6]	Putative myrosinase precursor [KOG2622]			SEG: 0.07 (35/528)	lysosome organization [GO:0007040]; phagocytic vesicle [GO:0045335]; phagolysosome assembly involved in apoptotic cell clearance [GO:0090387]; phagosome maturation involved in apoptotic cell clearance [GO:0090386]; protein binding [GO:0005515]; vesicle-mediated transport [GO:0016192]
WBGene00008442|E01B7.2	29.7	0.23	129.13	0.00100829	26.1812	0.0107081	8.75	2.96698	163.74	141.479	2.56	0.417395	5.38	1.97017	5.07	2.21242	protein	211 aa	211								regulation of transcription, DNA-templated [GO:0006355]; transcription cofactor activity [GO:0003712]
WBGene00000079|H15N14.1|adr-1	157.51	1.22	129.11	2.01181e-06	152.998	0.685664	2.96	0.211891	19.57	15.0519	77.72	69.5125	125.52	115.513	401.72	386.055	protein	100-964 aa	964			A_deamin [PF02137.13]; dsrm [PF00035.20]	Adenosine deaminase, RNA-specific [meNOG09688]; tRNA-specific adenosine deaminase 1 [KOG2777]			SEG: 0.15 (15/100)	RNA binding [GO:0003723]; RNA processing [GO:0006396]; adenosine deaminase activity [GO:0004000]; cytosolic ribosome [GO:0022626]; molting cycle, collagen and cuticulin-based cuticle [GO:0018996]; nematode larval development [GO:0002119]; nucleus [GO:0005634]; oogenesis [GO:0048477]
WBGene00011835|T19B10.8	41.16	0.32	128.62	1.94656e-05	39.2717	0.154493	20.57	16.0297	12.85	10.1269	4.79	3.20051	21.72	18.4352	98.17	92.0971	protein	718 aa	718			Abhydrolase_5 [PF12695.2]; Abhydrolase_6 [PF12697.2]; PGAP1 [PF07819.8]	Negative regulator of COPII vesicle formation [KOG3724]; Post-Gpi attachment to proteins 1 [meNOG05874]	TM(8x)		SEG: 0.06 (42/718)	GPI anchor metabolic process [GO:0006505]; embryo development ending in birth or egg hatching [GO:0009792]; hydrolase activity, acting on ester bonds [GO:0016788]; intracellular protein transport [GO:0006886]
WBGene00013137|Y53C10A.6	10.2	0.08	127.5	0.00253544	8.77927	0.000991049	10.36	5.31366	51.5	42.8626	0.8	0.0445594	0.39	0.00365882	0.26	0.000714688	protein	344-345 aa	345						NCoils: 0.06 (21/344); 0.06 (21/345)	SEG: 0.03 (12/345)
WBGene00012491|Y20C6A.1	10.18	0.08	127.25	0.000581892	9.34874	0.0160698	25.33	20.8731	0.22	0.00994681	0.14	0.00114564	22.58	19.4725	1.29	0.736335	protein	984-1033 aa	1033			F-box [PF00646.28]; FTH [PF01827.22]				SEG: 0.03 (30/984)	protein binding [GO:0005515]
WBGene00010329|F59D12.1	3.8	0.03	126.67	0.00731346	3.11492	1.03946e-06	33.67	26.2106	0.31	0.00206094	0.29	0.00120803	0.14	1.25711e-05	0.09	2.78849e-06	protein	318 aa	318		7TM_GPCRs	7tm_1 [PF00001.16]	FOG: 7 transmembrane receptor [KOG3656]; G protein-coupled receptor [meNOG07904]	TM(7x)		SEG: 0.13 (40/318)	G-protein coupled receptor activity [GO:0004930]; G-protein coupled receptor signaling pathway [GO:0007186]; integral component of membrane [GO:0016021]; locomotion [GO:0040011]
WBGene00018904|F55G1.9	647.59	5.12	126.48	2.63414e-05	634.647	3.8931	50.9	39.2351	535.93	503.83	255.59	234.865	218.4	200.207	1268.37	1227.35	protein	299 aa	299			F420_oxidored [PF03807.12]; P5CR_dimer [PF14748.1]	Pyrroline-5-Carboxylate reductase [meNOG00963]; Pyrroline-5-carboxylate reductase [COG0345]; Pyrroline-5-carboxylate reductase [KOG3124]				oxidation-reduction process [GO:0055114]; proline biosynthetic process [GO:0006561]; pyrroline-5-carboxylate reductase activity [GO:0004735]
WBGene00012535|Y37A1A.2	7.57	0.06	126.17	0.0049866	6.49599	0.000283009	0.28	7.81249e-06	0.17	1.07292e-06	0.16	1.41015e-06	34.15	28.4049	0.3	0.0175692	protein	464 aa	464			MFS_1 [PF07690.11]; UNC-93 [PF05978.11]	Uncharacterized conserved protein [KOG3098]	TM(12x)		SEG: 0.17 (78/464)
WBGene00012275|W05B5.2|npr-14	5.01	0.04	125.25		4.25009	2.47852e-06	21.11	15.7557	0.13	1.61304e-06	0.26	3.91609e-05	0.12	1.65096e-06	0.08	1.46914e-06	protein	342 aa	342		7TM_GPCRs	7tm_1 [PF00001.16]	FOG: 7 transmembrane receptor [KOG3656]; Orexin receptor [meNOG00174]	TM(7x)		SEG: 0.05 (17/342)	G-protein coupled receptor activity [GO:0004930]; G-protein coupled receptor signaling pathway [GO:0007186]; dauer entry [GO:0043053]; integral component of membrane [GO:0016021]
WBGene00018037|F35C8.7|chtl-1	600.08	4.8	125.02	8.36336e-06	592.378	4.07615	270.69	252.269	233.73	220.912	838.63	811.065	722.76	698.57	348.26	336.284	protein	730-773 aa	773			Choline_transpo [PF04515.7]	Choline transporter-like protein [KOG1362]; Solute carrier family 44, member protein [meNOG00682]	TM(10x)		SEG: 0.13 (94/730)	collagen and cuticulin-based cuticle development [GO:0040002]; hermaphrodite genitalia development [GO:0040035]; nematode larval development [GO:0002119]; reproduction [GO:0000003]
WBGene00009270|F30F8.1	213.62	1.73	123.48	2.50453e-06	208.988	1.25985	2.32	0.913689	135.15	125.035	88.54	80.8314	226.87	214.344	362.26	349.071	protein	645 aa	645							SEG: 0.08 (51/645)
WBGene00004033|E01H11.1|pkc-2	43.11	0.35	123.17	5.66904e-06	41.1633	0.163988	60.94	52.8435	0.72	0.189596	0.69	0.17552	37.81	33.203	118.03	111.205	protein	680-936 aa	936			C1_1 [PF00130.17]; C2 [PF00168.25]; Pkinase [PF00069.20]; Pkinase_C [PF00433.19]; Pkinase_Tyr [PF07714.12]	Protein kinase C [meNOG07223]; Serine/threonine protein kinase [COG0515]; Serine\/threonine protein kinase [KOG0696]	TM(3x)		SEG: 0.02 (23/936)	ATP binding [GO:0005524]; calcium-dependent protein kinase C activity [GO:0004698]; cytosol [GO:0005829]; intracellular signal transduction [GO:0035556]; membrane [GO:0016020]; neuron projection [GO:0043005]; neuronal cell body [GO:0043025]; peptidyl-serine phosphorylation [GO:0018105]; peptidyl-threonine phosphorylation [GO:0018107]; protein binding [GO:0005515]; protein kinase C activity [GO:00…
WBGene00000403|B0034.3|casy-1	23.35	0.19	122.89	0.000280267	20.6738	0.0177297	182.83	153.777	1.75	0.358312	1.13	0.133256	2.6	0.795123	22.33	17.0557	protein	160-984 aa	984			Cadherin [PF00028.12]	Calsyntenin [KOG1834]; Calsyntenin protein [meNOG03540]	SigP+TM(1x); TM(1x)		SEG: 0.39 (62/160)	associative learning [GO:0008306]; calcium ion binding [GO:0005509]; embryo development ending in birth or egg hatching [GO:0009792]; extracellular space [GO:0005615]; homophilic cell adhesion [GO:0007156]; intracellular membrane-bounded organelle [GO:0043231]; membrane [GO:0016020]; neuronal cell body membrane [GO:0032809]; olfactory learning [GO:0008355]
WBGene00201206|K09E9.12	9271.36	75.61	122.62		6720.34	0.000597222	4753.97	223.699	4260.5	1.34008	942.9	0.0343945	7101.57	2111.49	2632.15	11.9707	ncRNA
WBGene00016057|C24D10.6	933.62	7.62	122.52	2.49968e-05	910.94	5.48084	0.99	2.29983e-05	0.61	1.62663e-06	0.56	5.56302e-06	1694.43	1611.33	1777.9	1710.89	protein	161 aa	161			CHCH [PF06747.8]	Uncharacterized conserved protein [KOG4695]
WBGene00003592|ZK1290.4|nfi-1	24.28	0.2	121.4	0.000632243	22.9338	0.0755487	0.39	0.021479	17.07	14.1694	0.22	0.0125389	101	93.9272	0.83	0.393613	protein	787-823 aa	823			MH1 [PF03165.11]; NfI_DNAbd_pre-N [PF10524.4]	Nuclear factor I [KOG3663]; Nuclear factor I [meNOG03057]		NCoils: 0.03 (21/807); 0.03 (21/787); 0.03 (21/823)	SEG: 0.10 (83/823)	DNA replication [GO:0006260]; determination of adult lifespan [GO:0008340]; intracellular [GO:0005622]; nucleus [GO:0005634]; positive regulation of transcription from RNA polymerase II promoter [GO:0045944]; regulation of locomotion [GO:0040012]; regulation of oviposition [GO:0046662]; regulation of pharyngeal pumping [GO:0043051]; regulation of transcription, DNA-templated [GO:0006355]; sequenc…
WBGene00019658|K11H12.1	8.46	0.07	120.86		6.80853	9.4539e-07	37.9	25.7148	0.41	2.13376e-05	0.39	6.23471e-06	0.35	3.59369e-06	0.24	4.87102e-06	protein	108 aa	108			BolA [PF01722.13]	Bola homolog 1 (E. coli) protein [meNOG20505]; Stress-induced morphogen (activity unknown) [COG0271]; Stress-induced protein UVI31+ [KOG2313]
WBGene00045208|F13E9.15	73.65	0.61	120.74	0.00749116	65.2909	0.0349333	465.79	392.793	4.5	0.556963	2.06	0.00991629	0.95	2.69986e-05	0.64	2.01499e-06	protein	110 aa	110					SigP		SEG: 0.85 (93/110)
WBGene00006390|ZK1320.12|taf-8	44.21	0.37	119.49	0.00102947	41.7131	0.150872	0.78	0.0281331	0.31	0.00169702	26.67	21.7113	7.82	5.40184	135.77	126.677	protein	495-497 aa	497			Bromo_TP [PF07524.8]; TAF8_C [PF10406.4]	Helicase-like transcription factor HLTF/DNA helicase RAD5, DEAD-box superfamily [KOG1001]; TAF8 RNA polymerase II, TATA box binding protein (TBP)-associated factor [meNOG02300]; TBP-associated transcription factor Prodos [KOG4336]			SEG: 0.07 (34/497)
WBGene00018400|F43H9.4	193.79	1.63	118.89	1.92446e-05	186.563	0.944725	163.19	139.757	3.24	1.07052	327.66	303.05	333.44	309.341	62.07	53.7151	protein	297 aa	297				Unnamed protein [LSE1014]				glycine N-acyltransferase activity [GO:0047961]; mitochondrion [GO:0005739]
WBGene00021433|Y39A3A.2	8.27	0.07	118.14	0.00758783	6.63787	1.13737e-06	82.88	64.9114	0.79	0.00442515	0.75	0.00357426	0.34	1.14783e-05	0.23	3.58563e-06	protein	264 aa	264			PAN_3 [PF08277.7]	Cysteine rich domain (CW domain) probably distantly related to the C-type lectin [LSE0507]	SigP
WBGene00021044|W05H7.1	98.9	0.84	117.74	0.00552461	93.8448	0.361945	1.89	0.207461	96.81	83.2566	1.35	0.22318	288.97	267.278	2.84	1.28647	protein	131 aa	131						NCoils: 0.40 (52/131)	SEG: 0.29 (38/131)
WBGene00219325|F17C11.22	7.06	0.06	117.67	0.0096563	5.60589	1.61051e-06	66.83	51.3913	0.37	1.66568e-05	0.7	0.00211346	0.32	2.13407e-05	0.22	1.15364e-06	protein	233 aa	233			DB [PF01682.14]		SigP		SEG: 0.15 (35/233)
WBGene00020891|T28C12.4	31.65	0.27	117.22	8.18051e-06	29.8325	0.104711	4.93	2.66677	27.96	23.3702	0.31	0.013708	51.54	45.8702	55.58	50.6311	protein	578-658 aa	658			Abhydrolase_3 [PF07859.8]; COesterase [PF00135.23]	Carboxylesterase [meNOG03627]; Carboxylesterase and related proteins [KOG1516]; Carboxylesterase type B [COG2272]
WBGene00003393|EEED8.5|mog-5	8.2	0.07	117.14	0.00091203	7.55535	0.0136326	40.42	35.3765	0.34	0.0658002	0.59	0.20782	11.91	9.99615	0.33	0.10382	protein	1200 aa	1200			DEAD [PF00270.24]; HA2 [PF04408.18]; Helicase_C [PF00271.26]; OB_NTP_bind [PF07717.11]; S1 [PF00575.18]	DEAH (Asp-Glu-Ala-His) box polypeptide [meNOG01481]; DEAH-box RNA helicase [KOG0922]; HrpA-like helicases [COG1643]; Polyribonucleotide nucleotidyltransferase (polynucleotide phosphorylase) [COG1185]		NCoils: 0.02 (28/1200)	SEG: 0.08 (97/1200)	ATP binding [GO:0005524]; RNA binding [GO:0003723]; apoptotic process [GO:0006915]; developmental growth [GO:0048589]; embryo development ending in birth or egg hatching [GO:0009792]; embryonic body morphogenesis [GO:0010172]; feminization of hermaphroditic germ-line [GO:0040022]; germ cell development [GO:0007281]; helicase activity [GO:0004386]; locomotion [GO:0040011]; molting cycle, collagen …
WBGene00012243|W04D2.4	1291.27	11.15	115.81	2.23303e-06	1277.83	9.92089	686.55	649.831	1350	1306.93	1143.67	1107.96	503.33	482.091	1829.65	1792.55	protein	624 aa	624				C2H2-type Zn-finger [LSE0537]			SEG: 0.13 (80/624)	embryo development ending in birth or egg hatching [GO:0009792]; gamete generation [GO:0007276]; nematode larval development [GO:0002119]; receptor-mediated endocytosis [GO:0006898]; reproduction [GO:0000003]
WBGene00004706|F28D9.1|rsr-1	4.63	0.04	115.75	0.00316855	3.97866	0.000227039	0.18	2.14992e-07	0.11	2.10794e-06	0.1	3.3014e-06	21.2	17.5762	0.64	0.207235	protein	601 aa	601			PWI [PF01480.12]	Serine/Arginine repetitive matrix 1 protein [meNOG01860]; Splicing coactivator SRm160\/300, subunit SRm160 (contains PWI domain) [KOG2146]		NCoils: 0.08 (50/601)	SEG: 0.63 (379/601)	embryo development ending in birth or egg hatching [GO:0009792]; locomotion [GO:0040011]; mRNA processing [GO:0006397]; nematode larval development [GO:0002119]; positive regulation of vulval development [GO:0040026]; reproduction [GO:0000003]
WBGene00020404|T10B11.8	31.2	0.27	115.56	0.00101843	29.1071	0.0897041	5.74	3.02681	145.73	133.746	1.09	0.303897	20.8	16.6614	0.26	0.0152672	protein	467-469 aa	469							SEG: 0.10 (48/467)	embryo development ending in birth or egg hatching [GO:0009792]; striated muscle myosin thick filament assembly [GO:0071688]
WBGene00012005|T24H10.7|jun-1	51.96	0.45	115.47	2.39998e-05	47.8636	0.138198	32.53	20.2992	47.39	36.1627	28.6	19.4087	51.67	39.5153	117.4	105.289	protein	101-319 aa	319			bZIP_1 [PF00170.16]; bZIP_Maf [PF03131.12]	Protein dimerization [meNOG13558]; Transcriptional activator of the JUN family [KOG0837]		NCoils: 0.11 (35/319); 0.12 (35/299); 0.35 (35/101); 0.23 (35/155); 0.21 (35/164)	SEG: 0.27 (42/155)	body morphogenesis [GO:0010171]; embryo development ending in birth or egg hatching [GO:0009792]; nematode larval development [GO:0002119]; nucleus [GO:0005634]; regulation of transcription, DNA-templated [GO:0006355]; reproduction [GO:0000003]; sequence-specific DNA binding [GO:0043565]; sequence-specific DNA binding transcription factor activity [GO:0003700]; transcription factor binding [GO:00…
WBGene00014120|ZK858.7	70.38	0.61	115.38	7.28078e-05	67.0083	0.295798	5.02	2.27176	9.87	6.7661	156.62	142.876	79.54	70.1741	1.35	0.542242	protein	439 aa	439			Gcd10p [PF04189.8]					body morphogenesis [GO:0010171]; embryo development ending in birth or egg hatching [GO:0009792]; receptor-mediated endocytosis [GO:0006898]; regulation of translational initiation [GO:0006446]; reproduction [GO:0000003]; translation initiation factor activity [GO:0003743]; translational initiation [GO:0006413]
WBGene00003918|F54E7.3|par-3	21.61	0.19	113.74	2.29572e-05	20.6729	0.0931422	21.15	17.9086	71.65	66.7958	1.31	0.73263	14.62	12.6117	2.36	1.74161	protein	1248-1533 aa	1533			DUF3534 [PF12053.3]; PDZ [PF00595.19]; PDZ_2 [PF13180.1]	FOG: PDZ domain [KOG3528]; Par-3 partitioning defective 3 homolog protein [meNOG00631]; Unnamed protein [LSE4030]			SEG: 0.14 (196/1451)	apical part of cell [GO:0045177]; asymmetric cell division [GO:0008356]; asymmetric protein localization [GO:0008105]; basal part of cell [GO:0045178]; body morphogenesis [GO:0010171]; cell cortex [GO:0005938]; embryo development ending in birth or egg hatching [GO:0009792]; establishment of cell polarity [GO:0030010]; establishment of mitotic spindle orientation [GO:0000132]; hermaphrodite genit…
WBGene00012861|Y45F3A.4	7.94	0.07	113.43	0.00137068	6.26956	1.80706e-06	4.56	1.04291	0.77	0.00194905	0.37	1.33922e-07	3.99	1.50481	31.7	25.0155	protein	147 aa	147					SigP		SEG: 0.20 (30/147)
WBGene00000874|ZK328.1|cyk-3	146.13	1.29	113.28	2.32981e-06	143.221	0.981506	154.58	143.542	92.33	86.1315	4.76	3.51737	253.32	242.909	206.65	199.176	protein	1175-1178 aa	1178			DUSP [PF06337.7]; EF-hand_1 [PF00036.27]; EF-hand_6 [PF13405.1]; EF-hand_7 [PF13499.1]; UCH [PF00443.24]; UCH_1 [PF13423.1]	Ubiquitin C-terminal hydrolase [COG5560]; Ubiquitin C-terminal hydrolase [KOG1870]; Ubiquitin specific peptidase [meNOG04542]		NCoils: 0.02 (24/1175); 0.02 (24/1178)	SEG: 0.03 (36/1178)	apoptotic process [GO:0006915]; calcium ion binding [GO:0005509]; cell division [GO:0051301]; embryo development ending in birth or egg hatching [GO:0009792]; ubiquitin-dependent protein catabolic process [GO:0006511]; ubiquitin-specific protease activity [GO:0004843]; ubiquitinyl hydrolase activity [GO:0036459]
WBGene00000424|C09G12.8|ced-10	27.07	0.24	112.79	0.000307354	25.1556	0.0395468	13.64	8.79722	21.95	17.2194	1.17	0.194099	1.93	0.67279	21.68	18.0994	protein	129-191 aa	191			Arf [PF00025.16]; Miro [PF08477.8]; Ras [PF00071.17]	GTPase SAR1 and related small G proteins [COG1100]; Ras-Related C3 botulinum toxin substrate protein [meNOG02920]; Ras-related small GTPase, Rho type [KOG0393]				GTP binding [GO:0005525]; GTP catabolic process [GO:0006184]; GTPase activity [GO:0003924]; axon extension involved in axon guidance [GO:0048846]; axon guidance [GO:0007411]; axon regeneration [GO:0031103]; body morphogenesis [GO:0010171]; cell migration [GO:0016477]; cytoplasmic side of plasma membrane [GO:0009898]; cytoplasmic vesicle [GO:0031410]; dorsal/ventral axon guidance [GO:0033563]; eng…
WBGene00044648|R144.13	11.06	0.1	110.6	0.00366105	8.70696	1.12552e-06	1	4.76019e-06	0.61	1.2576e-05	0.57	3.64041e-06	12.06	6.34522	24.78	17.5585	protein	163 aa	163			Polyketide_cyc [PF03364.15]	Coenzyme Q10 homolog [meNOG01426]; Oligoketide cyclase/lipid transport protein [COG2867]; Oligoketide cyclase\/lipid transport protein [KOG3177]
WBGene00004806|T27F2.1|skp-1	3.26	0.03	108.67	0.00265146	2.6292	1.13069e-07	4.31	1.99966	0.29	0.00201298	0.14	3.22017e-06	0.13	1.117e-06	7.67	5.6675	protein	535 aa	535			SKIP_SNW [PF02731.10]	SNW domain containing 1 protein [meNOG01155]; mRNA splicing factor/probable chromatin binding snw family nuclear protein [KOG2441]		NCoils: 0.05 (28/535)	SEG: 0.17 (93/535)	embryo development ending in birth or egg hatching [GO:0009792]; germ cell development [GO:0007281]; hermaphrodite genitalia development [GO:0040035]; locomotion [GO:0040011]; mRNA splicing, via spliceosome [GO:0000398]; molting cycle [GO:0042303]; molting cycle, collagen and cuticulin-based cuticle [GO:0018996]; nematode larval development [GO:0002119]; oviposition [GO:0018991]; positive regulat…
WBGene00013514|Y73F4A.1	471.8	4.35	108.46	8.91418e-06	457.659	2.95105	7.11	2.12837	1053.43	991.285	4.04	1.2286	222.04	197.741	634.05	599.046	protein	182 aa	182			DOMON [PF03351.12]	Unnamed protein [LSE0752]	SigP		SEG: 0.24 (44/182)
WBGene00000100|C25A11.4|ajm-1	110.29	1.02	108.13	5.77874e-06	107.485	0.734523	1.55	0.643515	111.89	104.412	1.1	0.4918	16.23	13.7126	327.56	316.881	protein	845-1480 aa	1480				Unnamed protein [LSE2648]	TM(2x)	NCoils: 0.33 (486/1480); 0.49 (465/944); 0.42 (486/1148); 0.34 (486/1439); 0.53 (451/845)	SEG: 0.54 (513/944)	apical junction complex [GO:0043296]; apicolateral plasma membrane [GO:0016327]; cell-cell adherens junction [GO:0005913]; cell-cell junction organization [GO:0045216]; cytoskeletal protein binding [GO:0008092]; embryo development ending in birth or egg hatching [GO:0009792]; locomotion [GO:0040011]; negative regulation of vulval development [GO:0040027]
WBGene00006580|T23G4.1|tlp-1	117.83	1.09	108.1	6.21412e-05	113.803	0.667786	79.19	68.0215	78.84	69.8966	142.54	130.86	188.16	175.071	0.98	0.339609	protein	354 aa	354							SEG: 0.26 (91/354)
WBGene00020171|T02H6.1	5.33	0.05	106.6	0.00856247	4.52951	0.000388004	0.45	0.00600833	0.27	0.00162825	0.26	0.00247764	17.24	13.5999	0.16	0.00183082	protein	518-540 aa	540			WD40 [PF00400.27]	FOG: WD40 repeat [COG2319]; Ribosomal RNA processing 9, small subunit (SSU) processome component, homolog [meNOG10733]; U3 snoRNP-associated protein (contains WD40 repeats) [KOG0299]		NCoils: 0.04 (21/540); 0.09 (48/518)	SEG: 0.14 (76/540)	protein binding [GO:0005515]
WBGene00013238|Y56A3A.21|trap-4	25.47	0.24	106.12		22.204	0.0102394	52.49	37.2035	20.65	13.2178	1.32	0.0574469	11.3	6.4252	0.55	0.00165789	protein	159 aa	159			TRAP-delta [PF05404.7]	Signal sequence receptor, delta (translocon-associated protein delta) [meNOG13556]; Translocon-associated complex TRAP, delta subunit [KOG4088]	SigP+TM(1x)		SEG: 0.08 (13/159)	endoplasmic reticulum [GO:0005783]; integral component of membrane [GO:0016021]; locomotion [GO:0040011]
WBGene00008768|F13G3.10	648.5	6.15	105.45	5.02199e-05	621.519	3.31145	7.45	0.36667	4.58	0.223408	4.26	0.165641	1445.82	1340.64	646.08	592.125	protein	32-96 aa	96				Huntingtin interacting protein HYPK [KOG3450]				determination of adult lifespan [GO:0008340]
WBGene00013538|Y73F8A.34|tag-349	64.08	0.61	105.05	0.000117391	59.8629	0.179253	341.76	274.56	2.53	0.582572	24.17	14.347	97.51	76.2045	1.27	0.264882	protein	135-485 aa	485			IBR [PF01485.16]				SEG: 0.07 (35/485)	zinc ion binding [GO:0008270]
WBGene00012446|Y17D7A.1|nhr-230	16.74	0.16	104.62		14.9712	0.0170988	90.51	75.8267	1.96	0.558001	0.42	0.00367983	0.19	5.56907e-06	0.13	7.92623e-06	protein	414 aa	414			Hormone_recep [PF00104.25]; zf-C4 [PF00105.13]	FOG: Hormone receptors [KOG3575]			SEG: 0.10 (43/414)	nucleus [GO:0005634]; regulation of transcription, DNA-templated [GO:0006355]; sequence-specific DNA binding [GO:0043565]; sequence-specific DNA binding transcription factor activity [GO:0003700]; steroid hormone mediated signaling pathway [GO:0043401]; steroid hormone receptor activity [GO:0003707]; zinc ion binding [GO:0008270]
WBGene00021906|Y55B1AR.2	20.81	0.2	104.05	4.58238e-05	19.3066	0.0527929	49.95	41.616	39.84	34.1503	0.63	0.0940405	0.8	0.175686	25.91	22.3697	protein	456-573 aa	573						NCoils: 0.05 (21/456); 0.04 (21/573)	SEG: 0.19 (86/456)
WBGene00015164|B0361.10|ykt-6	12.47	0.12	103.92	0.00137068	10.8443	0.000562868	1.15	0.00724241	0.69	0.00177091	64.68	54.8797	0.6	0.00321643	0.41	0.000544199	protein	201 aa	201			Longin [PF13774.1]; Synaptobrevin [PF00957.16]	SNARE protein YKT6, synaptobrevin/VAMP syperfamily [KOG0861]; Synaptobrevin\/VAMP-like protein [COG5143]; YKT6 v-SNARE homolog (S. cerevisiae) protein [meNOG08832]				embryo development ending in birth or egg hatching [GO:0009792]; integral component of membrane [GO:0016021]; locomotion [GO:0040011]; nematode larval development [GO:0002119]; protein secretion [GO:0009306]; receptor-mediated endocytosis [GO:0006898]; reproduction [GO:0000003]; transport [GO:0006810]; vesicle-mediated transport [GO:0016192]
WBGene00009475|F36F2.1	554.28	5.34	103.8	5.02467e-06	540.501	3.8848	15.18	6.78658	1180.98	1121.32	11.5	5.78296	159.5	136.13	1011.33	969.421	protein	145-162 aa	162			Costars [PF14705.1]	Actin-Binding Rho activating protein [meNOG07100]; Uncharacterized conserved protein [KOG3376]				endoplasmic reticulum [GO:0005783]
WBGene00015702|C11D2.4	4.15	0.04	103.75		3.26901	1.12054e-06	0.37	2.49954e-06	0.22	1.07083e-06	0.21	3.24736e-06	0.77	0.077774	0.13	3.92336e-06	protein	344 aa	344			DUF2419 [PF10343.4]	Cobyrinic acid a,c-diamide synthase [KOG2524]			SEG: 0.03 (12/344)
WBGene00000219|F21F8.7|asp-6	20.75	0.2	103.75		18.7522	0.0305014	16.14	10.4841	34.57	27.9112	0.83	0.0814333	17.84	13.3158	0.26	0.00104147	protein	389 aa	389			Asp [PF00026.18]; TAXi_N [PF14543.1]	Aspartyl protease [KOG1339]; Pregnancy-Associated glycoprotein [meNOG00294]	SigP		SEG: 0.06 (25/389)	aspartic-type endopeptidase activity [GO:0004190]; cell death [GO:0008219]; proteolysis [GO:0006508]
WBGene00007014|T09A5.6|mdt-10	27.97	0.27	103.59	0.00366864	24.4421	0.0143983	1.76	0.00578244	1.08	0.00492568	111.44	92.3263	0.92	0.0107596	0.63	0.00371867	protein	173 aa	173			Med10 [PF09748.4]	Component of the Mediator complex, a coactivator involved in the regulated transcription of nearly all RNA polymerase II-dependent genes. Mediator functions as a bridge to convey information from gene-specific regulatory proteins to the basal RNA polymerase II transcription machinery. Mediator is recruited to promoters by direct interactions with regulatory proteins and serves as a scaffold for t…		NCoils: 0.23 (40/173)	SEG: 0.25 (44/173)	RNA polymerase II transcription cofactor activity [GO:0001104]; embryo development ending in birth or egg hatching [GO:0009792]; growth [GO:0040007]; hermaphrodite genitalia development [GO:0040035]; inductive cell migration [GO:0040039]; locomotion [GO:0040011]; mediator complex [GO:0016592]; nematode larval development [GO:0002119]; regulation of transcription from RNA polymerase II promoter [G…
WBGene00012931|Y47D3A.20	16.55	0.16	103.44	0.00380968	13.0204	7.48789e-07	25.32	11.6415	0.92	1.54552e-05	0.84	8.27224e-07	0.78	9.76326e-07	39.15	28.2096	protein	71 aa	71								embryo development ending in birth or egg hatching [GO:0009792]
WBGene00016888|C52E12.1	10.28	0.1	102.8	0.00485998	9.45704	0.0249953	7.48	5.18002	10.58	8.35169	0.14	0.000615395	10.63	8.60714	0.57	0.217839	protein	925 aa	925			zf-C3HC4_3 [PF13920.1]	Predicted E3 ubiquitin ligase [KOG2231]; Uncharacterized conserved protein, contains RING Zn-finger [COG5236]; Zinc finger protein 598 [meNOG04580]		NCoils: 0.03 (28/925)	SEG: 0.25 (234/925)
WBGene00017718|F22F4.5	6.16	0.06	102.67		4.7343	8.4545e-08	62.85	47.0397	0.73	0.00346905	0.35	2.48413e-06	0.32	3.64517e-06	0.21	4.86869e-06	protein	196 aa	196
WBGene00013728|Y111B2A.2	145.29	1.42	102.32	0.00889814	135.85	0.51087	3.7	0.18732	235.21	201.538	16.75	8.8734	81.07	63.103	30.94	21.9838	protein	86 aa	86			COX6C [PF02937.10]	Unnamed protein [LSE3992]	TM(1x)		SEG: 0.14 (12/86)	cytochrome-c oxidase activity [GO:0004129]; embryo development ending in birth or egg hatching [GO:0009792]
WBGene00003464|F32B6.6|msp-77	1180.69	11.59	101.87	7.41423e-05	1146.28	3.65438	1.59	4.05173e-05	0.98	8.79825e-07	0.92	1.3422e-05	1313.52	1220.94	2216.64	2120.67	protein	127 aa	127			Motile_Sperm [PF00635.21]	Major sperm protein domain [LSE0579]				lipid storage [GO:0019915]; oocyte maturation [GO:0001556]; positive regulation of MAPK cascade [GO:0043410]; positive regulation of smooth muscle contraction [GO:0045987]; structural molecule activity [GO:0005198]
WBGene00014031|ZK637.14	7.13	0.07	101.86		5.59282	2.96127e-06	0.69	9.2964e-06	0.42	4.54198e-07	26.63	18.8499	0.36	2.9027e-06	0.24	4.11607e-06	protein	161 aa	161			zf-C3HC4 [PF00097.20]; zf-C3HC4_2 [PF13923.1]; zf-C3HC4_3 [PF13920.1]; zf-RING_2 [PF13639.1]; zf-rbx1 [PF12678.2]	FOG: Predicted E3 ubiquitin ligase [KOG0800]; Ring finger protein 181 [meNOG09078]			SEG: 0.09 (14/161)	protein binding [GO:0005515]; protein catabolic process [GO:0030163]; zinc ion binding [GO:0008270]
WBGene00007167|B0393.2|rbg-3	26.42	0.26	101.62	0.000156717	24.7757	0.102178	0.39	0.00129641	2.33	1.12403	0.33	0.0168521	23.65	19.725	57.97	52.9866	protein	585 aa	585			RabGAP-TBC [PF00566.13]	TBC1 domain family, member 5 protein [meNOG02643]; Ypt/Rab-specific GTPase-activating protein GYP6 [KOG1091]		NCoils: 0.04 (21/585)	SEG: 0.06 (35/585)	GTPase activator activity [GO:0005096]; Rab GTPase activator activity [GO:0005097]; cytoplasm [GO:0005737]; lipid storage [GO:0019915]; regulation of Rab GTPase activity [GO:0032313]
WBGene00020043|R13A1.5	105.67	1.04	101.61	0.00380941	97.7958	0.329456	792.25	715.102	4.12	0.824097	2.53	0.269744	0.59	1.52612e-05	0.39	2.72023e-06	protein	155 aa	155					SigP
WBGene00013406|Y63D3A.7	161.66	1.61	100.41	0.00198238	148.334	0.397109	2.03	2.01252e-05	1.25	4.18697e-06	1.15	5.67779e-06	14.89	6.08573	464.13	418.638	protein	92 aa	92			L51_S25_CI-B8 [PF05047.11]					embryo development ending in birth or egg hatching [GO:0009792]; nematode larval development [GO:0002119]
WBGene00013014|Y48E1C.1	23.86	0.24	99.42	0.00180134	20.397	0.036339	57.97	40.0798	1.33	0.202603	15.43	9.10092	23.21	13.9357	0.78	0.116858	protein	196-766 aa	766			CENP-S [PF15630.1]; Methyltransf_16 [PF10294.4]	Uncharacterized conserved protein [KOG3201]; Unnamed protein [TWOG0822]			SEG: 0.45 (88/196)
WBGene00013959|ZK265.7	63.52	0.64	99.25	0.00465746	60.2868	0.309183	0.31	1.41479e-06	0.19	1.54226e-05	0.18	1.24184e-05	188.29	174.072	0.66	0.126164	protein	370 aa	370					SigP	NCoils: 0.20 (74/370)	SEG: 0.33 (122/370)	embryo development ending in birth or egg hatching [GO:0009792]; nematode larval development [GO:0002119]
WBGene00010239|F58B4.6	22.66	0.23	98.52	0.00552988	19.7003	0.0128029	235.5	200.67	0.93	0.00799281	0.87	0.00558642	0.4	2.61554e-06	0.27	1.11349e-05	protein	132 aa	132					SigP+TM(1x)
WBGene00005110|T19H12.5|srd-32	2.91	0.03	97		2.24259	1.212e-06	30.04	22.6017	0.19	1.4155e-05	0.36	0.00236183	0.17	4.81539e-06	0.11	3.87143e-07	protein	339 aa	339		7TM_GPCRs	7TM_GPCR_Srd [PF10317.4]; 7TM_GPCR_Srh [PF10318.4]; 7TM_GPCR_Srj [PF10319.4]; 7TM_GPCR_Str [PF10326.4]	Chemoreceptor/7TM receptor [LSE0147]	TM(7x)		SEG: 0.07 (24/339)
WBGene00013544|Y75B8A.7	13.54	0.14	96.71		12.343	0.0285044	26.05	20.4078	0.12	9.78286e-07	0.34	0.0115361	9.67	7.20014	0.35	0.0380813	protein	648 aa	648			Mpp10 [PF04006.7]	M-Phase phosphoprotein 10 (U3 small nucleolar ribonucleoprotein) [meNOG03570]; U3 small nucleolar ribonucleoprotein (snoRNP) subunit - Mpp10p [KOG2600]; U3 small nucleolar ribonucleoprotein component [COG5384]		NCoils: 0.12 (78/648)	SEG: 0.26 (171/648)	hermaphrodite genitalia development [GO:0040035]; nematode larval development [GO:0002119]; nucleus [GO:0005634]; rRNA processing [GO:0006364]; receptor-mediated endocytosis [GO:0006898]; reproduction [GO:0000003]; ribonucleoprotein complex [GO:0030529]
WBGene00009634|F42F12.1|nspc-9	135.48	1.43	94.74	0.000249913	121.01	0.134845	6.38	0.0307681	332.35	275.822	1.48	1.41387e-05	6.99	1.40701	173.75	143.652	protein	101 aa	101				Unnamed protein [LSE1032]	SigP
WBGene00017756|F23F12.12	24.62	0.26	94.69	0.0093567	22.0673	0.0419894	0.5	8.08982e-06	0.3	6.45554e-06	0.29	1.63096e-06	84.26	72.3669	0.35	0.000433113	protein	85 aa	85					SigP		SEG: 0.20 (17/85)
WBGene00019771|M04F3.5	1.88	0.02	94		1.4526	1.25063e-06	0.18	2.39908e-06	0.22	0.00111868	0.1	5.76756e-07	0.1	5.89919e-07	0.13	0.000651631	protein	652 aa	652			IMD [PF08397.6]	Metastasis suppressor 1 protein [euNOG37787]; Metastasis suppressor 1 protein [meNOG03296]			SEG: 0.08 (49/652)	SH3 domain binding [GO:0017124]; cell projection assembly [GO:0030031]; cytoskeletal adaptor activity [GO:0008093]; filopodium [GO:0030175]; filopodium assembly [GO:0046847]; intrinsic component of the cytoplasmic side of the plasma membrane [GO:0031235]; membrane organization [GO:0061024]; signal transduction [GO:0007165]
WBGene00020819|T26A5.2	6.53	0.07	93.29	0.0011691	5.78166	0.0064265	7.75	5.07307	0.18	0.000584755	4.61	3.02402	12	9.53408	1.3	0.670104	protein	641-838 aa	838						NCoils: 0.03 (25/838); 0.04 (25/641)	SEG: 0.03 (23/838)
WBGene00015370|C03A7.12	5.59	0.06	93.17	0.00887959	4.37161	3.28814e-06	0.54	3.2345e-07	37.37	28.7153	0.62	0.00389396	0.28	9.18773e-06	0.19	1.42288e-05	protein	212 aa	212			UDPGT [PF00201.13]	UDP-glucuronosyl and UDP-glucosyl transferase [KOG1192]	SigP			metabolic process [GO:0008152]; transferase activity, transferring hexosyl groups [GO:0016758]
WBGene00021736|Y50D4A.2|wrb-1	20.45	0.22	92.95	0.002559	17.5894	0.00770771	2.2	0.103634	15.34	9.20299	6.68	3.00685	43.78	33.4858	2.34	0.720441	protein	192-196 aa	196			CHD5 [PF04420.9]		TM(2x); TM(3x)	NCoils: 0.11 (21/192); 0.11 (21/196)	SEG: 0.24 (47/196)	tail-anchored membrane protein insertion into ER membrane [GO:0071816]
WBGene00200924|F35C12.5	242.65	2.62	92.61		175.801	0.000357869	11.23	0.000428459	13.11	0.00405665	5.18	3.22021e-05	28.55	0.0022872	10.25	9.50714e-05	ncRNA
WBGene00018564|F47D12.9	220.38	2.38	92.6	8.56372e-06	214.953	1.7715	120.38	106.138	341.77	322.257	280.17	263.864	203.27	189.838	153.01	143.531	protein	412-545 aa	545				DDB1 and CUL4 associated factor 4 [meNOG08737]; WD40 repeat protein [KOG2695]				protein binding [GO:0005515]
WBGene00008211|C49F5.7	612.61	6.62	92.54	0.00156013	587.436	3.90509	18.56	6.36151	1923.74	1799.46	7.36	1.73854	439.74	387.856	106.54	85.3832	protein	88 aa	88				Unnamed protein [LSE0858]
WBGene00019631|K10D2.5	861.61	9.35	92.15	9.86541e-05	837.92	6.72973	687.79	611.321	4.52	0.947919	3.46	0.475462	804.92	745.031	1508.08	1441.27	protein	118 aa	118					TM(1x)		SEG: 0.09 (11/118)	embryo development ending in birth or egg hatching [GO:0009792]; heme binding [GO:0020037]
WBGene00003766|B0213.3|nlp-28	35.92	0.39	92.1	0.00238316	29.3826	3.40318e-06	40.21	18.1176	1.46	9.45746e-06	2.7	0.020936	4.95	0.397282	79.02	58.9622	protein	65 aa	65				Unnamed protein [LSE4106]	SigP		SEG: 0.58 (38/65)
WBGene00010632|K07C5.9	41.37	0.45	91.93		34.8241	0.00279986	9.98	1.63374	44.39	27.0976	1.13	7.24239e-05	123.43	95.6377	0.7	1.31506e-05	protein	76 aa	76					SigP
WBGene00004050|E02H1.4|pme-2	673.1	7.35	91.58	1.08021e-05	663.567	6.25352	453.25	424.479	315.81	297.995	791.47	761.878	1085.5	1049.21	215.99	205.226	protein	538 aa	538			PARP [PF00644.15]; PARP_reg [PF02877.9]; WGR [PF05406.10]	NAD+ ADP-ribosyltransferase Parp, required for poly-ADP ribosylation of nuclear proteins [KOG1037]; Poly (ADP-ribose) polymerase [meNOG00054]			SEG: 0.11 (60/538)	NAD+ ADP-ribosyltransferase activity [GO:0003950]; protein ADP-ribosylation [GO:0006471]; reproduction [GO:0000003]
WBGene00016378|C33H5.11|imp-3	261.57	2.86	91.46	4.82294e-05	240.529	1.83671	414.27	300.5	175.67	126.71	368.41	293.01	324.55	265.334	216.46	180.24	protein	98-516 aa	516			Peptidase_A22B [PF04258.8]	Histocompatibility (minor) 13 protein [meNOG03567]; Uncharacterized conserved protein [KOG2443]	SigP+TM(8x); TM(3x); TM(7x)	NCoils: 0.04 (21/516)	SEG: 0.28 (27/98)	aspartic-type endopeptidase activity [GO:0004190]; integral component of membrane [GO:0016021]
WBGene00020811|T25G12.3	528.79	5.88	89.93	0.000129538	513.557	4.21846	11.99	5.12883	787.13	735.727	946.44	888.739	303.01	274.343	2.55	0.747449	protein	204 aa	204					SigP		SEG: 0.45 (91/204)
WBGene00007855|C31H5.4	103.26	1.15	89.79	0.0067201	91.6898	0.120952	2.45	1.25652e-05	1.51	4.93484e-05	1.4	6.31346e-06	5.11	0.448319	205.52	172.042	protein	60 aa	60							SEG: 0.50 (30/60)
WBGene00016192|C28H8.1|bcl-1	245.79	2.74	89.7	3.12765e-05	236.836	1.76142	54.54	37.2659	135.31	117.418	467.48	434.381	451.76	420.313	4.1	1.96849	protein	146 aa	146			BCL_N [PF04714.8]	B-Cell CLL/lymphoma protein [meNOG09090]; Uncharacterized conserved protein (tumor-specific protein BCL7 in humans) [KOG4095]
WBGene00018585|F48A11.4	2.69	0.03	89.67		2.05027	1.67234e-07	0.32	3.3149e-06	0.19	7.32794e-06	0.18	1.42471e-07	8.59	5.62306	0.11	2.78513e-07	protein	324 aa	324
WBGene00010545|K03H1.10|cbp-2	31.37	0.35	89.63	0.00137074	28.8565	0.1022	0.78	0.00626664	0.46	0.00378766	0.44	0.00309805	164.2	149.34	1.47	0.512161	protein	322 aa	322			KIX [PF02172.11]; zf-TAZ [PF02135.11]	CREB binding protein/P300 and related TAZ Zn-finger proteins [KOG1778]; Confirmed by transcript evidence protein [meNOG28169]			SEG: 0.06 (19/322)	embryo development ending in birth or egg hatching [GO:0009792]; hermaphrodite genitalia development [GO:0040035]; histone acetyltransferase activity [GO:0004402]; nematode larval development [GO:0002119]; nucleus [GO:0005634]; oviposition [GO:0018991]; regulation of transcription, DNA-templated [GO:0006355]; reproduction [GO:0000003]; transcription cofactor activity [GO:0003712]; zinc ion bindin…
WBGene00022232|Y73B6BL.3|exos-2	219.44	2.45	89.57	0.00252015	211.953	1.63668	436.92	398.509	558.85	525.705	5.51	2.80854	167.36	151.183	1.3	0.346622	protein	303 aa	303			ECR1_N [PF14382.1]	Exosomal 3'-5' exoribonuclease complex, subunit Rrp4 [KOG3013]; Exosome component 2 protein [meNOG12410]; RNA-binding protein Rrp4 and related proteins (contain S1 domain and KH domain) [COG1097]			SEG: 0.05 (15/303)	RNA binding [GO:0003723]; cytoplasm [GO:0005737]; exosome (RNase complex) [GO:0000178]; nucleus [GO:0005634]
WBGene00019022|F58A6.1	302.1	3.38	89.38	5.42003e-05	292.789	2.34478	3.63	0.953631	89.23	75.4761	315.51	290.905	828.27	786.961	5.68	3.36713	protein	278 aa	278			ECH [PF00378.15]	Enoyl Coenzyme A hydratase 1, peroxisomal [meNOG01869]; Enoyl-CoA hydratase/carnithine racemase [COG1024]; Enoyl-CoA isomerase [KOG1681]				catalytic activity [GO:0003824]; metabolic process [GO:0008152]
WBGene00008247|C51E3.1|srsx-26	6.18	0.07	88.29		4.73411	7.09368e-07	61.07	44.968	0.84	0.00767188	1.18	0.0587783	0.36	2.31488e-06	0.25	7.15626e-06	protein	215 aa	215		7TM_GPCRs	7TM_GPCR_Srsx [PF10320.4]; 7tm_1 [PF00001.16]	GABA receptor [KOG3642]; Olfactory receptor [meNOG16002]	TM(5x)			integral component of membrane [GO:0016021]
WBGene00015972|C18E3.3	2.63	0.03	87.67	0.00723425	2.20297	0.000101875	27.27	22.5218	0.32	0.0318655	0.15	0.00124192	0.07	4.98451e-07	0.05	8.24813e-07	protein	893 aa	893							SEG: 0.06 (54/893)	embryo development ending in birth or egg hatching [GO:0009792]; nematode larval development [GO:0002119]
WBGene00016889|C52E12.4|lst-6	12.25	0.14	87.5	0.000384705	11.5308	0.0586223	0.45	0.0914615	31.32	28.1957	5.09	3.94094	22.41	19.9685	0.21	0.0540687	protein	1487 aa	1487			DENN [PF02141.16]; PLAT [PF01477.18]; RUN [PF02759.14]; dDENN [PF03455.14]; uDENN [PF03456.13]	DENN/MADD domain containing protein [meNOG04040]; FOG: Reverse transcriptase [KOG1075]; Uncharacterized conserved protein, contains DENN and RUN domains [KOG2080]		NCoils: 0.01 (21/1487)	SEG: 0.02 (25/1487)	protein binding [GO:0005515]
WBGene00006792|T06H11.1|unc-58	8.56	0.1	85.6	0.00275818	7.66652	0.0163348	74.13	64.6536	0.74	0.173334	0.7	0.160122	0.18	0.00148947	0.12	0.000680599	protein	553-591 aa	591			Ion_trans_2 [PF07885.11]	Tandem pore domain K+ channel [KOG1418]	TM(6x)		SEG: 0.02 (12/591)	locomotion [GO:0040011]; membrane [GO:0016020]; outward rectifier potassium channel activity [GO:0015271]; positive regulation of multicellular organism growth [GO:0040018]; potassium channel activity [GO:0005267]; potassium ion transmembrane transport [GO:0071805]; regulation of muscle contraction [GO:0006937]
WBGene00016209|C29E4.12	237.71	2.78	85.51	0.00383329	224.966	1.37939	1134.02	1031	64.04	46.8969	3.58	0.546197	231.8	201.247	25.94	17.6102	protein	108 aa	108				UPF0562 protein C7orf55 [meNOG16791]; Uncharacterized conserved protein [KOG2359]				embryo development ending in birth or egg hatching [GO:0009792]
WBGene00019965|R08F11.1	1.71	0.02	85.5		1.33624	5.05546e-07	9.13	6.18191	0.19	0.00204332	0.09	1.10582e-06	0.08	3.04305e-06	0.06	1.39901e-06	protein	830 aa	830			DUF608 [PF04685.8]; GBA2_N [PF12215.3]				SEG: 0.03 (26/830)	catalytic activity [GO:0003824]; glucosylceramidase activity [GO:0004348]; glucosylceramide catabolic process [GO:0006680]; integral component of membrane [GO:0016021]; membrane [GO:0016020]; sphingolipid metabolic process [GO:0006665]
WBGene00009921|F52B5.2	120.87	1.42	85.12	3.15433e-05	115.97	0.878572	214.43	191.269	91.02	80.0883	50.62	42.4989	218.03	201.25	85.66	77.3971	protein	301 aa	301			Pkinase [PF00069.20]; Pkinase_Tyr [PF07714.12]	Cyclin T-dependent kinase CDK9 [KOG0669]; Protein serine/threonine kinase [meNOG01157]; Serine\/threonine protein kinase [COG0515]			SEG: 0.04 (12/301)	ATP binding [GO:0005524]; locomotion [GO:0040011]; protein kinase activity [GO:0004672]; protein phosphorylation [GO:0006468]; transferase activity, transferring phosphorus-containing groups [GO:0016772]
WBGene00006572|C06G3.11|tin-9.1	401.48	4.76	84.34	0.000265127	376.754	1.906	16.45	2.84545	719.1	629.816	314.77	261.344	10.07	2.74964	291.57	250.855	protein	78-90 aa	90			zf-Tim10_DDP [PF02953.10]	Mitochondrial import inner membrane translocase, subunit TIM9 [KOG3479]; Mitochondrial intermembrane chaperone that participates in the import and insertion of multi-pass transmembrane proteins into the mitochondrial inner membrane. May also be required for the transfer of beta-barrel precursors from the TOM complex to the sorting and assembly machinery (SAM complex) of the outer membrane. Acts a…				embryo development ending in birth or egg hatching [GO:0009792]; growth [GO:0040007]; hermaphrodite genitalia development [GO:0040035]; locomotion [GO:0040011]; positive regulation of multicellular organism growth [GO:0040018]; protein import into mitochondrial inner membrane [GO:0045039]; regulation of multicellular organism growth [GO:0040014]; reproduction [GO:0000003]
WBGene00020190|T03F1.8|guk-1	7.57	0.09	84.11	0.00853598	6.15411	0.000636122	25.92	17.4688	6.73	3.5417	0.51	0.00639451	4.66	2.23442	0.95	0.177222	protein	205-216 aa	216			AAA_16 [PF13191.1]; Guanylate_kin [PF00625.16]	Guanylate kinase [COG0194]; Guanylate kinase [KOG0707]; Guanylate kinase [meNOG08350]		NCoils: 0.10 (21/216); 0.10 (21/205)		guanylate kinase activity [GO:0004385]; hermaphrodite genitalia development [GO:0040035]; locomotion [GO:0040011]; protein binding [GO:0005515]; purine nucleotide metabolic process [GO:0006163]; receptor-mediated endocytosis [GO:0006898]
WBGene00009691|F44E5.4	31.87	0.38	83.87	0.00645919	26.8913	5.87187e-05	256.85	219.512	1.58	0.281863	0.87	0.0271004	0.1	2.7288e-06	0.14	5.28459e-07	protein	645 aa	645	Housekeeping		HSP70 [PF00012.15]; MreB_Mbl [PF06723.8]	Heat shock protein [meNOG14805]; Molecular chaperone [COG0443]; Molecular chaperones HSP70/HSC70, HSP70 superfamily [KOG0101]		NCoils: 0.03 (21/645)	SEG: 0.06 (37/645)
WBGene00009443|F35G12.7	172.88	2.07	83.52	2.76106e-05	164.282	1.14163	4.35	0.7449	392.65	357.002	2.44	0.268567	111.14	94.3416	277.6	255.468	protein	115 aa	115			CutA1 [PF03091.10]	Cuta divalent cation tolerance homolog (E. coli) protein [meNOG19398]; Divalent cation tolerance-related protein [KOG3338]; Uncharacterized protein involved in tolerance to divalent cations [COG1324]				embryo development ending in birth or egg hatching [GO:0009792]; nematode larval development [GO:0002119]; reproduction [GO:0000003]; response to metal ion [GO:0010038]
WBGene00011739|T12G3.4	3.34	0.04	83.5		2.61537	1.43644e-06	0.31	2.08752e-05	19.51	14.8239	0.17	5.18772e-06	0.16	3.03397e-07	0.11	4.41791e-08	protein	447 aa	447			Str_synth [PF03088.11]	Adipocyte plasma membrane-associated protein [meNOG07510]; Gluconolactonase [COG3386]; Predicted alkaloid synthase/Surface mucin Hemomucin [KOG1520]	TM(1x)		SEG: 0.11 (50/447)	biosynthetic process [GO:0009058]; strictosidine synthase activity [GO:0016844]
WBGene00004389|Y47G6A.20|rnp-6	14.96	0.18	83.11	0.000709765	13.3031	0.0241071	0.96	0.0440641	0.82	0.0730623	1.39	0.503028	3.18	1.8904	34.11	28.5688	protein	339-749 aa	749			RRM_1 [PF00076.17]; RRM_5 [PF13893.1]; RRM_6 [PF14259.1]	Poly-U binding splicing factor [meNOG04443]; Polypyrimidine tract-binding protein PUF60 (RRM superfamily) [KOG0124]		NCoils: 0.03 (21/749)	SEG: 0.20 (152/749)	axon guidance [GO:0007411]; axonal fasciculation [GO:0007413]; embryo development ending in birth or egg hatching [GO:0009792]; feminization of hermaphroditic germ-line [GO:0040022]; germ cell development [GO:0007281]; hermaphrodite genitalia development [GO:0040035]; locomotion [GO:0040011]; nematode larval development [GO:0002119]; nucleic acid binding [GO:0003676]; nucleotide binding [GO:00001…
WBGene00004254|T14G10.2|pxf-1	2615.86	31.48	83.1	2.89652e-05	2562.45	27.736	1488.53	1351.7	2250.26	2105.87	1253.92	1160.98	2800.44	2659.24	3811.94	3666.7	protein	85-1470 aa	1470	Housekeeping		RA [PF00788.18]; RasGEF [PF00617.14]; RasGEF_N [PF00618.15]; cNMP_binding [PF00027.24]	Guanine nucleotide exchange factor [meNOG01822]; cAMP-regulated guanine nucleotide exchange factor [KOG3542]		NCoils: 0.01 (21/1470); 0.02 (21/1311); 0.02 (21/1347); 0.02 (21/1305); 0.02 (21/1188); 0.02 (21/1146)	SEG: 0.14 (183/1347)	Rap guanyl-nucleotide exchange factor activity [GO:0017034]; collagen and cuticulin-based cuticle development [GO:0040002]; collagen and cuticulin-based cuticle extracellular matrix [GO:0060102]; epidermis development [GO:0008544]; guanyl-nucleotide exchange factor activity [GO:0005085]; intracellular [GO:0005622]; molting cycle, collagen and cuticulin-based cuticle [GO:0018996]; protein binding …
WBGene00012281|W05E10.2	16.58	0.2	82.9		12.6372	8.764e-06	120.02	84.9096	1.11	6.44712e-06	2.03	0.011067	0.94	6.77591e-05	0.63	1.30916e-06	protein	128 aa	128					TM(1x)			lipid storage [GO:0019915]
WBGene00018271|F41C3.5	78.74	0.95	82.88	0.000279129	75.1536	0.567264	383.65	354.907	2.81	1.34571	60.27	52.4917	20.48	16.3107	0.28	0.0117347	protein	469 aa	469			Peptidase_S10 [PF00450.17]	Carboxypeptidase C (cathepsin A) [COG2939]; Cathepsin A protein [meNOG00707]; Serine carboxypeptidases (lysosomal cathepsin A) [KOG1282]	SigP			proteolysis [GO:0006508]; serine-type carboxypeptidase activity [GO:0004185]
WBGene00002106|M04D8.3|ins-23	56.74	0.69	82.23		47.6652	0.00589101	288.73	217.904	3.52	0.0322431	1.64	7.8735e-05	1.49	4.32036e-05	1	9.67856e-06	protein	76 aa	76				Unnamed protein [LSE1187]	SigP			extracellular region [GO:0005576]; hormone activity [GO:0005179]
WBGene00008740|F13D12.5	2.46	0.03	82		1.85708	7.3004e-07	0.3	9.52303e-06	0.18	3.35472e-06	0.17	1.5543e-06	0.16	1.38377e-06	0.11	1.0039e-06	protein	421 aa	421				Unnamed protein [LSE0830]	SigP+TM(1x)		SEG: 0.12 (49/421)	meiotic chromosome segregation [GO:0045132]; meiotic nuclear division [GO:0007126]
WBGene00000116|C54D1.4|alh-10	2.44	0.03	81.33	0.00367211	1.88011	6.05596e-07	0.25	1.70149e-06	0.15	6.09885e-06	0.14	7.14693e-07	0.52	0.0292186	9.45	7.16769	protein	506 aa	506			Aldedh [PF00171.17]	Aldehyde dehydrogenase 8 family, member A1 [meNOG05840]; Aldehyde dehydrogenase [KOG2450]; NAD-dependent aldehyde dehydrogenases [COG1012]		NCoils: 0.04 (21/506)		metabolic process [GO:0008152]; multicellular organismal homeostasis [GO:0048871]; oxidation-reduction process [GO:0055114]; oxidoreductase activity [GO:0016491]; oxidoreductase activity, acting on the aldehyde or oxo group of donors, NAD or NADP as acceptor [GO:0016620]
WBGene00001226|T23D8.4|eif-3.C	24.28	0.3	80.93	0.000244603	22.9824	0.14572	24.08	19.6996	7.47	5.66807	0.07	5.32393e-06	9.94	7.88201	48.35	44.4849	protein	898 aa	898			PCI [PF01399.22]; eIF-3c_N [PF05470.7]	Eukaryotic translation initiation factor 3 [meNOG12150]; Translation initiation factor 3, subunit c (eIF-3c) [KOG1076]		NCoils: 0.02 (21/898)	SEG: 0.12 (112/898)	apoptotic process [GO:0006915]; eukaryotic translation initiation factor 3 complex [GO:0005852]; protein binding [GO:0005515]; reproduction [GO:0000003]; translation initiation factor activity [GO:0003743]; translation initiation factor binding [GO:0031369]; translational initiation [GO:0006413]
WBGene00021795|Y52E8A.2	513.71	6.36	80.77	4.90747e-05	500.462	4.79373	312.58	276.566	342.26	313.067	137.14	119.784	371.62	343.202	818.49	783.753	protein	192 aa	192			zf-RING_2 [PF13639.1]	Predicted E3 ubiquitin ligase [LSE0577]			SEG: 0.08 (15/192)	protein binding [GO:0005515]; zinc ion binding [GO:0008270]
WBGene00007614|C15H11.2|gnrr-2	18.56	0.23	80.7	0.00230033	16.4346	0.0352947	0.86	0.0052172	19.53	14.0143	3.48	1.34959	7.42	4.41229	19.57	15.136	protein	257-379 aa	379		7TM_GPCRs	7tm_1 [PF00001.16]	FOG: 7 transmembrane receptor [KOG3656]; Gonadotropin-Releasing hormone receptor [meNOG10757]	TM(4x); TM(7x)		SEG: 0.09 (24/257)	G-protein coupled receptor activity [GO:0004930]; G-protein coupled receptor signaling pathway [GO:0007186]; embryo development ending in birth or egg hatching [GO:0009792]; integral component of membrane [GO:0016021]
WBGene00005324|T27A1.1	29.8	0.37	80.54		25.6034	0.0127238	2.35	0.0247693	0.73	6.51744e-05	2.67	0.251187	7.43	2.72559	7.5	3.60018	protein	174 aa	174					TM(1x)		SEG: 0.09 (15/174)
WBGene00007944|C34F6.10	1.61	0.02	80.5	0.0058173	1.35718	0.000121317	15.65	13.0043	0.18	0.0198657	0.13	0.00517052	0.04	1.70823e-07	0.03	1.0171e-06	protein	1465 aa	1465			Interfer-bind [PF09294.5]; fn3 [PF00041.16]	Fibronectin type III domain containing protein [meNOG00954]; Protein tyrosine phosphatase [KOG4228]	TM(1x)		SEG: 0.08 (113/1465)	protein binding [GO:0005515]
WBGene00003801|C29E4.4|npp-15	5.62	0.07	80.29	0.00043612	5.03713	0.0144245	0.11	1.07936e-06	0.06	2.32938e-07	11.68	9.60481	12.17	10.1265	0.19	0.0257787	protein	1129 aa	1129			Nucleoporin_C [PF03177.9]	Nuclear pore complex, Nup133 component (sc Nup133) [KOG4121]; Nucleoporin 133kDa protein [meNOG05831]				embryo development ending in birth or egg hatching [GO:0009792]; protein binding [GO:0005515]
WBGene00008414|D2030.4	12402.1	155.31	79.85	0.000648018	12291.8	143.793	4344.41	4106.01	9424.95	9138.61	10442.5	10147.7	7739.81	7502.3	13638.6	13379.8	protein	123 aa	123	Housekeeping		NDUF_B7 [PF05676.8]	NADH dehydrogenase (ubiquinone) 1 beta subcomplex [meNOG10837]; NADH:ubiquinone oxidoreductase, NDUFB7/B18 subunit [KOG3468]		NCoils: 0.23 (28/123)	SEG: 0.15 (18/123)	NADH dehydrogenase (ubiquinone) activity [GO:0008137]; NADH dehydrogenase activity [GO:0003954]; determination of adult lifespan [GO:0008340]; embryo development ending in birth or egg hatching [GO:0009792]; hermaphrodite genitalia development [GO:0040035]; mitochondrion [GO:0005739]; nematode larval development [GO:0002119]; reproduction [GO:0000003]
WBGene00017466|F14F9.3	31.09	0.39	79.72	0.00163866	29.5345	0.197034	315.88	295.491	1.08	0.39779	0.85	0.278877	0.08	2.21111e-06	0.05	6.22005e-07	protein	848 aa	848				Unnamed protein [LSE1123]		NCoils: 0.02 (21/848)	SEG: 0.05 (41/848)	embryo development ending in birth or egg hatching [GO:0009792]
WBGene00002957|F33A8.1|let-858	11.16	0.14	79.71		10.263	0.0397419	0.27	0.00217355	21.86	18.4628	0.16	0.000649043	2.44	1.4618	0.05	1.33217e-06	protein	897 aa	897			MA3 [PF02847.12]; MIF4G [PF02854.14]	CWC22 spliceosome-associated protein homolog (S. cerevisiae) [meNOG12645]; Uncharacterized conserved protein [KOG2140]	TM(1x)		SEG: 0.35 (312/897)	RNA binding [GO:0003723]; binding [GO:0005488]; cell differentiation [GO:0030154]; embryo development ending in birth or egg hatching [GO:0009792]; gastrulation [GO:0007369]; germ cell development [GO:0007281]; germ cell nucleus [GO:0043073]; germ-line stem cell division [GO:0042078]; molting cycle, collagen and cuticulin-based cuticle [GO:0018996]; nematode larval development [GO:0002119]; nucle…
WBGene00006726|F46F11.4|ubl-5	111.2	1.4	79.43	0.00781663	99.3736	0.199098	2.4	7.43211e-06	1.48	4.36156e-05	1.37	9.86329e-06	378.84	324.832	3.37	0.350375	protein	73 aa	73				Ubiquitin-Like protein [meNOG18883]; Ubiquitin-like protein [KOG3493]				cytosol [GO:0005829]; determination of adult lifespan [GO:0008340]; locomotion [GO:0040011]; mitochondrial unfolded protein response [GO:0034514]; nematode larval development [GO:0002119]; nuclear transcription factor complex [GO:0044798]; nucleus [GO:0005634]; protein binding [GO:0005515]; reproduction [GO:0000003]
WBGene00008476|E03H4.8	2.35	0.03	78.33		1.77213	4.9075e-07	6.2	3.04495	0.53	0.0282165	0.17	3.59093e-06	6.65	4.22317	0.1	3.20722e-07	protein	368 aa	368			Coatomer_WDAD [PF04053.9]	Coatomer protein complex, subunit beta 2 (beta prime) [meNOG07776]; FOG: WD40 repeat [COG2319]; Unnamed protein [LSE1193]; Vesicle coat complex COPI, beta' subunit [KOG0276]			SEG: 0.03 (12/368)	apoptotic process [GO:0006915]; embryo development ending in birth or egg hatching [GO:0009792]; gamete generation [GO:0007276]; intracellular protein transport [GO:0006886]; locomotion [GO:0040011]; membrane coat [GO:0030117]; molting cycle, collagen and cuticulin-based cuticle [GO:0018996]; nematode larval development [GO:0002119]; protein binding [GO:0005515]; reproduction [GO:0000003]; struct…
WBGene00006933|F59G1.3|vps-35	11.68	0.15	77.87	0.00063604	10.7953	0.0499069	72.23	64.2697	0.77	0.231558	7.61	5.78217	0.07	4.7773e-06	0.05	7.30157e-07	protein	821 aa	821			Vps35 [PF03635.12]	Membrane coat complex Retromer, subunit VPS35 [KOG1107]; Vacuolar protein sorting 35 [meNOG04480]		NCoils: 0.03 (21/821)	SEG: 0.05 (37/821)	binding [GO:0005488]; embryo development ending in birth or egg hatching [GO:0009792]; locomotion [GO:0040011]; positive regulation of multicellular organism growth [GO:0040018]; protein transport [GO:0015031]; receptor-mediated endocytosis [GO:0006898]; reproduction [GO:0000003]; retrograde transport, endosome to Golgi [GO:0042147]; retromer complex [GO:0030904]
WBGene00018566|F47E1.2	66.1	0.85	77.76	2.17013e-05	63.6421	0.556111	80.49	71.2065	2.45	1.32035	64.88	58.674	127.68	119.014	50.21	45.8747	protein	744 aa	744			MFS_1 [PF07690.11]; OATP [PF03137.15]	Organic anion transporter [KOG3626]	SigP+TM(11x)		SEG: 0.01 (11/744)	membrane [GO:0016020]; transport [GO:0006810]; transporter activity [GO:0005215]
WBGene00235102|Y54G2A.75	327.14	4.21	77.71	0.00542561	313.08	2.63801	21.93	10.8759	0.67	4.71047e-05	0.62	4.46902e-06	829.77	772.111	9.71	5.1346	protein	142 aa	142			DIM1 [PF02966.11]					embryo development ending in birth or egg hatching [GO:0009792]; mitotic nuclear division [GO:0007067]; spliceosomal complex [GO:0005681]
WBGene00000288|T07G12.1|cal-4	234.47	3.02	77.64	0.00017605	222.491	2.01055	409.82	363.086	135.91	116.867	1.39	0.18671	462.54	428.948	221.49	190.68	protein	182-236 aa	236			EF-hand_1 [PF00036.27]; EF-hand_5 [PF13202.1]; EF-hand_6 [PF13405.1]; EF-hand_7 [PF13499.1]; EF-hand_8 [PF13833.1]; EF-hand_9 [PF14658.1]; SPARC_Ca_bdg [PF10591.4]; TerB [PF05099.8]	Ca2+-binding protein (EF-Hand superfamily) [COG5126]; Calmodulin and related proteins (EF-Hand superfamily) [KOG0027]; Calmodulin protein [meNOG10158]	SigP		SEG: 0.12 (29/236)	calcium ion binding [GO:0005509]
WBGene00004187|C50C3.6|prp-8	3.09	0.04	77.25	0.000819825	2.80977	0.0100856	1.08	0.565773	0.09	0.00430857	13.32	11.7757	0.03	5.1749e-07	0.19	0.0684549	protein	2329 aa	2329			JAB [PF01398.16]; PRO8NT [PF08082.6]; PROCN [PF08083.6]; PROCT [PF08084.6]; PRP8_domainIV [PF12134.3]; RRM_4 [PF10598.4]; U5_2-snRNA_bdg [PF10597.4]; U6-snRNA_bdg [PF10596.4]	PRP8 pre-mRNA processing factor 8 homolog (S. cerevisiae) [meNOG02877]; U5 snRNP spliceosome subunit [COG5178]; U5 snRNP spliceosome subunit [KOG1795]		NCoils: 0.01 (21/2329)	SEG: 0.03 (65/2329)	RNA binding [GO:0003723]; U5 snRNA binding [GO:0030623]; U6 snRNA binding [GO:0017070]; cell migration [GO:0016477]; embryo development ending in birth or egg hatching [GO:0009792]; gonad development [GO:0008406]; hermaphrodite genitalia development [GO:0040035]; locomotion [GO:0040011]; mRNA splicing [GO:0006371]; mRNA splicing, via spliceosome [GO:0000398]; meiotic chromosome segregation [GO:00…
WBGene00001161|Y102A5C.18|efl-1	10.81	0.14	77.21	0.00155957	9.46709	0.0140941	34.3	26.2457	18.2	13.7305	10.74	7.35161	0.99	0.183952	0.22	0.0016607	protein	342 aa	342			E2F_TDP [PF02319.15]	E2F transcription factor [meNOG00776]; Transcription factor E2F/dimerization partner (TDP) [KOG2577]		NCoils: 0.08 (28/342)	SEG: 0.05 (18/342)	embryo development ending in birth or egg hatching [GO:0009792]; embryonic digestive tract morphogenesis [GO:0048557]; gamete generation [GO:0007276]; negative regulation of Ras protein signal transduction [GO:0046580]; negative regulation of vulval development [GO:0040027]; nucleus [GO:0005634]; regulation of transcription, DNA-templated [GO:0006355]; reproduction [GO:0000003]; sequence-specific…
WBGene00022470|Y119C1B.4|mrpl-19	3.86	0.05	77.2		2.88671	1.2075e-06	0.49	8.48398e-06	0.29	6.75696e-06	0.28	1.34787e-05	16.65	11.701	0.35	0.00131752	protein	288 aa	288			Ribosomal_L19 [PF01245.15]	Mitochondrial/chloroplast ribosomal protein L19 [KOG1698]; Ribosomal protein L19 [meNOG06547]				embryo development ending in birth or egg hatching [GO:0009792]; intracellular [GO:0005622]; ribosome [GO:0005840]; structural constituent of ribosome [GO:0003735]; translation [GO:0006412]
WBGene00018423|F44E2.10	111.06	1.44	77.12	8.96901e-05	106.054	0.848983	218.87	193.612	203.5	184.774	34.08	27.0884	38.32	31.0467	121.17	110.297	protein	304 aa	304			Malectin [PF11721.3]	Predicted receptor-like serine/threonine kinase [KOG3593]; Protein involved in protein folding [meNOG07005]	SigP+TM(1x)		SEG: 0.11 (32/304)
WBGene00019842|R02F11.4	1.54	0.02	77		1.16246	6.29001e-07	0.2	1.84491e-06	3.03	1.6677	0.11	7.92567e-07	2.35	1.24133	0.07	5.1706e-07	protein	630 aa	630			LRR_1 [PF00560.28]; LRR_4 [PF12799.2]; LRR_7 [PF13504.1]; LRR_8 [PF13855.1]	Leucine-rich repeat (LRR) protein [COG4886]; Protein phosphatase 1, regulatory subunit, and related proteins [KOG0531]		NCoils: 0.04 (28/630)	SEG: 0.04 (25/630)
WBGene00018520|F46H5.4	3.06	0.04	76.5	0.00317891	2.755	0.00781681	27.37	24.2174	0.13	0.0135631	0.22	0.0498325	0.03	4.14967e-07	0.02	6.04388e-07	protein	2018 aa	2018			DOCK-C2 [PF14429.1]; Ded_cyto [PF06920.8]	Dedicator of cytokinesis protein [meNOG00647]; PH domain-containing protein [KOG1997]		NCoils: 0.01 (21/2018)	SEG: 0.01 (14/2018)	binding [GO:0005488]; guanyl-nucleotide exchange factor activity [GO:0005085]; regulation of transcription, DNA-templated [GO:0006355]; small GTPase mediated signal transduction [GO:0007264]
WBGene00003401|F43C1.2|mpk-1	79.46	1.04	76.4	0.000120505	76.3756	0.666125	23.91	18.0267	1.48	0.525936	163.17	150.651	34.65	29.504	95.96	88.7767	protein	376-444 aa	444			Pkinase [PF00069.20]; Pkinase_Tyr [PF07714.12]	Mitogen-Activated protein kinase [meNOG04565]; Mitogen-activated protein kinase [KOG0660]; Serine/threonine protein kinase [COG0515]			SEG: 0.05 (17/376)	ATP binding [GO:0005524]; MAP kinase activity [GO:0004707]; Ras protein signal transduction [GO:0007265]; apoptotic process [GO:0006915]; cytoplasm [GO:0005737]; defecation [GO:0030421]; defense response [GO:0006952]; determination of adult lifespan [GO:0008340]; embryo development ending in birth or egg hatching [GO:0009792]; germline cell cycle switching, mitotic to meiotic cell cycle [GO:00517…
WBGene00012880|Y45F10C.4	421.91	5.53	76.29	0.000243862	402.559	3.26506	1.6	9.08586e-07	0.99	1.94737e-05	0.9	6.99184e-05	249.06	213.179	1034.52	971.448	protein	124 aa	124			DUF1505 [PF07403.6]	Unnamed protein [LSE0948]	SigP		SEG: 0.23 (29/124)
WBGene00006623|K07B1.1|try-5	59.47	0.78	76.24	0.00207117	55.7733	0.371209	527.67	478.649	3.25	1.25351	3.59	1.52174	0.66	0.0383354	0.44	0.0213536	protein	327 aa	327			Trypsin [PF00089.21]	Trypsin [KOG3627]	SigP		SEG: 0.08 (25/327)	catalytic activity [GO:0003824]; proteolysis [GO:0006508]; serine-type endopeptidase activity [GO:0004252]
WBGene00003435|C33F10.9|msp-40	3188.41	42.16	75.63	0.00022079	3135.33	35.0142	1566.69	1437	1335.23	1245.35	4441.05	4268.12	1380.35	1295.4	1621.65	1546.12	protein	127 aa	127			Motile_Sperm [PF00635.21]	Major sperm protein domain [LSE0579]				lipid storage [GO:0019915]; structural molecule activity [GO:0005198]
WBGene00017490|F15E11.1|pud-2.1	144.83	1.92	75.43	0.000288059	28.2208	7.42348e-05	127.85	0.0005006	80.76	0.00247196	137.77	0.916457	141.72	5.09005	123.65	0.193517	protein	154 aa	154	Housekeeping			Unnamed protein [LSE4099]
WBGene00000247|T19E7.3|bec-1	42.97	0.57	75.39	0.000981219	36.2241	0.12873	2.18	0.0616447	18.03	7.69843	169.27	142.497	35.29	22.7123	3.38	0.857626	protein	118-375 aa	375			APG6 [PF04111.7]	Beclin-like protein [KOG2751]; Protein involved in positive regulation of macroautophagy [meNOG11902]		NCoils: 0.11 (42/375)	SEG: 0.15 (57/375)	apoptotic cell clearance [GO:0043277]; autophagy [GO:0006914]; cell death [GO:0008219]; cellular response to starvation [GO:0009267]; cytoplasm [GO:0005737]; cytoplasmic vesicle [GO:0031410]; dauer larval development [GO:0040024]; defense response [GO:0006952]; determination of adult lifespan [GO:0008340]; embryo development ending in birth or egg hatching [GO:0009792]; growth [GO:0040007]; herma…
WBGene00001613|B0280.12|glr-2	10.55	0.14	75.36	0.00418746	9.6727	0.0449054	0.27	0.000829052	0.16	0.000632553	0.16	0.000978968	49.89	45.0698	0.34	0.0786066	protein	908-977 aa	977			ANF_receptor [PF01094.23]; Lig_chan [PF00060.21]; Lig_chan-Glu_bd [PF10613.4]; SBP_bac_3 [PF00497.15]	Glutamate receptor [meNOG02586]; Glutamate-gated AMPA-type ion channel receptor subunit GluR2 and related subunits [KOG1054]	SigP+TM(3x)		SEG: 0.03 (25/977)	embryo development ending in birth or egg hatching [GO:0009792]; extracellular-glutamate-gated ion channel activity [GO:0005234]; ion channel activity [GO:0005216]; ion transport [GO:0006811]; ionotropic glutamate receptor activity [GO:0004970]; membrane [GO:0016020]; nematode larval development [GO:0002119]; receptor activity [GO:0004872]
WBGene00018862|F55A12.1|wago-2	31.52	0.42	75.05	0.000795196	30.0418	0.229698	0.14	2.00231e-06	0.16	0.00171991	16.7	13.8562	1.27	0.605419	84.48	79.4433	protein	892 aa	892			PAZ [PF02170.17]; Piwi [PF02171.12]	Protein involved in RNA interference [meNOG15137]; Translation initiation factor 2C (eIF-2C) and related proteins [KOG1041]			SEG: 0.03 (31/892)	embryo development ending in birth or egg hatching [GO:0009792]; nucleic acid binding [GO:0003676]; protein binding [GO:0005515]
WBGene00007645|C17E4.6	32.26	0.43	75.02		30.1984	0.197126	0.24	9.84471e-06	79.75	71.0337	0.56	0.0537046	48.91	42.6161	0.6	0.138858	protein	391 aa	391			YL1 [PF05764.8]; YL1_C [PF08265.6]	DNA-binding protein YL1 and related proteins [KOG2897]; Vacuolar protein sorting [meNOG04730]			SEG: 0.13 (52/391)	negative regulation of vulval development [GO:0040027]; nucleus [GO:0005634]; regulation of transcription, DNA-templated [GO:0006355]
WBGene00018991|F56F11.4	38.73	0.52	74.48	0.00182827	36.0119	0.204885	0.63	0.00218384	0.57	0.0269784	103.1	91.1669	1	0.1873	37.89	32.3041	protein	411-432 aa	432			AAA [PF00004.24]; AAA_16 [PF13191.1]; AAA_2 [PF07724.9]; AAA_22 [PF13401.1]; AAA_5 [PF07728.9]	26S proteasome regulatory complex, ATPase RPT6 [KOG0728]; ATP-dependent 26S proteasome regulatory subunit [COG1222]; Proteasome (prosome, macropain) 26S subunit, ATPase, 5 [meNOG10520]		NCoils: 0.10 (42/411); 0.10 (42/432)		ATP binding [GO:0005524]; cytoplasm [GO:0005737]; embryo development ending in birth or egg hatching [GO:0009792]; hermaphrodite genitalia development [GO:0040035]; hydrolase activity [GO:0016787]; locomotion [GO:0040011]; nematode larval development [GO:0002119]; protein catabolic process [GO:0030163]; reproduction [GO:0000003]
WBGene00008669|F11A3.1|acs-14	437.15	5.88	74.35	1.60494e-05	429.268	4.88806	7.4	4.3189	676.16	646.377	386.4	366.081	235.42	220.525	511.55	493.012	protein	544 aa	544			AMP-binding [PF00501.23]; AMP-binding_C [PF13193.1]	AMP dependent CoA ligase [meNOG12258]; Acyl-CoA synthetase [KOG1176]; Acyl-CoA synthetases (AMP-forming)/AMP-acid ligases II [COG0318]				catalytic activity [GO:0003824]; metabolic process [GO:0008152]
WBGene00000001|Y110A7A.10|aap-1	134.31	1.81	74.2	0.000210728	130.21	1.28245	3.72	1.63002	3.61	1.9734	452.37	431.034	113.97	104.112	0.74	0.230024	protein	522 aa	522			SH2 [PF00017.19]	3-Kinase, regulatory subunit [meNOG03593]; Adaptor for phosphoinositide 3-kinase [KOG4637]		NCoils: 0.04 (21/522)	SEG: 0.08 (43/522)	cell [GO:0005623]; dauer larval development [GO:0040024]; determination of adult lifespan [GO:0008340]; insulin receptor signaling pathway [GO:0008286]; phosphatidylinositol 3-kinase complex [GO:0005942]; phosphatidylinositol 3-kinase regulator activity [GO:0035014]; protein binding [GO:0005515]; protein kinase binding [GO:0019901]
WBGene00003002|C03B8.4|lin-13	80.47	1.09	73.83	2.64157e-05	78.9371	0.890287	15.57	13.2673	128.01	122.415	27.82	25.4967	73.9	70.1109	70.22	67.1879	protein	2248 aa	2248				FOG: Zn-finger [KOG1721]; Zinc finger protein [meNOG01747]		NCoils: 0.01 (29/2248)	SEG: 0.03 (74/2248)	body morphogenesis [GO:0010171]; hermaphrodite genitalia development [GO:0040035]; negative regulation of vulval development [GO:0040027]; nematode larval development [GO:0002119]; nucleic acid binding [GO:0003676]; nucleus [GO:0005634]; reproduction [GO:0000003]; vulval development [GO:0040025]
WBGene00010959|MTCE.11|nduo-1	4.42	0.06	73.67		3.29907	1.24668e-10	10.45	4.90001	0.35	2.96132e-07	2.31	0.551684	1.21	0.123031	0.21	5.49667e-07	protein	291 aa	291			NADHdh [PF00146.16]	Core subunit of the mitochondrial membrane respiratory chain NADH dehydrogenase (Complex I) that is believed to belong to the minimal assembly required for catalysis. Complex I functions in the transfer of electrons from NADH to the respiratory chain. The immediate electron acceptor for the enzyme is believed to be ubiquinone [meNOG11552]; NADH dehydrogenase subunit 1 [KOG4770]; NADH:ubiquinone o…	SigP+TM(8x)		SEG: 0.14 (42/291)	membrane [GO:0016020]; oxidation-reduction process [GO:0055114]
WBGene00018990|F56F11.3|klf-1	30.19	0.41	73.63		28.3047	0.18037	11.68	7.778	108.2	98.3932	1.02	0.283338	16.64	13.1521	0.32	0.0370043	protein	497 aa	497			zf-C2H2 [PF00096.21]; zf-C2H2_4 [PF13894.1]; zf-H2C2_2 [PF13465.1]	FOG: Zn-finger [COG5048]; FOG: Zn-finger [KOG1721]; Kruppel-Like factor [meNOG07590]		NCoils: 0.08 (42/497)	SEG: 0.11 (55/497)	apoptotic cell clearance [GO:0043277]; apoptotic process [GO:0006915]; cellular lipid metabolic process [GO:0044255]; lipid storage [GO:0019915]; nucleic acid binding [GO:0003676]
WBGene00195085|C56E6.9	3.67	0.05	73.4		3.19761	0.00562966	5.57	3.66349	8.26	6.41347	0.07	8.59674e-08	3.46	2.35037	1.18	0.657951	protein	1081 aa	1081			DRIM [PF07539.7]			NCoils: 0.03 (34/1081)	SEG: 0.08 (88/1081)	binding [GO:0005488]; embryo development ending in birth or egg hatching [GO:0009792]; locomotion [GO:0040011]; nematode larval development [GO:0002119]
WBGene00010551|K04B12.3|smg-8	587.29	8.01	73.32	0.000698388	575.372	6.53843	594.8	551.931	5.76	2.96441	372.34	348.034	1030.4	987.734	5.19	3.06187	protein	355-873 aa	873			DUF2146 [PF10220.4]	Protein SMG8 (Protein smg-8 homolog) [meNOG05371]; Uncharacterized conserved protein [KOG3692]			SEG: 0.11 (39/355)	cytoplasm [GO:0005737]; locomotion [GO:0040011]; nuclear-transcribed mRNA catabolic process, nonsense-mediated decay [GO:0000184]; striated muscle dense body [GO:0055120]
WBGene00010721|K09E4.3	351.45	4.82	72.91	3.76367e-05	342.417	3.38593	474.96	392.68	19.27	12.6274	48.8	34.7274	292.69	257.509	712.25	681.555	protein	238-313 aa	313			Methyltransf_11 [PF08241.7]; Methyltransf_12 [PF08242.7]; Methyltransf_23 [PF13489.1]	Methyltransferase C20orf7, mitochondrial Precursor EC 2.1.1 [meNOG06031]; Predicted methyltransferase [KOG2940]; SAM-dependent methyltransferases [COG0500]
WBGene00004411|C42D4.8|rpc-1	178.57	2.45	72.89	2.64766e-05	175.546	2.05472	10.4	8.11501	432.37	417.464	156.53	149.115	180.27	172.258	32.37	29.8506	protein	1400 aa	1400			RNA_pol_Rpb1_1 [PF04997.7]; RNA_pol_Rpb1_2 [PF00623.15]; RNA_pol_Rpb1_3 [PF04983.13]; RNA_pol_Rpb1_4 [PF05000.12]; RNA_pol_Rpb1_5 [PF04998.12]	DNA-directed RNA polymerase, beta' subunit/160 kD subunit [COG0086]; Dna-Directed RNA polymerase [meNOG01029]; RNA polymerase III, large subunit [KOG0261]			SEG: 0.02 (26/1400)	DNA binding [GO:0003677]; DNA-directed RNA polymerase activity [GO:0003899]; embryo development ending in birth or egg hatching [GO:0009792]; hermaphrodite genitalia development [GO:0040035]; nematode larval development [GO:0002119]; nucleus [GO:0005634]; reproduction [GO:0000003]; ribonucleoside binding [GO:0032549]; transcription, DNA-templated [GO:0006351]; zinc ion binding [GO:0008270]
WBGene00019833|R02F2.4	157.42	2.16	72.88	5.32772e-05	152.217	1.51881	114.28	98.803	4.76	2.55344	118.83	107.091	82.52	73.0401	365.34	349.101	protein	431 aa	431			CBM_14 [PF01607.19]	Chitin binding protein [euNOG32244]; Roles in meiotic chromosome segregation, osmotic barrier function and polarization in conjunction with cpg-2. Binds chitin protein [meNOG21797]; Unnamed protein [TWOG0222]	SigP		SEG: 0.12 (50/431)	chitin binding [GO:0008061]; chitin metabolic process [GO:0006030]; extracellular region [GO:0005576]
WBGene00003034|F42A9.2|lin-49	12.97	0.18	72.06	0.00324133	12.1323	0.0741412	18.11	14.7687	33.61	29.9364	0.23	0.0227259	17.14	14.7479	0.17	0.0258171	protein	1042 aa	1042			Bromodomain [PF00439.20]; EPL1 [PF10513.4]; PHD_2 [PF13831.1]; zf-HC5HC2H [PF13771.1]; zf-HC5HC2H_2 [PF13832.1]	Bromodomain and PHD finger-containing protein [meNOG04011]; PHD finger protein BR140/LIN-49 [KOG0955]; PHD zinc finger-containing protein [COG5141]		NCoils: 0.02 (21/1042)	SEG: 0.08 (84/1042)	locomotion [GO:0040011]; nematode larval development [GO:0002119]; positive regulation of vulval development [GO:0040026]; protein binding [GO:0005515]; reproduction [GO:0000003]; zinc ion binding [GO:0008270]
WBGene00001228|B0511.10|eif-3.E	5.76	0.08	72	0.00707511	4.92379	0.00337352	0.49	0.00390967	32.68	27.2533	0.55	0.0561371	0.13	1.30731e-06	0.09	1.73378e-06	protein	432 aa	432			PCI [PF01399.22]; eIF3_N [PF09440.5]	Eukaryotic translation initiation factor 3 [meNOG03077]; Translation initiation factor 3, subunit e (eIF-3e) [KOG2758]			SEG: 0.04 (17/432)	apoptotic process [GO:0006915]; cytoplasm [GO:0005737]; embryo development ending in birth or egg hatching [GO:0009792]; eukaryotic translation initiation factor 3 complex [GO:0005852]; hermaphrodite genitalia development [GO:0040035]; nematode larval development [GO:0002119]; oogenesis [GO:0048477]; protein binding [GO:0005515]; receptor-mediated endocytosis [GO:0006898]; reproduction [GO:000000…
WBGene00006595|M01E5.5|top-1	123.99	1.73	71.67	0.000170852	120.576	1.30735	5.32	3.17297	41.9	36.8967	49.46	44.1263	109.84	102.298	245.96	235.995	protein	734-806 aa	806			Topo_C_assoc [PF14370.1]; Topoisom_I [PF01028.15]; Topoisom_I_N [PF02919.10]	DNA topoisomerase I [KOG0981]; Topoisomerase (DNA) I [meNOG01356]; Topoisomerase IB [COG3569]		NCoils: 0.17 (136/806); 0.12 (88/734)	SEG: 0.31 (251/806)	DNA binding [GO:0003677]; DNA topoisomerase type I activity [GO:0003917]; DNA topoisomerase type II (ATP-hydrolyzing) activity [GO:0003918]; DNA topological change [GO:0006265]; body morphogenesis [GO:0010171]; chromosome [GO:0005694]; determination of adult lifespan [GO:0008340]; embryo development [GO:0009790]; embryo development ending in birth or egg hatching [GO:0009792]; gonad development […
WBGene00012990|Y48C3A.8|sam-10	7.14	0.1	71.4	0.00102186	6.00833	0.009638	0.72	0.0225497	7.06	4.10732	0.41	0.0188015	5.5	3.02522	16.23	12.7062	protein	251-455 aa	455				Sequence-specific single-stranded-DNA-binding protein [KOG4594]; Single stranded DNA binding protein [meNOG01654]			SEG: 0.55 (137/251)	nucleus [GO:0005634]; protein binding [GO:0005515]; synapse assembly [GO:0007416]
WBGene00013359|Y60A3A.8	5.71	0.08	71.38		4.71049	0.000638747	35.22	26.6237	0.21	1.62641e-06	0.2	6.9255e-06	1.5	0.438013	0.13	1.22477e-06	protein	372 aa	372			FTH [PF01827.22]	Glycosyltransferase [KOG2788]; Uncharacterized protein [LSE0533]			SEG: 0.03 (12/372)
WBGene00022382|Y94H6A.10	229.07	3.22	71.14	4.3693e-05	219.625	2.07243	210.46	179.129	1.24	0.0628186	0.39	9.96371e-06	288.03	261.519	482.72	454.79	protein	181 aa	181	Housekeeping			Uncharacterized conserved protein [KOG3305]			SEG: 0.08 (15/181)
WBGene00000109|F36H1.6|alh-3	110.84	1.56	71.05	2.46211e-05	108.026	1.18262	95.04	85.4192	123.04	114.631	0.99	0.395551	259.41	247.535	88.8	83.4839	protein	908 aa	908			Aldedh [PF00171.17]; Formyl_trans_C [PF02911.13]; Formyl_trans_N [PF00551.14]	Aldehyde dehydrogenase 1 family, member [meNOG03345]; Formyltetrahydrofolate dehydrogenase [KOG2452]; Methionyl-tRNA formyltransferase [COG0223]; NAD-dependent aldehyde dehydrogenases [COG1012]		NCoils: 0.02 (21/908)	SEG: 0.03 (30/908)	10-formyltetrahydrofolate catabolic process [GO:0009258]; biosynthetic process [GO:0009058]; catalytic activity [GO:0003824]; cytoplasm [GO:0005737]; formyltetrahydrofolate dehydrogenase activity [GO:0016155]; hydroxymethyl-, formyl- and related transferase activity [GO:0016742]; metabolic process [GO:0008152]; one-carbon metabolic process [GO:0006730]; oxidation-reduction process [GO:0055114]; o…
WBGene00001911|C50F4.7|his-37	733.8	10.35	70.9	9.80843e-05	710.195	7.35819	41.68	23.7944	343.22	299.714	680.72	620.956	765.19	704.762	714.23	666.1	protein	103 aa	103			CENP-S [PF15630.1]; Histone [PF00125.19]	Core component of nucleosome. Nucleosomes wrap and compact DNA into chromatin, limiting DNA accessibility to the cellular machineries which require DNA as a template. Histones thereby play a central role in transcription regulation, DNA repair, DNA replication and chromosomal stability. DNA accessibility is regulated via a complex set of post-translational modifications of histones, also called h…			SEG: 0.18 (19/103)	DNA binding [GO:0003677]; embryo development ending in birth or egg hatching [GO:0009792]; locomotion [GO:0040011]; nematode larval development [GO:0002119]; nucleosome [GO:0000786]; nucleus [GO:0005634]; protein heterodimerization activity [GO:0046982]; reproduction [GO:0000003]; striated muscle myosin thick filament assembly [GO:0071688]
WBGene00004490|F37C12.11|rps-21	2261.4	32.09	70.47	0.00354254	2208.36	25.0684	171.54	124.528	538.93	470.55	1559.76	1444.74	1278.93	1178.5	2199.48	2093.25	protein	88 aa	88	Housekeeping		Ribosomal_S21e [PF01249.13]	40S ribosomal protein S21 [KOG3486]; Ribosomal protein S21 [meNOG19763]				embryo development ending in birth or egg hatching [GO:0009792]; intracellular [GO:0005622]; molting cycle, collagen and cuticulin-based cuticle [GO:0018996]; nematode larval development [GO:0002119]; reproduction [GO:0000003]; ribosome [GO:0005840]; structural constituent of ribosome [GO:0003735]; translation [GO:0006412]
WBGene00012996|Y48C3A.16|pinn-4	11.24	0.16	70.25	0.00420502	8.28765	3.08993e-06	34.6	18.209	2.43	0.00164894	3.8	0.458805	1.51	0.00708397	29.79	20.0999	protein	126 aa	126			Rotamase [PF00639.16]; Rotamase_3 [PF13616.1]	Cis/Trans isomerase NIMA-interacting, 4 [meNOG17956]; Parvulin-like peptidyl-prolyl cis-trans isomerase [KOG3258]; Parvulin-like peptidyl-prolyl isomerase [COG0760]			SEG: 0.18 (23/126)	plasma membrane [GO:0005886]
WBGene00022457|Y110A7A.7	3.51	0.05	70.2		2.6211	1.61996e-06	11.8	6.38395	0.85	0.0418974	0.27	2.86229e-06	0.25	5.01076e-06	0.17	4.151e-06	protein	312 aa	312			Lipase_3 [PF01764.20]	Predicted lipase [KOG4569]	SigP		SEG: 0.04 (12/312)	lipid metabolic process [GO:0006629]; secretion by cell [GO:0032940]
WBGene00015392|C03G5.2|nspc-7	200.7	2.86	70.17	0.000506365	184.613	0.238032	1.97	8.45783e-05	1.39	8.98327e-05	1.12	4.08721e-05	153.46	119.162	427.93	381.964	protein	101 aa	101					SigP
WBGene00000373|F08F3.7|cyp-14A5	4.2	0.06	70	0.0021936	3.44518	0.000395001	0.27	3.74145e-06	0.16	2.74534e-06	0.15	1.16952e-07	3.65	1.99971	11.8	9.24992	protein	492 aa	492			p450 [PF00067.17]	Cytochrome P450 CYP2 subfamily [KOG0156]; Cytochrome P450 [COG2124]; Cytochrome P450 protein [meNOG00186]	SigP			heme binding [GO:0020037]; iron ion binding [GO:0005506]; oxidation-reduction process [GO:0055114]; oxidoreductase activity, acting on paired donors, with incorporation or reduction of molecular oxygen [GO:0016705]; response to gamma radiation [GO:0010332]
WBGene00013558|Y75B8A.25	6.97	0.1	69.7	0.00809853	6.27769	0.0202444	13.04	9.64646	0.17	0.000952737	0.08	4.4623e-07	16.21	13.494	0.3	0.0525179	protein	838 aa	838							SEG: 0.07 (56/838)
WBGene00011122|R07H5.2|cpt-2	220.21	3.19	69.03	7.0099e-05	203.96	1.91544	2.49	0.342586	324.52	268.697	1.64	0.263706	297.68	245.871	374.4	346.522	protein	109-646 aa	646	Housekeeping		Carn_acyltransf [PF00755.15]				SEG: 0.02 (11/646)	embryo development ending in birth or egg hatching [GO:0009792]; protein binding [GO:0005515]; transferase activity, transferring acyl groups [GO:0016746]
WBGene00006709|Y87G2A.9|ubc-14	13.74	0.2	68.7		11.182	0.000584344	0.95	2.90057e-05	0.58	8.68227e-06	0.54	2.32672e-05	12.46	6.62828	0.34	2.30197e-06	protein	170 aa	170			UQ_con [PF00179.21]	Ubiquitin-Conjugating enzyme [meNOG02249]; Ubiquitin-protein ligase [COG5078]; Ubiquitin-protein ligase [KOG0426]				acid-amino acid ligase activity [GO:0016881]; embryo development ending in birth or egg hatching [GO:0009792]
WBGene00009121|F25H2.7	74.54	1.09	68.39	7.41423e-05	70.9202	0.601572	44.54	34.7093	101.42	89.7296	48.19	40.5666	83.34	73.5403	101.81	92.8403	protein	368 aa	368			DUF273 [PF03314.9]	Glycosyltranferase [LSE0551]
WBGene00019118|F59E12.1	347.93	5.1	68.22	0.00228648	342.273	4.35813	60.43	52.3529	6.56	4.6766	292.71	278.709	443.68	426.359	533.42	518.015	protein	811 aa	811	Housekeeping		Bromodomain [PF00439.20]				SEG: 0.12 (95/811)	protein binding [GO:0005515]
WBGene00013202|Y54E5A.7	113.58	1.67	68.01	0.00014568	104.051	0.8201	413.91	352.79	3.83	0.827263	16	8.05719	7.65	2.85976	242.1	215.938	protein	78-622 aa	622			SPRY [PF00622.23]	RAN binding protein [meNOG09771]; SPRY domain-containing proteins [KOG1477]	SigP; TM(1x)		SEG: 0.19 (15/78)	determination of adult lifespan [GO:0008340]; protein binding [GO:0005515]
WBGene00008208|C49F5.4|nhr-167	2.72	0.04	68		2.01452	1.54855e-06	28.3	20.23	0.24	2.89165e-06	0.23	8.00386e-07	0.21	3.97115e-06	0.14	3.28245e-06	protein	343 aa	343			Hormone_recep [PF00104.25]; zf-C4 [PF00105.13]	FOG: Hormone receptors [KOG3575]; Nuclear hormone receptor [LSE0562]				nucleus [GO:0005634]; regulation of transcription, DNA-templated [GO:0006355]; sequence-specific DNA binding [GO:0043565]; sequence-specific DNA binding transcription factor activity [GO:0003700]; steroid hormone mediated signaling pathway [GO:0043401]; steroid hormone receptor activity [GO:0003707]; zinc ion binding [GO:0008270]
WBGene00021467|Y39G10AR.9	4.75	0.07	67.86		3.92023	0.000422188	1.8	0.377263	0.36	0.00414182	4.27	2.29698	0.31	0.00252885	0.21	0.00162097	protein	401-419 aa	419			WD40 [PF00400.27]	FOG: WD40 repeat [COG2319]; Proteasomal ATPase-associated factor 1 [meNOG10075]; WD40 repeat-containing protein [KOG0266]			SEG: 0.03 (13/419)	cytokinesis [GO:0000910]; embryo development ending in birth or egg hatching [GO:0009792]; protein binding [GO:0005515]; receptor-mediated endocytosis [GO:0006898]
WBGene00014836|T09F5.12	50.06	0.74	67.65	0.000113846	46.6492	0.240779	115	96.7597	1.58	0.0367812	1.71	0.109021	79.76	68.3755	58.31	50.6307	protein	90-136 aa	136								protein binding [GO:0005515]
WBGene00014251|ZK1320.1|gstk-1	84.78	1.26	67.29	0.000886075	79.0929	0.570412	0.72	1.24642e-06	1.32	0.0679339	85.39	70.6459	197.47	175.087	1.03	0.0958257	protein	226 aa	226			DSBA [PF01323.15]	2-hydroxychromene-2-carboxylate isomerase [COG3917]; Glutathione S-Transferase Kappa [meNOG08657]; Glutathione S-transferase kappa [euNOG01006]; Glutathione S-transferase, subunit 13 [TWOG0021]			SEG: 0.04 (9/226)	innate immune response [GO:0045087]; peroxisome [GO:0005777]; protein disulfide oxidoreductase activity [GO:0015035]
WBGene00011119|R07E5.13	8.06	0.12	67.17		5.87319	6.30137e-07	1.15	2.19669e-06	0.71	5.48041e-06	0.65	1.21528e-05	0.6	1.71352e-05	0.41	1.38514e-06	protein	137 aa	137			MPC [PF03650.8]		TM(1x)			mitochondrial inner membrane [GO:0005743]; mitochondrial pyruvate transport [GO:0006850]
WBGene00000163|R11A5.1|apb-3	26.85	0.4	67.12	0.000437204	25.5123	0.219688	0.4	0.0169116	4.5	3.08548	0.15	0.00129962	38.86	34.5703	62.12	57.7915	protein	935-945 aa	945			AP3B1_C [PF14796.1]; Adaptin_N [PF01602.15]; Cnd1 [PF12717.2]; HEAT_2 [PF13646.1]			NCoils: 0.05 (51/945); 0.05 (51/935)	SEG: 0.13 (117/935)	AP-3 adaptor complex [GO:0030123]; binding [GO:0005488]; body morphogenesis [GO:0010171]; embryo development ending in birth or egg hatching [GO:0009792]; intracellular protein transport [GO:0006886]; lipid storage [GO:0019915]; lysosome organization [GO:0007040]; membrane coat [GO:0030117]; nematode larval development [GO:0002119]; vesicle-mediated transport [GO:0016192]
WBGene00013998|ZK550.4	11.27	0.17	66.29	0.00961144	10.0407	0.0352018	2.35	0.726781	4.83	2.80761	0.3	0.00130448	34.64	29.236	0.37	0.0361873	protein	433 aa	433			TFIIE-A_C-term [PF11521.3]; TFIIE_alpha [PF02002.12]	General transcription factor IIE, polypeptide 1, alpha 56kDa [meNOG04964]; Transcription initiation factor IIE, alpha subunit [COG1675]; Transcription initiation factor IIE, alpha subunit [KOG2593]		NCoils: 0.05 (21/433)	SEG: 0.07 (31/433)	RNA polymerase II transcription factor binding transcription factor activity [GO:0001076]; body morphogenesis [GO:0010171]; embryo development ending in birth or egg hatching [GO:0009792]; locomotion [GO:0040011]; receptor-mediated endocytosis [GO:0006898]; transcription factor TFIIE complex [GO:0005673]; transcription initiation from RNA polymerase II promoter [GO:0006367]
WBGene00021671|Y48G1BM.6	1.98	0.03	66		1.6607	0.00151914	0.1	8.59276e-07	5.91	4.5163	0.22	0.0233951	0.6	0.225309	0.03	3.12671e-07	protein	1259 aa	1259			DUF1280 [PF06918.9]		TM(2x)	NCoils: 0.02 (28/1259)	SEG: 0.08 (100/1259)
WBGene00020601|T20B12.3	203.57	3.09	65.88	3.75219e-05	198.134	2.35976	2.12	0.540823	162.48	149.146	213.27	198.135	280.54	263.976	194.92	183.679	protein	504 aa	504			CBF [PF03914.12]	Nucleolar complex associated 4 homolog (S. cerevisiae) protein [meNOG10908]; Predicted nucleolar protein involved in ribosome biogenesis [KOG2154]			SEG: 0.05 (24/504)	embryo development ending in birth or egg hatching [GO:0009792]; locomotion [GO:0040011]; nematode larval development [GO:0002119]; positive regulation of multicellular organism growth [GO:0040018]; receptor-mediated endocytosis [GO:0006898]; reproduction [GO:0000003]
WBGene00008576|F08G2.4	17.64	0.27	65.33	0.00233153	14.6661	0.002545	0.92	5.21666e-06	0.56	9.30731e-07	0.52	1.40888e-05	1.45	0.0829843	66.57	54.7002	protein	171 aa	171						NCoils: 0.20 (35/171)
WBGene00006309|D1014.1|sul-2	1.96	0.03	65.33		1.45952	1.74191e-06	12.82	8.49991	0.31	0.00186033	0.29	0.00137059	1.61	0.629838	0.36	0.0274291	protein	452 aa	452			Sulfatase [PF00884.18]; Sulfatase_C [PF14707.1]	Arylsulfatase A and related enzymes [COG3119]; Arylsulfatase [meNOG00371]; Sulfatase [KOG3867]	SigP		SEG: 0.01 (6/452)	catalytic activity [GO:0003824]; metabolic process [GO:0008152]; sulfuric ester hydrolase activity [GO:0008484]
WBGene00003890|T20H4.1|osm-10	3.92	0.06	65.33		3.18126	0.000224384	31.41	24.2801	0.16	8.99428e-06	0.3	0.00120476	0.14	7.95985e-06	0.09	4.53041e-06	protein	419 aa	419			Motile_Sperm [PF00635.21]				SEG: 0.14 (57/419)	axon [GO:0030424]; cytoplasm [GO:0005737]; neuron projection [GO:0043005]; neuronal cell body [GO:0043025]; osmosensor activity [GO:0005034]; osmosensory signaling pathway [GO:0007231]; structural molecule activity [GO:0005198]
WBGene00009459|F36A2.12	128.08	1.97	65.02		116.91	0.660909	5.35	0.181234	530.35	469.611	6.06	1.14939	0.94	7.4636e-06	0.63	1.94054e-05	protein	93 aa	93							SEG: 0.22 (20/93)
WBGene00018240|F40G9.2|cox-17	56.89	0.88	64.65		48.384	0.0379747	47.16	23.132	71.91	46.6697	7.09	1.12466	2.59	0.0119199	52.35	36.4679	protein	63 aa	63			COX17 [PF05051.8]	Cytochrome c oxidase [meNOG21150]; Cytochrome c oxidase assembly protein/Cu2+ chaperone COX17 [KOG3496]				copper chaperone activity [GO:0016531]; copper ion binding [GO:0005507]; copper ion transport [GO:0006825]; mitochondrial intermembrane space [GO:0005758]
WBGene00002017|T27E4.2|hsp-16.11	9.03	0.14	64.5		3.01045	6.06123e-06	62.88	0.0185637	1.23	1.89837e-05	1.79	0.000253302	0.72	1.3173e-05	0.76	3.84953e-05	protein	145 aa	145			HSP20 [PF00011.16]	Alpha crystallins [KOG3591]; Protein involved in response to heat [meNOG01440]				defense response [GO:0006952]; determination of adult lifespan [GO:0008340]; endoplasmic reticulum unfolded protein response [GO:0030968]; nematode larval development [GO:0002119]
WBGene00007421|C07H4.1	63.08	0.98	64.37	0.0022683	58.0398	0.36869	682.23	619.445	5.82	2.19035	4.98	1.73671	0.84	0.00440005	0.57	0.00525367	protein	178-192 aa	192					TM(4x)
WBGene00013096|Y51H1A.6|mcd-1	10.26	0.16	64.12	0.000686109	8.69437	0.0300355	0.67	0.0225013	14.01	10.061	0.38	0.0171748	14.29	10.2879	11.99	8.83401	protein	259-901 aa	901						NCoils: 0.05 (42/901); 0.08 (21/259)	SEG: 0.38 (99/259)	hermaphrodite genitalia development [GO:0040035]; nematode larval development [GO:0002119]; positive regulation of growth rate [GO:0040010]; programmed cell death [GO:0012501]; reproduction [GO:0000003]
WBGene00011418|T04A11.3|igdb-1	0.64	0.01	64		0.442668	3.69904e-07	0.12	1.86951e-06	0.07	1.25126e-06	0.07	1.00748e-06	2.52	1.54301	0.04	1.47863e-06	protein	1029 aa	1029			DB [PF01682.14]; I-set [PF07679.11]; Ig_2 [PF13895.1]; Interfer-bind [PF09294.5]; Lustrin_cystein [PF14625.1]; fn3 [PF00041.16]	Receptor mediating netrin-dependent axon guidance [KOG4221]	TM(1x)		SEG: 0.04 (43/1029)	protein binding [GO:0005515]
WBGene00010440|JC8.8|ttr-51	788.46	12.42	63.48	0.00016025	763.473	9.12825	1163.86	1059.45	18.93	10.1915	2609.97	2486.08	1.4	0.00880882	0.47	6.59022e-07	protein	138 aa	138			DUF290 [PF01060.18]	Uncharacterized protein with conserved cysteine [LSE0506]	SigP		SEG: 0.11 (15/138)	extracellular space [GO:0005615]
WBGene00045277|ZK742.6	9.5	0.15	63.33	0.00577183	7.99034	7.03451e-06	34.64	24.7332	23.6	17.196	0.54	0.00567238	11.37	7.24448	0.14	4.1879e-06	protein	54 aa	54							SEG: 0.22 (12/54)	cell division [GO:0051301]
WBGene00017039|D1073.1|trk-1	2.52	0.04	63	0.00225399	2.12473	0.000142324	28.59	23.8362	0.26	0.0130094	0.46	0.094113	0.17	0.00131099	0.11	0.000891795	protein	703-840 aa	840			Pkinase [PF00069.20]; Pkinase_Tyr [PF07714.12]	Nerve growth factor receptor TRKA and related tyrosine kinases [KOG1026]; Neurotrophic tyrosine kinase, receptor, type [meNOG03683]; Serine/threonine protein kinase [COG0515]	SigP+TM(1x)		SEG: 0.08 (57/703)	ATP binding [GO:0005524]; protein kinase activity [GO:0004672]; protein phosphorylation [GO:0006468]; protein tyrosine kinase activity [GO:0004713]; transferase activity, transferring phosphorus-containing groups [GO:0016772]
WBGene00012764|Y41E3.6	7.49	0.12	62.42		5.69813	0.000192885	35.55	24.5987	0.7	0.00463616	0.58	1.23759e-05	0.31	1.25913e-05	0.21	8.47598e-07	protein	113 aa	113			DUF4440 [PF14534.1]
WBGene00021702|Y48G9A.9	4.36	0.07	62.29	0.00939526	3.4991	0.000690705	0.68	0.0075074	0.4	0.000485558	0.38	0.00206257	24.42	19.4199	0.24	0.00234679	protein	352-361 aa	361			Y_phosphatase [PF00102.22]	Protein tyrosine phosphatase [COG5599]; Protein tyrosine phosphatase [KOG0789]			SEG: 0.05 (17/352)	protein dephosphorylation [GO:0006470]; protein tyrosine phosphatase activity [GO:0004725]
WBGene00021816|Y53G8AR.9	1.24	0.02	62		0.908855	1.89545e-07	2.66	1.01545	0.12	2.29258e-06	0.12	2.12563e-06	3.86	2.31881	0.07	3.04061e-07	protein	315 aa	315			zf-CCCH [PF00642.19]	C3H1-type Zn-finger protein [KOG2494]; Zinc finger CCCH-type containing 10 protein [meNOG11437]		NCoils: 0.12 (39/315)	SEG: 0.28 (89/315)	metal ion binding [GO:0046872]
WBGene00012474|Y18D10A.1|attf-6	0.62	0.01	62		0.468357	7.79213e-08	0.07	1.96751e-07	0.04	4.90815e-08	0.04	2.88782e-06	0.48	0.186419	0.02	1.17349e-06	protein	1634 aa	1634						NCoils: 0.01 (21/1634)	SEG: 0.18 (302/1634)	embryo development ending in birth or egg hatching [GO:0009792]; locomotion [GO:0040011]; nematode larval development [GO:0002119]
WBGene00010709|K09B11.2|nol-9	56.23	0.91	61.79	0.000320945	49.9186	0.379437	3.12	0.567882	201.23	167.944	1.7	0.289389	0.86	0.0792383	29.08	22.908	protein	125-549 aa	549			Clp1 [PF06807.9]; MobB [PF03205.9]	Nucleolar protein 9 [meNOG11627]; Predicted GTPase or GTP-binding protein [COG1341]; Uncharacterized conserved protein similar to ATP/GTP-binding protein [KOG2750]				reproduction [GO:0000003]
WBGene00000763|Y57G11C.11|coq-3	49.99	0.81	61.72	4.72952e-05	46.1875	0.217609	63.41	48.7464	4.81	1.41789	2.81	0.287795	15.32	9.72327	178.16	163.304	protein; ncRNA	268 aa	268			Methyltransf_11 [PF08241.7]; Methyltransf_12 [PF08242.7]; Methyltransf_18 [PF12847.2]; Methyltransf_23 [PF13489.1]; Methyltransf_31 [PF13847.1]	2-polyprenyl-3-methyl-5-hydroxy-6-metoxy-1,4-benzoquinol methylase [COG2227]; Coenzyme Q3 homolog, methyltransferase (S. cerevisiae) [meNOG12384]; Methyltransferases [KOG1270]			SEG: 0.03 (8/268)	2-polyprenyl-6-methoxy-1,4-benzoquinone methyltransferase activity [GO:0008425]; determination of adult lifespan [GO:0008340]; methyltransferase activity [GO:0008168]; mitochondrial inner membrane [GO:0005743]; nematode larval development [GO:0002119]; ubiquinone biosynthetic process [GO:0006744]
WBGene00019935|R07E4.1	1.85	0.03	61.67		1.50908	0.000113977	15.17	11.8878	0.13	0.00106272	0.13	0.00139554	0.12	0.000781909	0.08	0.00074088	protein	986-1122 aa	1122				Ankyrin-Repeat and fibronectin type III domain containing 1 protein [meNOG07317]; Uncharacterized conserved protein, contains ankyrin and FN3 repeats [KOG4485]	SigP		SEG: 0.06 (69/1122)	protein binding [GO:0005515]
WBGene00009831|F47G9.4	14.8	0.24	61.67		13.7299	0.0965324	0.3	0.00148756	0.18	0.000401394	0.17	0.00170325	0.47	0.090336	35.19	31.7656	protein	822 aa	822			zf-B_box [PF00643.19]	Predicted E3 ubiquitin ligase [KOG2177]; Ring finger protein 207 [meNOG05322]		NCoils: 0.08 (66/822)	SEG: 0.10 (81/822)	intracellular [GO:0005622]; protein binding [GO:0005515]; zinc ion binding [GO:0008270]
WBGene00004443|B0513.3|rpl-29	853.63	13.89	61.46		812.874	8.50248	148.61	89.343	372.92	297.355	435.32	356.609	443.03	366.271	995.49	896.882	protein	31-62 aa	62	Housekeeping		Ribosomal_L29e [PF01779.12]	60S ribosomal protein L29 [KOG3504]; Ribosomal protein L29 [meNOG14420]				intracellular [GO:0005622]; ribosome [GO:0005840]; structural constituent of ribosome [GO:0003735]; translation [GO:0006412]
WBGene00009012|F21D5.7	30.99	0.51	60.76	0.0031443	29.1188	0.257633	33.62	26.7878	58.78	51.6067	1.22	0.39005	79.59	71.9285	0.83	0.287202	protein	496 aa	496			AAA_33 [PF13671.1]; SRP54 [PF00448.17]; SRP54_N [PF02881.14]; SRP_SPB [PF02978.14]; cobW [PF02492.14]	Signal recognition particle GTPase [COG0541]; Signal recognition particle protein [meNOG00564]; Signal recognition particle, subunit Srp54 [KOG0780]			SEG: 0.03 (17/496)	7S RNA binding [GO:0008312]; GTP binding [GO:0005525]; GTPase activity [GO:0003924]; SRP-dependent cotranslational protein targeting to membrane [GO:0006614]; apoptotic process [GO:0006915]; nematode larval development [GO:0002119]; reproduction [GO:0000003]; signal recognition particle [GO:0048500]
WBGene00018724|F53A9.1	227.05	3.77	60.23	0.00310775	213.266	1.90345	9.48	1.70832	524.89	467.5	323.32	279.681	14.11	6.40419	0.56	4.02694e-06	protein	77 aa	77	Housekeeping			Unnamed protein [LSE4025]			SEG: 0.91 (70/77)
WBGene00019113|F59E11.7	7.82	0.13	60.15	0.00202414	6.24838	0.000666854	2.47	0.249701	4.01	1.41833	2.77	0.754149	5.98	2.91938	19.31	14.4162	protein	172-195 aa	195			DUF19 [PF01579.13]	Uncharacterized protein [LSE0538]	TM(1x)		SEG: 0.23 (39/172)
WBGene00009750|F46A8.7	308.55	5.13	60.15	0.00572328	294.615	3.31697	1.14	1.62974e-05	0.71	8.79167e-06	0.65	2.12299e-05	18.07	10.4147	735.57	691.189	protein	36 aa	36
WBGene00020498|T14B4.1	19.84	0.33	60.12	0.000952787	18.785	0.182493	17.64	14.2908	12.55	10.3553	6.51	5.04606	19.68	17.1154	26.84	24.412	protein	1225 aa	1225			SpoU_methylase [PF00588.14]	RNA Methylase, SpoU family [KOG0839]; TAR (HIV-1) RNA binding protein 1 [meNOG01332]; rRNA methylases [COG0566]			SEG: 0.03 (34/1225)	RNA binding [GO:0003723]; RNA methyltransferase activity [GO:0008173]; RNA processing [GO:0006396]; binding [GO:0005488]; embryo development ending in birth or egg hatching [GO:0009792]
WBGene00197555|Y67D8A.8	298.7	4.99	59.86		174.29	0.000240274	98.14	0.01912	62.45	0.00197913	25.27	0.00104262	50.51	0.00070803	20.8	0.00106391	ncRNA
WBGene00017708|F22E5.9	63.35	1.06	59.76	0.00758922	58.2575	0.408747	0.8	1.49835e-05	0.49	1.31446e-05	0.45	2.7817e-06	190.82	168.032	5.47	2.61525	protein	159 aa	159					TM(2x)	NCoils: 0.18 (28/159)	SEG: 0.11 (17/159)
WBGene00011672|T10B9.2|cyp-13A5	36.33	0.61	59.56	6.39191e-05	34.1786	0.300165	1.26	0.212494	0.15	2.3257e-06	0.14	6.53984e-07	67.36	59.6593	94.21	86.9924	protein	520 aa	520			p450 [PF00067.17]	Cytochrome P450 CYP3/CYP5\/CYP6\/CYP9 subfamilies [KOG0158]; Cytochrome P450 [COG2124]; Cytochrome P450 protein [meNOG01902]	TM(3x)		SEG: 0.02 (10/520)	heme binding [GO:0020037]; iron ion binding [GO:0005506]; oxidation-reduction process [GO:0055114]; oxidoreductase activity, acting on paired donors, with incorporation or reduction of molecular oxygen [GO:0016705]
WBGene00008995|F21A3.5|prde-1	10.72	0.18	59.56		9.56343	0.0429326	0.24	8.95079e-06	0.28	0.00232702	0.14	7.69824e-06	0.12	9.94779e-08	0.08	2.18635e-07	protein	526 aa	526				Casein kinase (serine/threonine\/tyrosine protein kinase) [KOG1164]; Casein kinase [meNOG03302]		NCoils: 0.04 (21/526)	SEG: 0.12 (61/526)	autosome [GO:0030849]; transferase activity, transferring phosphorus-containing groups [GO:0016772]
WBGene00017800|F25G6.9	24.38	0.41	59.46	0.000155016	23.3039	0.259127	0.09	1.19483e-06	3.04	2.09736	0.1	4.11462e-05	22.47	20.0352	65.53	61.9273	protein	1373 aa	1373							SEG: 0.01 (19/1373)	7S RNA binding [GO:0008312]; SRP-dependent cotranslational protein targeting to membrane [GO:0006614]; binding [GO:0005488]; embryo development ending in birth or egg hatching [GO:0009792]; endoplasmic reticulum signal peptide binding [GO:0030942]; lipid storage [GO:0019915]; meiotic chromosome segregation [GO:0045132]; meiotic nuclear division [GO:0007126]; signal recognition particle, endoplasm…
WBGene00020397|T10B11.1|pcbd-1	5.94	0.1	59.4		4.16168	5.40749e-07	3.76	0.339048	15.47	8.15316	1.07	0.00439821	7.63	2.95973	5.29	2.30895	protein	142 aa	142			Pterin_4a [PF01329.14]	Pterin carbinolamine dehydratase PCBD/dimerization cofactor of HNF1 [KOG4073]; Pterin-4 alpha-carbinolamine dehydratase\/dimerization cofactor of hepatocyte nuclear factor 1 alpha [meNOG19385]; Pterin-4a-carbinolamine dehydratase [COG2154]				4-alpha-hydroxytetrahydrobiopterin dehydratase activity [GO:0008124]; striated muscle myosin thick filament assembly [GO:0071688]; tetrahydrobiopterin biosynthetic process [GO:0006729]
WBGene00044329|F11A10.8|cpsf-4	3730.35	62.91	59.3	0.0002226	3694.58	58.5942	478.94	437.932	2079.69	2006.41	2465.81	2386.84	3309.84	3214.05	4623.12	4529.61	protein	302 aa	302			zf-CCCH [PF00642.19]	Cleavage and polyadenylation specific factor 4 [meNOG13175]; Cleavage and polyadenylation specificity factor (CPSF) Clipper subunit and related makorin family Zn-finger proteins [COG5084]; Polyadenylation factor I complex, subunit, Yth1 (CPSF subunit) [KOG1040]				embryo development ending in birth or egg hatching [GO:0009792]; metal ion binding [GO:0046872]; negative regulation of vulval development [GO:0040027]; nematode larval development [GO:0002119]; nucleic acid binding [GO:0003676]; zinc ion binding [GO:0008270]
WBGene00009882|F49C12.13|vha-17	2334.4	39.63	58.9	9.42579e-05	2295.15	34.398	483.64	425.582	2905.32	2776.61	1094.35	1023.54	2456.25	2352.96	2360.18	2278.55	protein	86 aa	86			ATP_synt_H [PF05493.8]	Atpase, H+ transporting, lysosomal 9kDa, V0 subunit e1 [meNOG18768]; Vacuolar H+-ATPase V0 sector, subunit M9.7 (M9.2) [KOG3500]	TM(2x)			ATP hydrolysis coupled proton transport [GO:0015991]; apical junction complex [GO:0043296]; apical plasma membrane [GO:0016324]; apoptotic process [GO:0006915]; embryo development ending in birth or egg hatching [GO:0009792]; embryonic body morphogenesis [GO:0010172]; hydrogen ion transmembrane transporter activity [GO:0015078]; nematode larval development [GO:0002119]; proton-transporting V-type…
WBGene00020628|T20F5.6	5.88	0.1	58.8	0.0027128	5.2265	0.0177735	5.07	3.09177	0.08	2.61109e-06	0.16	0.000302496	1.29	0.603059	10.48	8.72094	protein	794 aa	794			zf-C3HC4 [PF00097.20]; zf-C3HC4_2 [PF13923.1]; zf-C3HC4_3 [PF13920.1]; zf-RING_2 [PF13639.1]; zf-RING_5 [PF14634.1]; zf-RING_UBOX [PF13445.1]	Predicted E3 ubiquitin ligase [KOG2177]		NCoils: 0.07 (56/794)	SEG: 0.21 (166/794)	protein binding [GO:0005515]; zinc ion binding [GO:0008270]
WBGene00012907|Y46G5A.17|cpt-1	77.8	1.33	58.5	0.000210959	75.4136	0.975397	139.92	128.227	220.31	208.341	45.22	40.331	56.93	51.5719	0.22	0.0237814	protein	779 aa	779			Carn_acyltransf [PF00755.15]	Carnitine O-acyltransferase CPTI [KOG3716]; Carnitine palmitoyltransferase [meNOG05207]	TM(2x)	NCoils: 0.03 (21/779)	SEG: 0.02 (12/779)	transferase activity, transferring acyl groups [GO:0016746]
WBGene00008481|E04D5.2	2.34	0.04	58.5		1.7253	5.10713e-07	16.55	10.7494	0.21	6.38502e-06	0.39	0.000822377	0.18	7.66517e-06	0.12	3.04119e-07	protein	433 aa	433				FOG: 7 transmembrane receptor [KOG3656]	TM(7x)		SEG: 0.03 (12/433)	G-protein coupled receptor activity [GO:0004930]; G-protein coupled receptor signaling pathway [GO:0007186]; integral component of membrane [GO:0016021]
WBGene00010305|F59A2.5	367.77	6.3	58.38		349.911	3.86778	23.61	9.89657	1601.01	1494.01	15.13	7.06822	44.65	30.4005	4.99	1.49484	protein	123 aa	123			Pcc1 [PF09341.5]				SEG: 0.13 (16/123)	embryo development ending in birth or egg hatching [GO:0009792]; reproduction [GO:0000003]
WBGene00011415|T04A8.15|him-18	221.03	3.79	58.32	6.62764e-05	216.13	3.09031	256.16	236.996	120.06	110.378	1.95	0.925673	229.48	216.823	370.83	357.533	protein	718 aa	718							SEG: 0.09 (62/718)	nucleus [GO:0005634]
WBGene00011828|T19A6.3|nepr-1	393.41	6.84	57.52	0.000562749	381.862	5.27568	28.6	18.6796	366.6	336.083	229.43	207.05	887.36	842.105	9.47	6.14289	protein	140-142 aa	142			Tmemb_18A [PF09771.4]	Uncharacterized conserved protein [KOG4606]	TM(2x)		SEG: 0.11 (15/142)	Nem1-Spo7 phosphatase complex [GO:0071595]; positive regulation of protein dephosphorylation [GO:0035307]; regulation of nuclear division [GO:0051783]
WBGene00019988|R09F10.5	4.6	0.08	57.5		3.27759	3.17825e-07	48.36	33.2887	0.98	0.0039208	0.46	1.05697e-06	0.42	1.61652e-07	0.29	3.07121e-06	protein	145 aa	145					SigP+TM(1x)
WBGene00010113|F55D12.5	365.67	6.36	57.5	0.000125005	359.13	5.32411	101.72	90.1103	390.75	371.942	320.15	304.069	275.63	261.387	87.16	80.9984	protein	387-552 aa	552					SigP+TM(1x); TM(1x)	NCoils: 0.10 (54/552); 0.14 (54/387)	SEG: 0.57 (219/387)
WBGene00009583|F40F9.6|aagr-3	37.85	0.66	57.35	0.000570651	36.0779	0.401604	0.53	0.047028	0.4	0.0557866	39.91	35.2412	97.17	89.83	0.77	0.343105	protein	659-924 aa	924			Gal_mutarotas_2 [PF13802.1]; Glyco_hydro_31 [PF01055.21]	Alpha-glucosidases, family 31 of glycosyl hydrolases [COG1501]; Glucosidase II catalytic (alpha) subunit and related enzymes, glycosyl hydrolase family 31 [KOG1066]; Glucosidase, alpha\; neutral [meNOG09367]	SigP			alpha-glucosidase activity [GO:0004558]; carbohydrate binding [GO:0030246]; carbohydrate metabolic process [GO:0005975]; catalytic activity [GO:0003824]; embryo development ending in birth or egg hatching [GO:0009792]; glycogen catabolic process [GO:0005980]; hydrolase activity, hydrolyzing O-glycosyl compounds [GO:0004553]; lysosome [GO:0005764]; nematode larval development [GO:0002119]
WBGene00007137|B0285.4	1119.46	19.55	57.26	0.000141047	1102.72	17.2605	1245.72	1177.26	834.64	795.654	623.58	591.653	1994.63	1929.39	676.87	650.076	protein	333 aa	333			LCM [PF04072.9]	Carboxymethyl transferase [KOG2918]; Leucine carboxyl methyltransferase [meNOG06612]			SEG: 0.05 (17/333)	methylation [GO:0032259]; methyltransferase activity [GO:0008168]
WBGene00022669|ZK177.1	15.94	0.28	56.93	0.00185943	14.2677	0.0742835	0.32	8.08208e-06	0.19	8.58712e-06	0.37	0.00178177	0.84	0.139713	59.91	53.3266	protein	331 aa	331
WBGene00001060|R11E3.7|dpf-7	5.12	0.09	56.89	0.00181075	4.43567	0.000299922	1	0.0243971	30.13	25.548	0.78	0.0885713	0.43	0.0016879	0.29	0.00109757	protein	164-643 aa	643				Dipeptidyl aminopeptidase [KOG2100]	TM(1x)			protein binding [GO:0005515]
WBGene00000144|F15H10.3|apc-10	432.55	7.61	56.84	0.00124971	419.259	5.80831	5.76	1.65927	95.83	79.7349	436.85	399.874	65.82	52.7518	1064.1	1021.09	protein	201-212 aa	212			APC10 [PF03256.11]					locomotion [GO:0040011]; nematode larval development [GO:0002119]
WBGene00011775|T14G10.5	311.34	5.48	56.81	4.40301e-05	306.298	4.7652	2.93	1.51227	290.76	276.879	1.9	1.02592	339.23	325.159	575.55	560.401	protein	870-885 aa	885			Adaptin_N [PF01602.15]; COP-gamma_platf [PF08752.5]; HEAT [PF02985.17]; HEAT_2 [PF13646.1]	Coatomer protein complex, subunit gamma [meNOG02457]; Vesicle coat complex COPI, gamma subunit [COG5240]; Vesicle coat complex COPI, gamma subunit [KOG1078]			SEG: 0.07 (62/885)	COPI vesicle coat [GO:0030126]; apoptotic process [GO:0006915]; binding [GO:0005488]; intracellular protein transport [GO:0006886]; locomotion [GO:0040011]; membrane coat [GO:0030117]; nematode larval development [GO:0002119]; receptor-mediated endocytosis [GO:0006898]; reproduction [GO:0000003]; secretion by cell [GO:0032940]; structural molecule activity [GO:0005198]; vesicle-mediated transport…
WBGene00018769|F53G2.7|mnat-1	330.51	5.83	56.69	6.30738e-05	323.546	4.77647	1.97	0.552926	143.2	130.925	89.62	79.9599	530.07	506.395	455.67	437.581	protein	310 aa	310	Housekeeping		MAT1 [PF06391.8]	Cdk activating kinase (CAK)/RNA polymerase II transcription initiation\/nucleotide excision repair factor TFIIH, subunit TFB3 [COG5220]; Menage a trois homolog 1, cyclin H assembly factor (Xenopus laevis) [meNOG03995]; Predicted E3 ubiquitin ligase containing RING finger, subunit of transcription\/repair factor TFIIH and CDK-activating kinase assembly factor [KOG3800]		NCoils: 0.20 (63/310)	SEG: 0.08 (26/310)	cell cycle [GO:0007049]; embryo development ending in birth or egg hatching [GO:0009792]; nucleus [GO:0005634]; protein binding [GO:0005515]; reproduction [GO:0000003]; zinc ion binding [GO:0008270]
WBGene00020273|T05H4.10	825.08	14.58	56.59	9.91272e-05	813.118	12.8629	941.21	888.898	40.11	33.5817	780.39	749.056	653.16	626.171	1327.18	1293.66	protein	476 aa	476	Housekeeping			URB1 ribosome biogenesis 1 homolog (S. cerevisiae) protein [meNOG04818]; Uncharacterized conserved protein [KOG1791]			SEG: 0.09 (44/476)	binding [GO:0005488]
WBGene00011453|T04H1.8|ugt-56	6.2	0.11	56.36		5.29365	0.0112959	58.62	48.8315	0.74	0.11017	0.14	1.73637e-06	0.13	1.6897e-06	0.09	3.35087e-07	protein	524 aa	524			Glyco_tran_28_C [PF04101.11]; UDPGT [PF00201.13]	UDP-glucuronosyl and UDP-glucosyl transferase [KOG1192]	SigP+TM(1x)		SEG: 0.02 (8/524)	metabolic process [GO:0008152]; transferase activity, transferring hexosyl groups [GO:0016758]
WBGene00044324|ZK652.3|ufm-1	830.24	14.75	56.29	0.000294661	806.113	11.3355	454.71	391.848	674.77	617.34	765.7	703.629	637.28	583.683	761.08	713.401	protein	94 aa	94	Housekeeping		Ufm1 [PF03671.9]	Ubiquitin-Fold modifier 1 protein [meNOG18797]; Uncharacterized conserved protein [KOG3483]
WBGene00021697|Y48G9A.3|gcn-1	0.56	0.01	56		0.447747	2.9163e-08	0.98	0.499694	0.03	1.05198e-06	0.03	2.60644e-06	1.37	0.934984	0.06	0.00615026	protein	2651 aa	2651			Adaptin_N [PF01602.15]; CLASP_N [PF12348.3]; Cnd1 [PF12717.2]; HEAT [PF02985.17]; HEAT_2 [PF13646.1]; HEAT_EZ [PF13513.1]; Vac14_Fab1_bd [PF12755.2]			NCoils: 0.01 (21/2651)	SEG: 0.03 (89/2651)	binding [GO:0005488]; protein binding [GO:0005515]
WBGene00019968|R08F11.4	8.96	0.16	56		7.63442	0.0146417	38.61	29.2433	0.68	0.0258233	0.43	0.00422642	0.2	8.14839e-07	0.13	4.99947e-07	protein	354 aa	354			MTS [PF05175.9]; Methyltransf_11 [PF08241.7]; Methyltransf_12 [PF08242.7]; Methyltransf_18 [PF12847.2]; Methyltransf_23 [PF13489.1]; Methyltransf_25 [PF13649.1]; Methyltransf_26 [PF13659.1]; Methyltransf_31 [PF13847.1]; Ubie_methyltran [PF01209.13]	SAM-dependent methyltransferases [COG0500]; SAM-dependent methyltransferases [KOG1269]; Trna (guanine-N7-)-methyltransferase [meNOG16666]
WBGene00009640|F42F12.9|nspc-10	228.53	4.13	55.33	0.00224112	211.774	1.95704	11.15	1.69129	74.53	51.0138	701.26	628.649	26.99	14.8725	8.06	2.72848	protein	101 aa	101					SigP
WBGene00003975|T28D6.9|pen-2	111.58	2.04	54.7	0.00264577	103.932	1.01756	0.95	6.39788e-05	1.16	0.00602349	158.47	135.2	19.35	12.3074	190.83	170.31	protein	101 aa	101			PEN-2 [PF10251.4]	Predicted membrane protein [KOG3402]; Presenilin enhancer 2 homolog (C. elegans) protein [meNOG16770]	TM(2x)			Notch signaling pathway [GO:0007219]; cell fate commitment [GO:0045165]; embryo development ending in birth or egg hatching [GO:0009792]; embryonic morphogenesis [GO:0048598]; germ cell development [GO:0007281]; membrane [GO:0016020]; oviposition [GO:0018991]; pharynx development [GO:0060465]
WBGene00011912|T22C1.1	488.93	8.96	54.57	5.06747e-05	480.528	7.60453	63.91	53.9494	663.02	635.537	376.47	357.054	341.27	323.854	682.15	661.088	protein	356 aa	356			zf-UBR [PF02207.15]	Ubiquitin protein ligase E3 component n-recognin 7 [meNOG05711]; Uncharacterized conserved protein, contains N-recognin-type Zn-finger [KOG2752]				ubiquitin-protein transferase activity [GO:0004842]; zinc ion binding [GO:0008270]
WBGene00015929|C17H12.3	714	13.1	54.5	0.000709765	701.411	11.3077	715.45	667.764	5.39	2.82989	189.51	173.139	627.41	597.18	1043.97	1011.97	protein	374 aa	374			Y_phosphatase [PF00102.22]	Protein tyrosine phosphatase [COG5599]; Protein tyrosine phosphatase [KOG0789]				protein dephosphorylation [GO:0006470]; protein tyrosine phosphatase activity [GO:0004725]
WBGene00006396|Y56A3A.4|taf-12	21.76	0.4	54.4	0.00224316	19.4986	0.123045	54.36	41.6228	0.76	0.0340305	0.72	0.0311766	42.04	33.7901	9.89	6.77338	protein	309-342 aa	342			TFIID_20kDa [PF03847.8]	TAF12 RNA polymerase II, TATA box binding protein (TBP)-associated factor [meNOG12537]; Transcription initiation factor TFIID, subunit TAF12 (also component of histone acetyltransferase SAGA) [KOG1142]			SEG: 0.56 (174/309)	DNA-templated transcription, initiation [GO:0006352]; embryo development ending in birth or egg hatching [GO:0009792]; hermaphrodite genitalia development [GO:0040035]; nucleus [GO:0005634]; protein heterodimerization activity [GO:0046982]; transcription factor TFIID complex [GO:0005669]
WBGene00002043|C09G4.1|hyl-1	219.03	4.03	54.35	0.000193335	213.026	3.14961	3.45	1.25728	52.87	45.1012	93.17	82.7152	88.17	78.6928	612.9	590.205	protein	294-372 aa	372			TRAM_LAG1_CLN8 [PF03798.11]	LAG1 homolog, ceramide synthase [meNOG01360]; Protein transporter of the TRAM (translocating chain-associating membrane) superfamily [KOG1607]; Protein transporter of the TRAM (translocating chain-associating membrane) superfamily, longevity assurance factor [COG5058]	TM(6x); TM(7x)		SEG: 0.16 (48/294)	aging [GO:0007568]; axon [GO:0030424]; ceramide biosynthetic process [GO:0046513]; endoplasmic reticulum membrane [GO:0005789]; gene expression [GO:0010467]; integral component of membrane [GO:0016021]; regulation of locomotion [GO:0040012]
WBGene00003678|K08A2.5|nhr-88	7.05	0.13	54.23	0.00405632	6.35297	0.0259572	2.3	0.991284	0.42	0.0437431	0.4	0.0337024	22.85	19.5279	0.34	0.0694187	protein	235-593 aa	593			Hormone_recep [PF00104.25]; zf-C4 [PF00105.13]	C4-type Zn-finger [TWOG0091]; FOG: Hormone receptors [KOG3575]; Hepatocyte nuclear factor 4 [meNOG01298]; Hepatocyte nuclear factor 4 and similar steroid hormone receptors [KOG4215]			SEG: 0.11 (63/593)	DNA binding [GO:0003677]; lipid storage [GO:0019915]; nucleus [GO:0005634]; regulation of transcription, DNA-templated [GO:0006355]; sequence-specific DNA binding [GO:0043565]; sequence-specific DNA binding transcription factor activity [GO:0003700]; steroid hormone mediated signaling pathway [GO:0043401]; steroid hormone receptor activity [GO:0003707]; zinc ion binding [GO:0008270]
WBGene00010814|M01F1.8	8.12	0.15	54.13	0.00270592	6.76854	0.000536471	1.45	0.00296501	5.41	1.96809	24.35	18.3913	0.76	0.00549198	0.51	0.00346238	protein	124-328 aa	328							SEG: 0.05 (16/328)
WBGene00007125|B0250.8	4.33	0.08	54.12		3.04152	1.96671e-06	0.79	8.33048e-06	0.48	6.30019e-06	0.45	7.20408e-06	7.07	3.22509	5.63	2.80088	protein	166 aa	166							SEG: 0.09 (15/166)
WBGene00004112|C46G7.4|pqn-22	125.01	2.31	54.12	0.000355463	121.094	1.85934	118.46	105.443	67.34	60.0109	2.44	1.40675	208.41	195.352	234.23	223.23	protein	506-1165 aa	1165						NCoils: 0.02 (21/1165); 0.02 (21/925); 0.02 (21/1080); 0.02 (21/1061); 0.02 (21/992); 0.02 (21/971); 0.02 (21/1034); 0.02 (21/1015); 0.02 (21/946); 0.02 (21/1010); 0.02 (21/1146); 0.02 (21/1077); 0.02 (21/1056); 0.02 (21/1119); 0.02 (21/1100); 0.02 (21/1031)	SEG: 0.38 (190/506)	embryo development ending in birth or egg hatching [GO:0009792]
WBGene00004181|W02D9.1|pri-2	118.81	2.2	54		114.119	1.51579	138.82	120.334	6.76	4.06261	0.96	0.185854	261.69	243.702	5.94	3.82706	protein	322-503 aa	503			DNA_primase_lrg [PF04104.9]	Eukaryotic-type DNA primase, large subunit [COG2219]; Eukaryotic-type DNA primase, large subunit [KOG2267]; Primase, DNA, polypeptide 2 (58kDa) [meNOG09007]			SEG: 0.08 (26/322)	DNA primase activity [GO:0003896]; DNA replication, synthesis of RNA primer [GO:0006269]; cell division [GO:0051301]; embryo development ending in birth or egg hatching [GO:0009792]; engulfment of apoptotic cell [GO:0043652]; hermaphrodite genitalia development [GO:0040035]; nucleotidyltransferase activity [GO:0016779]; nucleus organization [GO:0006997]; receptor-mediated endocytosis [GO:0006898]…
WBGene00017510|F16B4.9|nhr-178	2.15	0.04	53.75		1.57285	1.07191e-06	15.94	10.5018	0.2	3.52644e-06	0.19	1.52814e-06	0.17	4.54776e-06	0.12	6.17426e-07	protein	421 aa	421			Hormone_recep [PF00104.25]; zf-C4 [PF00105.13]	FOG: Hormone receptors [KOG3575]			SEG: 0.17 (71/421)	lipid storage [GO:0019915]; nucleus [GO:0005634]; regulation of transcription, DNA-templated [GO:0006355]; sequence-specific DNA binding [GO:0043565]; sequence-specific DNA binding transcription factor activity [GO:0003700]; steroid hormone mediated signaling pathway [GO:0043401]; steroid hormone receptor activity [GO:0003707]; zinc ion binding [GO:0008270]
WBGene00021522|Y41D4B.21|nhr-274	15.01	0.28	53.61	0.00332236	13.2692	0.0622989	173.94	152.789	2.29	0.75508	1.29	0.241879	0.99	0.150849	0.53	0.0561228	protein	317-417 aa	417			Hormone_recep [PF00104.25]; zf-C4 [PF00105.13]				SEG: 0.07 (31/417)	nucleus [GO:0005634]; regulation of transcription, DNA-templated [GO:0006355]; sequence-specific DNA binding [GO:0043565]; sequence-specific DNA binding transcription factor activity [GO:0003700]; steroid hormone mediated signaling pathway [GO:0043401]; steroid hormone receptor activity [GO:0003707]; zinc ion binding [GO:0008270]
WBGene00002018|Y46H3A.2|hsp-16.41	5.28	0.1	52.8		3.63153	1.53678e-06	51.3	34.1236	0.62	5.41174e-06	0.57	1.73135e-06	0.53	1.55976e-06	0.36	1.54791e-05	protein	143 aa	143			HSP20 [PF00011.16]	Alpha crystallins [KOG3591]; Protein involved in response to heat [meNOG01440]				defense response to Gram-negative bacterium [GO:0050829]; endoplasmic reticulum unfolded protein response [GO:0030968]; response to heat [GO:0009408]; unfolded protein binding [GO:0051082]
WBGene00020935|W02D3.10|fnci-1	14.78	0.28	52.79	0.000351409	13.9643	0.154641	17.44	14.4896	0.32	0.0615632	17.17	14.8968	27.4	24.6817	15.1	13.4367	protein	946-1437 aa	1437			FANCI_HD2 [PF14680.1]; FANCI_S2 [PF14676.1]	Fanconi anemia, complementation group I protein [meNOG10842]; Uncharacterized conserved protein [KOG4553]		NCoils: 0.01 (21/1437); 0.02 (21/946)	SEG: 0.12 (168/1437)	embryo development ending in birth or egg hatching [GO:0009792]
WBGene00008359|D1025.8|nspc-17	118.94	2.26	52.63	0.00335802	104.18	0.398906	3.09	3.0364e-05	189.49	151.076	73.33	50.6685	134.23	98.4909	3.75	0.562864	protein	103 aa	103					SigP
WBGene00013672|Y105E8A.12|catp-1	9.46	0.18	52.56		8.71686	0.0712189	50.7	44.649	1.1	0.496011	1.04	0.461906	1.35	0.721769	0.08	0.000690935	protein	1045-1121 aa	1121			Cation_ATPase_C [PF00689.16]; Cation_ATPase_N [PF00690.21]; E1-E2_ATPase [PF00122.15]; HAD [PF12710.2]; Hydrolase [PF00702.21]; Hydrolase_like2 [PF13246.1]	Atpase, Na+/K+ transporting, alpha [meNOG00370]; Cation transport ATPase [COG0474]; Na+\/K+ ATPase, alpha subunit [KOG0203]	TM(5x); TM(8x)		SEG: 0.02 (24/1121)	cation transport [GO:0006812]; cation-transporting ATPase activity [GO:0019829]; dauer larval development [GO:0040024]; integral component of membrane [GO:0016021]; metal ion binding [GO:0046872]; nematode larval development [GO:0002119]; nucleotide binding [GO:0000166]
WBGene00009078|F23B2.13|rpb-12	269.12	5.12	52.56	0.00137068	255.168	2.85645	12.91	2.53952	5.44	0.647925	132.51	105.669	56.46	40.4843	678.68	631.443	protein	26-62 aa	62	Housekeeping		DNA_RNApol_7kD [PF03604.8]	DNA-directed RNA polymerase, subunit RPB7.0 [KOG3507]; Polymerase (RNA) II (DNA directed) polypeptide K [meNOG21175]				DNA binding [GO:0003677]; DNA-directed RNA polymerase activity [GO:0003899]; embryo development ending in birth or egg hatching [GO:0009792]; hermaphrodite genitalia development [GO:0040035]; nematode larval development [GO:0002119]; reproduction [GO:0000003]; transcription, DNA-templated [GO:0006351]
WBGene00011800|T16G1.6	29.24	0.56	52.21		26.9938	0.244469	0.32	3.7582e-06	0.19	6.03303e-06	0.18	2.65309e-07	126.52	114.344	0.68	0.15256	protein	431 aa	431			APH [PF01636.18]; DUF1679 [PF07914.6]; EcKinase [PF02958.15]	Predicted small molecule kinase [TWOG0192]; Znf_C4 abd HLH domain containing kinases domain-containing protein [euNOG05157]; Znf_C4 abd HLH domain containing kinases domain-containing protein [meNOG11121]			SEG: 0.03 (12/431)	transferase activity, transferring phosphorus-containing groups [GO:0016772]
WBGene00044204|T07C12.14|suds-3	44.86	0.86	52.16	0.00734689	41.1247	0.360653	38.3	26.7252	0.72	0.0047237	0.34	4.54884e-06	196.83	177.181	3.17	1.32925	protein	215 aa	215							SEG: 0.06 (12/215)
WBGene00011217|R10E11.5	45.59	0.88	51.81	0.00161298	40.1887	0.397	1.71	0.0459806	108.69	87.8598	105.92	85.993	12.63	5.82659	0.59	0.0238709	protein	143-444 aa	444			Apolipoprotein [PF01442.13]			NCoils: 0.24 (106/444); 0.30 (43/143)	SEG: 0.08 (12/143)
WBGene00008948|F19B6.1	65.52	1.27	51.59	0.00945605	61.4671	0.706065	2.2	0.446525	40.47	31.8882	0.88	0.117958	176.33	159.72	1.35	0.404279	protein	145-569 aa	569			AAA_17 [PF13207.1]; AAA_18 [PF13238.1]; PRK [PF00485.13]; UPRTase [PF14681.1]	Armadillo/beta-Catenin\/plakoglobin [KOG4203]; Uracil phosphoribosyltransferase [COG0035]; Uridine kinase [COG0572]; Uridine kinase [meNOG08134]			SEG: 0.02 (12/569)	ATP binding [GO:0005524]; determination of adult lifespan [GO:0008340]; hermaphrodite genitalia development [GO:0040035]; kinase activity [GO:0016301]; metabolic process [GO:0008152]; reproduction [GO:0000003]
WBGene00011878|T21B4.4|ador-1	3.61	0.07	51.57		2.83157	0.000399916	31.94	23.6789	0.83	0.0729558	0.39	0.00327035	0.36	0.000655297	0.24	0.00175254	protein	360-362 aa	362		7TM_GPCRs	7tm_1 [PF00001.16]	FOG: 7 transmembrane receptor [KOG3656]; Protein involved in G-protein coupled receptor protein signaling pathway [meNOG00905]	TM(7x)		SEG: 0.03 (11/362)	G-protein coupled receptor activity [GO:0004930]; G-protein coupled receptor signaling pathway [GO:0007186]; integral component of membrane [GO:0016021]; neuropeptide Y receptor activity [GO:0004983]
WBGene00009219|F28D1.11|dpm-3	11.34	0.22	51.55		8.13694	1.73673e-06	1.92	4.51549e-05	1.19	1.80054e-05	1.09	7.76524e-05	1.01	1.0017e-05	0.68	1.62781e-05	protein	95 aa	95			DPM3 [PF08285.6]	Dolichol-phosphate mannosyltransferase, subunit 3 [KOG4841]	TM(2x)	NCoils: 0.25 (24/95)		positive regulation of multicellular organism growth [GO:0040018]; reproduction [GO:0000003]
WBGene00001746|Y18D10A.5|gsk-3	3.07	0.06	51.17		2.51889	0.00326316	17.9	13.4612	0.23	0.00181925	0.54	0.0808459	0.1	1.15688e-06	0.07	1.48496e-06	protein	362 aa	362			Kinase-like [PF14531.1]; Pkinase [PF00069.20]; Pkinase_Tyr [PF07714.12]	Glycogen synthase kinase 3 [meNOG00885]; Glycogen synthase kinase-3 [KOG0658]; Serine/threonine protein kinase [COG0515]				ATP binding [GO:0005524]; Wnt signaling pathway, regulating spindle positioning [GO:0060069]; cell migration [GO:0016477]; cytoplasm [GO:0005737]; embryo development ending in birth or egg hatching [GO:0009792]; engulfment of apoptotic cell [GO:0043652]; gene expression [GO:0010467]; germ cell development [GO:0007281]; gonad development [GO:0008406]; hatching [GO:0035188]; locomotion [GO:0040011]…
WBGene00015063|B0228.6	30.16	0.59	51.12	0.00222072	27.1891	0.20135	0.57	1.41754e-05	0.34	8.76466e-06	0.33	1.90802e-05	2.09	0.47326	108.59	96.6884	protein	293 aa	293					TM(1x)		SEG: 0.05 (15/293)
WBGene00010619|K07A1.15	4.59	0.09	51		3.19272	4.75791e-06	41.27	26.7661	0.54	5.36604e-06	1	0.0036149	0.46	1.95225e-07	0.31	2.78811e-08	protein	122 aa	122			LSM [PF01423.17]
WBGene00009477|F36F2.3|rbpl-1	723.96	14.21	50.95	0.000189171	716.594	12.7015	784.92	749.737	655.74	634.647	680.14	659.366	873.89	850.046	158.19	151.713	protein	363-1128 aa	1128			DWNN [PF08783.6]	Predicted E3 ubiquitin ligase [KOG0314]; Retinoblastoma binding protein 6 [meNOG10284]; Uncharacterized conserved protein, contains RING Zn-finger [COG5222]		NCoils: 0.08 (86/1128); 0.14 (51/363)	SEG: 0.45 (506/1128)	embryo development ending in birth or egg hatching [GO:0009792]; nucleic acid binding [GO:0003676]; nucleus [GO:0005634]; zinc ion binding [GO:0008270]
WBGene00007016|R12B2.5|mdt-15	43.25	0.85	50.88	4.82294e-05	41.6751	0.585192	18.5	14.3836	48.97	44.5213	27.1	23.9476	2.98	1.99168	99.93	94.9515	protein	777-780 aa	780			Med15 [PF09606.5]	Positive cofactor 2 (PC2), subunit of a multiprotein coactivator of RNA polymerase II [KOG4274]		NCoils: 0.06 (43/780); 0.06 (43/777)	SEG: 0.26 (201/777)	RNA polymerase II transcription cofactor activity [GO:0001104]; apoptotic process [GO:0006915]; determination of adult lifespan [GO:0008340]; embryo development ending in birth or egg hatching [GO:0009792]; hatching [GO:0035188]; lipid metabolic process [GO:0006629]; lipid storage [GO:0019915]; locomotion [GO:0040011]; mediator complex [GO:0016592]; nematode larval development [GO:0002119]; nucle…
WBGene00199209|F31D4.10	2177.94	42.81	50.87		1432.55	0.000989228	328.6	0.00347482	412.44	2.87925	493.35	0.294354	1968.98	527.673	288.97	0.936141	ncRNA
WBGene00021186|Y9D1A.1	1.52	0.03	50.67		0.902997	1.78481e-06	3.2	0.490852	0.19	1.24518e-05	0.18	4.65751e-06	0.17	1.24827e-06	0.11	2.64469e-06	protein	456 aa	456							SEG: 0.06 (27/456)
WBGene00010281|F58G11.3	2.02	0.04	50.5		1.60566	0.000314612	0.38	0.00143304	2.94	1.65617	0.21	0.00158797	5.98	4.17617	0.13	0.000537536	protein; ncRNA	666 aa	666				Tudor domain containing 5 protein [meNOG09842]; Unnamed protein [LSE0871]		NCoils: 0.03 (21/666)	SEG: 0.13 (84/666)
WBGene00008248|C51E3.2|srsx-27	12.11	0.24	50.46	0.00800823	10.6789	0.0561976	127.74	111.602	0.56	0.0231922	0.54	0.023334	0.16	3.79115e-06	0.11	5.09169e-06	protein	327 aa	327		7TM_GPCRs	7TM_GPCR_Srsx [PF10320.4]; 7tm_1 [PF00001.16]	7-transmembrane receptor [LSE0518]; GABA receptor [KOG3642]	TM(7x)		SEG: 0.11 (37/327)	integral component of membrane [GO:0016021]
WBGene00018857|F55A4.5|stau-1	27.12	0.54	50.22	0.00010861	25.6431	0.319841	0.59	0.064803	0.18	0.00103536	42.4	37.5853	40.89	36.4845	45.91	42.0963	protein	705 aa	705			dsrm [PF00035.20]	Staufen and related double-stranded-RNA-binding proteins [KOG3732]; Staufen, RNA binding protein, homolog [meNOG09792]		NCoils: 0.03 (21/705)	SEG: 0.12 (82/705)	double-stranded RNA binding [GO:0003725]; embryo development ending in birth or egg hatching [GO:0009792]; germ cell development [GO:0007281]; meiotic nuclear division [GO:0007126]; negative regulation of RNA interference [GO:1900369]; positive regulation of gene expression [GO:0010628]
WBGene00015267|BE0003N10.2|chin-1	55.69	1.11	50.17	0.00797233	52.894	0.693651	119.62	105.104	141.23	129.124	0.72	0.109097	56.37	49.2939	0.09	4.87837e-07	protein	421 aa	421			C1_1 [PF00130.17]; RhoGAP [PF00620.22]; SH2 [PF00017.19]	Chimaerin and related Rho GTPase activating proteins [KOG1453]; Chimerin (chimaerin) protein [meNOG06299]				asymmetric protein localization [GO:0008105]; cell cortex [GO:0005938]; intracellular [GO:0005622]; intracellular signal transduction [GO:0035556]; protein binding [GO:0005515]; regulation of Cdc42 GTPase activity [GO:0043088]; signal transduction [GO:0007165]
WBGene00022228|Y73B6A.1	73.5	1.47	50		67.8306	0.660991	1.69	0.0653145	1.33	0.110519	146.51	126.215	77.98	63.6084	25.91	19.0741	protein	225-414 aa	414			Pkinase [PF00069.20]	Protein serine/threonine kinase [meNOG11111]; Serine\/threonine kinase (haspin family) [KOG2464]; Serine\/threonine kinase of the haspin family [COG5072]				ATP binding [GO:0005524]; protein kinase activity [GO:0004672]; protein phosphorylation [GO:0006468]; transferase activity, transferring phosphorus-containing groups [GO:0016772]
WBGene00018356|F42G8.5|islo-1	1.5	0.03	50		1.01318	7.29741e-07	4.48	1.84744	4.96	2.75079	0.18	3.37438e-06	0.17	2.18452e-07	0.11	2.92601e-08	protein	357 aa	357					TM(2x)		SEG: 0.17 (59/357)	lipid storage [GO:0019915]
WBGene00003081|ZK593.7|lsm-7	70.93	1.42	49.95	0.00405406	64.6472	0.506218	2.64	0.0144929	1.62	0.00830315	43.62	30.3712	13.44	6.91488	147.65	128.548	protein	104 aa	104			LSM [PF01423.17]	LSM7 homolog, U6 small nuclear RNA associated (S. cerevisiae) protein [meNOG18038]; Small Nuclear ribonucleoprotein splicing factor [KOG1781]				cell migration [GO:0016477]; determination of adult lifespan [GO:0008340]; embryo development ending in birth or egg hatching [GO:0009792]; gonad development [GO:0008406]; nematode larval development [GO:0002119]; regulation of cell proliferation [GO:0042127]; regulation of meiosis [GO:0040020]; reproduction [GO:0000003]
WBGene00017500|F15E11.14|pud-2.2	91.89	1.85	49.67	0.000212276	1.23742	6.91912e-05	100.91	0.00930816	78.84	0.0027181	117.86	0.00572067	115.99	0.00198257	107.97	0.00219761	protein	154 aa	154	Housekeeping			Unnamed protein [LSE4099]
WBGene00002997|B0454.1|lin-8	1.49	0.03	49.67		1.03217	1.62514e-07	0.29	6.6011e-07	0.18	9.4045e-06	0.17	5.94589e-06	3.54	1.88535	0.1	2.63368e-07	protein	386 aa	386			Lin-8 [PF03353.10]	Uncharacterized protein [LSE0527]			SEG: 0.14 (55/386)	negative regulation of vulval development [GO:0040027]; nucleus [GO:0005634]
WBGene00001591|F11A5.10|glc-1	61.84	1.25	49.47		58.8303	0.794857	248.61	226.22	1.13	0.258988	0.93	0.180995	100.25	90.3607	0.67	0.16412	protein	461 aa	461			Neur_chan_LBD [PF02931.18]; Neur_chan_memb [PF02932.11]	Glycine receptor, alpha [meNOG04702]; Ligand-gated ion channel [KOG3644]	SigP+TM(4x)		SEG: 0.08 (38/461)	extracellular ligand-gated ion channel activity [GO:0005230]; integral component of membrane [GO:0016021]; ion transport [GO:0006811]; locomotion involved in locomotory behavior [GO:0031987]; membrane [GO:0016020]; transport [GO:0006810]
WBGene00007021|C24H11.6|immp-1	751.25	15.19	49.46	0.00202414	728.348	11.7356	293.04	244.537	9.6	3.68682	946.21	877.26	240.87	209.27	1091.45	1032.16	protein	132 aa	132			Peptidase_S24 [PF00717.18]	IMP1 inner mitochondrial membrane peptidase-like [meNOG02561]; Mitochondrial inner membrane protease, subunit IMP1 [KOG0171]; Signal peptidase I [COG0681]				membrane [GO:0016020]; proteolysis [GO:0006508]; serine-type peptidase activity [GO:0008236]
WBGene00001560|T22H6.6|gei-3	13.27	0.27	49.15	0.0068119	12.058	0.156165	0.4	0.0187125	0.24	0.00785355	0.23	0.00434926	1.76	0.772468	46.47	41.8906	protein	291-1405 aa	1405			HMG_box [PF00505.14]; HMG_box_2 [PF09011.5]	HMG-box transcription factor Capicua and related proteins [KOG2746]; Protein involved in wing disc development [meNOG04037]			SEG: 0.11 (158/1405)
WBGene00020711|T23B3.3|rmd-5	11.28	0.23	49.04		9.29311	0.0153726	104.89	83.4692	0.83	0.0036966	0.39	7.09189e-07	0.36	7.37608e-06	0.24	3.74911e-06	protein	256 aa	256				Family with sequence similarity 82, member protein [euNOG00319]; Uncharacterized conserved protein [TWOG0214]			SEG: 0.05 (13/256)
WBGene00022214|Y73B3A.12|cal-6	26.96	0.55	49.02		17.2259	9.71389e-07	6.82	0.184209	1.23	9.69921e-07	15.91	3.49379	22.31	2.20644	8.79	0.384866	protein	116 aa	116			EF-hand_1 [PF00036.27]; EF-hand_5 [PF13202.1]; EF-hand_6 [PF13405.1]; EF-hand_7 [PF13499.1]; EF-hand_8 [PF13833.1]	Ca2+-binding protein (EF-Hand superfamily) [COG5126]; Calmodulin and related proteins (EF-Hand superfamily) [KOG0027]; Calmodulin protein [meNOG10158]			SEG: 0.16 (18/116)	apoptotic process [GO:0006915]; calcium ion binding [GO:0005509]; cell migration [GO:0016477]; embryo development ending in birth or egg hatching [GO:0009792]; mitotic spindle organization [GO:0007052]; receptor-mediated endocytosis [GO:0006898]; reproduction [GO:0000003]
WBGene00021810|Y53G8AR.2|phf-15	3.92	0.08	49	0.00496938	3.40225	0.0109721	2.11	0.890394	0.34	0.031272	0.16	0.00103984	9.71	7.63361	1.92	1.20456	protein	700-741 aa	741			PHD_2 [PF13831.1]; zf-HC5HC2H [PF13771.1]; zf-HC5HC2H_2 [PF13832.1]	PHD finger protein [KOG0954]; PHD finger protein [meNOG04258]; PHD zinc finger-containing protein [COG5141]				negative regulation of vulval development [GO:0040027]; nematode larval development [GO:0002119]; protein binding [GO:0005515]; zinc ion binding [GO:0008270]
WBGene00010629|K07C5.6	1739	35.54	48.93	0.000226683	1722.94	33.2959	305.61	283.745	988.51	954.111	1726.05	1677.29	825.21	797.258	2772.82	2721.51	protein	647 aa	647			Slu7 [PF11708.3]	RNA splicing factor - Slu7p [KOG2560]; Splicing factor [meNOG01786]		NCoils: 0.13 (87/647)	SEG: 0.26 (169/647)	embryo development ending in birth or egg hatching [GO:0009792]; germ cell development [GO:0007281]; locomotion [GO:0040011]; molting cycle, collagen and cuticulin-based cuticle [GO:0018996]; nematode larval development [GO:0002119]; nucleic acid binding [GO:0003676]; regulation of cell proliferation [GO:0042127]; regulation of meiosis [GO:0040020]; reproduction [GO:0000003]; zinc ion binding [GO…
WBGene00000558|R09B5.9|cnc-4	46.41	0.95	48.85		39.7799	0.151691	208.65	161.563	2.13	0.00448811	0.98	3.11354e-06	0.9	3.43347e-05	0.61	2.20093e-05	protein	66 aa	66				Unnamed protein [LSE4106]	SigP+TM(1x)		SEG: 0.64 (42/66)	defense response to fungus [GO:0050832]; innate immune response [GO:0045087]
WBGene00023493|F42F12.10|nspc-12	407.02	8.35	48.74	0.00236015	387.424	4.95446	80.46	52.0039	803.75	730.274	88.02	63.3491	17.97	8.40989	207.96	180.896	protein	101 aa	101				Unnamed protein [LSE1032]	SigP
WBGene00008219|C50B6.3	6.79	0.14	48.5	0.00147878	5.9368	0.0269759	0.41	0.00217023	1.11	0.338091	0.23	0.00143717	0.76	0.163478	23.77	20.4401	protein	548-550 aa	550							SEG: 0.07 (41/550)
WBGene00016395|C34B2.10	15.48	0.32	48.38	0.00529188	12.6144	0.0144367	1.02	1.07921e-05	15.67	8.52736	0.58	1.50617e-05	42.9	31.2361	14.84	9.28355	protein	105 aa	105			SPC12 [PF06645.8]		TM(2x)		SEG: 0.09 (9/105)	apoptotic process [GO:0006915]; embryo development ending in birth or egg hatching [GO:0009792]; endoplasmic reticulum [GO:0005783]; integral component of membrane [GO:0016021]; locomotion [GO:0040011]; nematode larval development [GO:0002119]; peptidase activity [GO:0008233]; receptor-mediated endocytosis [GO:0006898]; reproduction [GO:0000003]; signal peptidase complex [GO:0005787]; signal pept…
WBGene00012157|VW02B12L.4|adbp-1	2.9	0.06	48.33		2.00075	1.23521e-07	0.61	3.60836e-05	0.37	4.53317e-06	0.35	1.93752e-05	0.32	6.59134e-08	0.22	1.42616e-05	protein	217 aa	217				Unnamed protein [LSE3901]			SEG: 0.09 (19/217)	nucleus [GO:0005634]
WBGene00009176|F26H9.4|nmat-2	3.38	0.07	48.29		2.3607	4.30969e-06	0.65	1.86321e-05	0.39	1.16506e-05	0.37	2.31182e-07	1.36	0.154643	0.23	1.65931e-05	protein	223 aa	223			CTP_transf_2 [PF01467.21]	Nicotinamide mononucleotide adenylyl transferase [KOG3199]; Nicotinamide nucleotide adenylyltransferase [meNOG09439]; Nicotinic acid mononucleotide adenylyltransferase [COG1057]	SigP		SEG: 0.08 (17/223)	NAD biosynthetic process [GO:0009435]; biosynthetic process [GO:0009058]; catalytic activity [GO:0003824]; embryo development ending in birth or egg hatching [GO:0009792]; lipid storage [GO:0019915]; nucleotidyltransferase activity [GO:0016779]
WBGene00013671|Y105E8A.11	245.24	5.1	48.09	0.00147033	229.362	2.73708	223.73	173.364	111.03	84.3861	170.33	137.698	3.85	0.381218	248.68	217.003	protein	106 aa	106			BolA [PF01722.13]	BolA (bacterial stress-induced morphogen)-related protein [KOG3348]; Bola homolog 3 (E. coli) protein [meNOG18757]; Stress-induced morphogen (activity unknown) [COG0271]
WBGene00013248|Y57A10A.3	419.81	8.73	48.09	0.000296328	407.15	6.82008	15.57	8.15621	1044.97	987.699	285.28	258.568	347.34	318.461	214.89	196.703	protein	245 aa	245			SPK [PF04435.13]	Uncharacterized protein [LSE0508]	TM(1x)		SEG: 0.06 (14/245)
WBGene00004496|F56E10.4|rps-27	2514.78	52.31	48.07	0.00929572	2458.3	43.3847	254.02	196.795	910.73	823.516	3596.27	3425.19	496.33	438.206	1182.53	1104.49	protein	83 aa	83	Housekeeping		Ribosomal_S27e [PF01667.12]	40s ribosomal protein S27 [KOG1779]; Ribosomal protein S27 [meNOG18946]; Ribosomal protein S27E [COG2051]			SEG: 0.17 (14/83)	determination of adult lifespan [GO:0008340]; embryo development ending in birth or egg hatching [GO:0009792]; intracellular [GO:0005622]; nematode larval development [GO:0002119]; reproduction [GO:0000003]; ribosome [GO:0005840]; structural constituent of ribosome [GO:0003735]; translation [GO:0006412]
WBGene00019683|K12H6.2	2.4	0.05	48		1.66618	2.14654e-07	0.49	4.60775e-06	0.29	9.66291e-06	0.28	4.90649e-06	0.26	2.53418e-06	0.17	1.31322e-07	protein	276 aa	276					SigP+TM(1x)		SEG: 0.08 (21/276)	axonal fasciculation [GO:0007413]; receptor-mediated endocytosis [GO:0006898]; reproduction [GO:0000003]
WBGene00001838|Y51H1A.5|hda-10	81.07	1.69	47.97	0.00125115	77.6775	1.17177	0.26	2.21993e-06	0.15	1.43249e-06	0.15	4.79996e-06	92.32	83.356	180.33	169.955	protein	517 aa	517			Hist_deacetyl [PF00850.14]	Deacetylases, including yeast histone deacetylase and acetoin utilization protein [COG0123]; Histone deacetylase [meNOG01072]; Histone deacetylase complex, catalytic component HDA1 [KOG1343]				histone deacetylase activity [GO:0004407]; histone deacetylation [GO:0016575]
WBGene00007464|C08H9.3	43.11	0.9	47.9	0.000149107	41.1306	0.539842	64.13	55.4992	1.56	0.428184	54.66	48.8272	35.65	31.1033	44.89	40.7379	protein	123-766 aa	766			Alg6_Alg8 [PF03155.10]; Endonuclease_5 [PF04493.9]		TM(12x); TM(3x)		SEG: 0.06 (45/766)	DNA repair [GO:0006281]; embryo development ending in birth or egg hatching [GO:0009792]; endonuclease activity [GO:0004519]; endoplasmic reticulum membrane [GO:0005789]; hermaphrodite genitalia development [GO:0040035]; nematode larval development [GO:0002119]; reproduction [GO:0000003]; transferase activity, transferring hexosyl groups [GO:0016758]
WBGene00006058|F54C1.9|sst-20	614.84	12.84	47.88	0.00036822	599.823	10.517	666.64	611	717.41	671.799	303.51	276.67	375.26	346.055	668.55	635.469	protein	231 aa	231					TM(4x)		SEG: 0.17 (40/231)
WBGene00012369|W09G3.6	113.8	2.4	47.42	0.000647795	105.63	1.26949	8.34	2.51396	0.63	0.00115024	0.59	0.000979076	259.41	228.011	121.25	101.966	protein	66-1125 aa	1125				Hermansky-Pudlak syndrome 5 protein [meNOG09492]; WD40 repeat-containing protein [KOG3621]			SEG: 0.35 (23/66)	lipid storage [GO:0019915]; protein binding [GO:0005515]
WBGene00003728|C28D4.9|nhr-138	126.07	2.66	47.39	0.000398131	121.755	1.94754	26.01	19.1973	98.7	88.6005	28.8	23.3455	125.87	114.664	154	144.152	protein	410 aa	410			Hormone_recep [PF00104.25]; zf-C4 [PF00105.13]	FOG: Hormone receptors [KOG3575]; Nuclear receptor subfamily 6, group A, member 1 [meNOG05313]			SEG: 0.06 (23/410)	nucleus [GO:0005634]; regulation of transcription, DNA-templated [GO:0006355]; sequence-specific DNA binding [GO:0043565]; sequence-specific DNA binding transcription factor activity [GO:0003700]; steroid hormone mediated signaling pathway [GO:0043401]; steroid hormone receptor activity [GO:0003707]; zinc ion binding [GO:0008270]
WBGene00023487|F33D4.8|mrps-24	3526.03	74.84	47.11	0.00125844	3479.23	67.9565	1313.42	1214.49	2625.21	2509.4	3568.38	3437.3	5453.27	5285.51	49.21	39.2368	protein	164 aa	164	Housekeeping		MRP-S24 [PF14955.1]	Ribosomal protein S24 [euNOG05549]; Ribosomal protein S24 [meNOG16892]				embryo development ending in birth or egg hatching [GO:0009792]; mitochondrion [GO:0005739]
WBGene00021441|Y39A3CL.3	27.09	0.58	46.71		19.2442	1.34755e-05	4.74	2.7533e-05	2.86	0.000215252	2.72	0.000134225	14.78	2.88482	1.64	6.7824e-05	protein	50 aa	50					TM(1x)
WBGene00020368|T08H4.3|ast-1	1.4	0.03	46.67		0.943588	1.16299e-06	0.31	2.51325e-05	0.18	4.81267e-07	0.18	3.59495e-07	0.16	2.22363e-06	0.11	5.01722e-07	protein	377 aa	377			Ets [PF00178.17]	Predicted transcription factor [KOG3806]; V-Ets erythroblastosis virus E26 oncogene protein [meNOG04081]			SEG: 0.14 (53/377)	axon guidance [GO:0007411]; axonal fasciculation [GO:0007413]; dopaminergic neuron differentiation [GO:0071542]; embryo development ending in birth or egg hatching [GO:0009792]; nematode larval development [GO:0002119]; oviposition [GO:0018991]; positive regulation of transcription from RNA polymerase II promoter [GO:0045944]; regulation of transcription, DNA-templated [GO:0006355]; sequence-spec…
WBGene00044253|M117.6	6.96	0.15	46.4		4.84331	2.93917e-06	5.92	0.95405	0.73	8.30137e-06	10.14	4.36905	0.69	2.65701e-05	7.21	3.25526	protein	26 aa	26
WBGene00021000|W03F9.2	157.74	3.4	46.39	0.00114762	150.528	2.09686	186.47	158.85	2.36	0.152241	25.22	17.8809	107.27	92.4366	224.59	206.717	protein	41-236 aa	236				Unnamed protein [LSE1070]				receptor-mediated endocytosis [GO:0006898]; reproduction [GO:0000003]
WBGene00199555|F57C7.11	207.33	4.49	46.18		114.044	6.76029e-05	48.68	0.00168003	16.46	0.000204803	12.54	2.73565e-05	34.51	0.000415839	28.18	0.00060899	ncRNA										embryo development ending in birth or egg hatching [GO:0009792]
WBGene00003014|F02E9.2|lin-28	4.14	0.09	46		3.18371	0.000681987	0.84	0.0023688	0.5	0.00302856	0.48	0.00375491	0.44	0.00344046	0.3	0.00270064	protein	196-227 aa	227			CSD [PF00313.17]; zf-CCHC [PF00098.18]	Cold shock proteins [COG1278]; Lin-28 homolog B (C. elegans) protein [meNOG08999]; Predicted RNA-binding protein containing PIN domain and invovled in translation or RNA processing [KOG3070]			SEG: 0.07 (13/196)	DNA binding [GO:0003677]; cytoplasm [GO:0005737]; dosage compensation [GO:0007549]; nucleic acid binding [GO:0003676]; oviposition [GO:0018991]; pre-miRNA binding [GO:0070883]; regulation of development, heterochronic [GO:0040034]; regulation of transcription, DNA-templated [GO:0006355]; vulval development [GO:0040025]; zinc ion binding [GO:0008270]
WBGene00044065|W09G3.3|tag-229	20.69	0.45	45.98		17.8505	0.0878928	0.74	6.04154e-05	0.9	0.00323795	78.18	63.8979	0.39	3.51703e-05	0.26	4.22645e-06	protein	200 aa	200			YccV-like [PF08755.6]	FOG: RCC1 domain [KOG1426]	SigP		SEG: 0.09 (18/200)	DNA binding [GO:0003677]
WBGene00013964|ZK287.3	8.67	0.19	45.63		6.70795	0.0008769	0.92	8.7885e-06	39.02	27.6002	0.53	1.0259e-05	0.48	7.74834e-06	0.33	1.22056e-05	protein	102 aa	102					SigP
WBGene00009185|F27C8.5	108.27	2.38	45.49	0.000351595	104.617	1.8032	149.84	134.847	148.41	136.722	2.04	0.935316	65.29	58.045	172.28	162.896	protein	565 aa	565			BTB [PF00651.26]	Unnamed protein [LSE1052]			SEG: 0.07 (37/565)	protein binding [GO:0005515]
WBGene00006508|M01E11.7|tag-163	41.8	0.92	45.43	0.000109199	39.5131	0.559484	1.43	0.350959	47.44	40.9296	53.85	47.1016	28.25	23.5324	83.14	76.3702	protein	417-1112 aa	1112			PTB [PF08416.8]; SH2 [PF00017.19]	Actin binding protein [meNOG00513]; Focal adhesion protein Tensin, contains PTB domain [KOG1930]			SEG: 0.14 (58/417)	M band [GO:0031430]; cell junction [GO:0030054]; protein binding [GO:0005515]; striated muscle dense body [GO:0055120]
WBGene00004346|C29H12.3|rgs-3	25.4	0.56	45.36		22.9583	0.22772	203.72	178.035	1.99	0.546654	1.02	0.155134	0.56	0.0267825	0.38	0.0145738	protein	284-363 aa	363			RGS [PF00615.14]	G protein signaling regulators [KOG3589]; Regulator of G-protein signaling [meNOG00838]			SEG: 0.15 (53/363)	termination of G-protein coupled receptor signaling pathway [GO:0038032]
WBGene00021739|Y50D4A.5	14.51	0.32	45.34		11.1412	0.00107044	1.5	1.95148e-05	55.29	37.4886	0.85	2.13078e-05	0.79	3.13815e-06	0.53	1.09294e-05	protein	58 aa	58				Splicing factor 3b, subunit 2 [KOG2330]
WBGene00017759|F23H11.3|sucl-2	218.43	4.82	45.32	0.000469318	211.675	3.72632	282.14	254.209	9.45	6.02157	215.34	197.684	62.24	53.2416	267.11	251.495	protein	321 aa	321			CoA_binding [PF02629.14]; Ligase_CoA [PF00549.14]; Succ_CoA_lig [PF13607.1]	Succinate-Coa ligase, alpha subunit [meNOG00210]; Succinyl-CoA synthetase, alpha subunit [COG0074]; Succinyl-CoA synthetase, alpha subunit [KOG1255]	SigP		SEG: 0.18 (57/321)	catalytic activity [GO:0003824]; cofactor binding [GO:0048037]; embryo development ending in birth or egg hatching [GO:0009792]; metabolic process [GO:0008152]; positive regulation of multicellular organism growth [GO:0040018]; reproduction [GO:0000003]
WBGene00021466|Y39G10AR.8	998.38	22.12	45.13	0.000501113	986.175	20.15	87.72	75.9904	387.23	366.673	1035.89	999.129	686.88	659.827	1594.05	1557.04	protein	469 aa	469			GTP_EFTU [PF00009.22]; GTP_EFTU_D2 [PF03144.20]; eIF2_C [PF09173.6]	Eukaryotic translation initiation factor 2, subunit 3 [meNOG08720]; Translation initiation factor 2, gamma subunit (eIF-2gamma\; GTPase) [COG5257]; Translation initiation factor 2, gamma subunit (eIF-2gamma\; GTPase) [KOG0466]			SEG: 0.03 (13/469)	GTP binding [GO:0005525]; GTPase activity [GO:0003924]; body morphogenesis [GO:0010171]; embryo development ending in birth or egg hatching [GO:0009792]; locomotion [GO:0040011]; nematode larval development [GO:0002119]; positive regulation of multicellular organism growth [GO:0040018]; reproduction [GO:0000003]
WBGene00003079|F28F8.3|lsm-5	42.27	0.94	44.97		36.2542	0.265854	3.11	0.145904	97.3	73.0737	1.29	0.00441747	1.2	0.00835093	16.76	9.3235	protein	91 aa	91			LSM [PF01423.17]	LSM5 homolog, U6 small nuclear RNA associated protein [meNOG18956]; Small nuclear ribonucleoprotein (snRNP) homolog [COG1958]; U6 snRNA-associated Sm-like protein [KOG1775]				apoptotic process [GO:0006915]; embryo development ending in birth or egg hatching [GO:0009792]; regulation of cell proliferation [GO:0042127]; regulation of meiosis [GO:0040020]; reproduction [GO:0000003]
WBGene00010048|F54D5.2	206.96	4.61	44.89	0.000729396	201.034	3.63679	418.5	386.883	3.69	1.84923	247.78	230.561	185.3	170.897	1.09	0.363055	protein	426 aa	426
WBGene00002136|F07A5.1|inx-14	20.65	0.46	44.89	0.00463581	18.9001	0.188755	1.32	0.183437	96.11	85.8448	1.23	0.335944	2.81	0.113021	0.22	0.00255027	protein	432-434 aa	434			Innexin [PF00876.13]	Innexin-type channels [TWOG0193]	TM(4x)			apoptotic process [GO:0006915]; determination of adult lifespan [GO:0008340]; embryo development ending in birth or egg hatching [GO:0009792]; gap junction [GO:0005921]; gap junction channel activity [GO:0005243]; lipid storage [GO:0019915]; negative regulation of oocyte maturation [GO:1900194]; oocyte development [GO:0048599]; reproduction [GO:0000003]
WBGene00007533|C12C8.2|cbl-1	74.94	1.67	44.87	0.000332222	71.5815	1.10528	1.43	0.0474325	0.54	0.00219364	0.51	0.00231765	43.25	36.8271	216.65	204.531	protein	172-451 aa	451			Aminotran_5 [PF00266.14]; Cys_Met_Meta_PP [PF01053.15]	Cystathionine beta-lyases/cystathionine gamma-synthases [COG0626]; Cystathionine beta-lyases\/cystathionine gamma-synthases [KOG0053]; Cystathionine gamma-lyase [meNOG08119]			SEG: 0.06 (25/451)	catalytic activity [GO:0003824]; pyridoxal phosphate binding [GO:0030170]
WBGene00004352|ZC53.7|rgs-9	190.58	4.26	44.74	0.000424254	183.152	3.07964	186.76	160.696	8.82	4.88051	21.7	15.4547	53.13	43.5614	534.02	507.382	protein	235 aa	235			RGS [PF00615.14]	G protein signaling regulators [KOG3589]				embryo development ending in birth or egg hatching [GO:0009792]; termination of G-protein coupled receptor signaling pathway [GO:0038032]
WBGene00010198|F57C2.6|spat-1	50.4	1.13	44.6	0.000359932	48.1491	0.502392	3.7	0.113897	2.67	0.218956	174.53	162.906	6.55	3.5661	51.85	46.7037	protein	70-547 aa	547			BORA_N [PF15280.1]	Protein aurora borealis [euNOG02301]; Protein aurora borealis [meNOG07368]			SEG: 0.34 (24/70)	cytoplasm [GO:0005737]; kinetochore [GO:0000776]; nucleus [GO:0005634]
WBGene00018159|F37F2.2	17.36	0.39	44.51	0.00171635	13.4256	0.0319623	22.46	8.98547	4.78	0.791599	5.25	1.17432	11.43	4.85184	52.17	38.0995	protein	142 aa	142			SRP19 [PF01922.12]				SEG: 0.14 (20/142)	7S RNA binding [GO:0008312]; SRP-dependent cotranslational protein targeting to membrane [GO:0006614]; signal recognition particle [GO:0048500]
WBGene00009002|F21C3.3|hint-1	3.56	0.08	44.5		2.43144	9.88336e-08	0.74	9.93123e-06	3.16	0.747959	0.42	6.59251e-06	0.39	2.51499e-05	0.26	1.53861e-06	protein	130 aa	130			DcpS_C [PF11969.3]; HIT [PF01230.18]	Diadenosine tetraphosphate (Ap4A) hydrolase and other HIT family hydrolases [COG0537]; Histidine triad nucleotide binding protein [meNOG13837]; Zinc-binding protein of the histidine triad (HIT) family [KOG3275]				catalytic activity [GO:0003824]
WBGene00013591|Y81G3A.3|gcn-2	7.08	0.16	44.25	0.000259138	6.5807	0.075535	1.24	0.583554	0.08	0.000673672	0.07	0.00047442	12.84	11.1654	15.15	13.7077	protein	1696-1699 aa	1699			Pkinase [PF00069.20]; Pkinase_Tyr [PF07714.12]; RWD [PF05773.17]; tRNA-synt_His [PF13393.1]			NCoils: 0.02 (35/1696); 0.02 (35/1699)	SEG: 0.07 (116/1696)	ATP binding [GO:0005524]; determination of adult lifespan [GO:0008340]; protein binding [GO:0005515]; protein kinase activity [GO:0004672]; protein phosphorylation [GO:0006468]; transferase activity, transferring phosphorus-containing groups [GO:0016772]
WBGene00012777|Y42A5A.2|lact-8	105.55	2.39	44.16	0.00207291	101.681	1.72667	0.88	0.109319	0.53	0.055229	0.5	0.0504194	4.82	2.94366	286.51	273.301	protein	426-614 aa	614			Beta-lactamase [PF00144.19]	Beta-lactamase class C and other penicillin binding proteins [COG1680]	SigP		SEG: 0.03 (17/614)
WBGene00011629|T08G11.1	171.54	3.89	44.1	0.000481675	169.459	3.56705	104.35	98.3664	22.81	20.965	187.33	181.083	76.34	72.874	240.58	235.031	protein	3185-3212 aa	3212			Chorein_N [PF12624.2]; DUF1162 [PF06650.7]	Vacuolar protein sorting [meNOG02097]; Vacuolar protein sorting-associated protein [COG5043]; Vacuolar protein sorting-associated protein [KOG1809]		NCoils: 0.01 (42/3212); 0.01 (42/3185)	SEG: 0.07 (221/3212)
WBGene00020718|T23B12.3|mrps-2	114.29	2.6	43.96	0.00362297	105.764	1.71684	536.88	490.503	3.99	1.63478	18.85	13.0916	12.29	7.95956	35.9	29.0951	protein	264 aa	264			Ribosomal_S2 [PF00318.15]	Mitochondrial/chloroplast ribosomal protein S2 [KOG0832]; Ribosomal protein S2 [COG0052]; Ribosomal protein S2 [meNOG04712]			SEG: 0.08 (21/264)	embryo development ending in birth or egg hatching [GO:0009792]; intracellular [GO:0005622]; nematode larval development [GO:0002119]; protein secretion [GO:0009306]; receptor-mediated endocytosis [GO:0006898]; ribosome [GO:0005840]; small ribosomal subunit [GO:0015935]; structural constituent of ribosome [GO:0003735]; translation [GO:0006412]
WBGene00015922|C17H11.2	33.39	0.76	43.93		31.7312	0.49165	0.15	3.00623e-06	0.09	3.6994e-07	0.25	0.0123188	128	119.606	0.68	0.269139	protein	738 aa	738							SEG: 0.06 (46/738)
WBGene00001431|F31D4.3|fkb-6	187.96	4.28	43.92	0.00105009	182.456	3.36862	110.36	95.7545	5.21	2.99887	227.75	211.46	371.29	351.102	10.36	7.81356	protein	431 aa	431			FKBP_C [PF00254.23]; TPR_1 [PF00515.23]; TPR_11 [PF13414.1]; TPR_2 [PF07719.12]				SEG: 0.03 (13/431)	embryo development ending in birth or egg hatching [GO:0009792]; locomotion [GO:0040011]; protein binding [GO:0005515]; protein folding [GO:0006457]
WBGene00020113|R151.10	5.69	0.13	43.77		4.35581	0.00120927	1.84	0.100334	14.77	9.38552	0.7	0.0045695	0.64	0.0028888	0.43	0.00421815	protein	233 aa	233			HAD_2 [PF13419.1]; Hydrolase [PF00702.21]	Haloacid dehalogenase-like hydrolase domain containing 1A [meNOG10925]; Predicted haloacid-halidohydrolase and related hydrolases [KOG2914]; Predicted phosphatase/phosphohexomutase [COG0637]				hydrolase activity [GO:0016787]; metabolic process [GO:0008152]; sarcoplasmic reticulum [GO:0016529]
WBGene00004800|R11A8.4|sir-2.1	123.65	2.83	43.69	0.000258214	119.913	2.20055	136.1	121.695	264.64	248.871	2.79	1.50965	30.94	26.2937	128.03	120.278	protein	577-607 aa	607			SIR2 [PF02146.12]				SEG: 0.08 (49/607)	NAD+ binding [GO:0070403]; dauer larval development [GO:0040024]; deacetylase activity [GO:0019213]; determination of adult lifespan [GO:0008340]; histone H3 deacetylation [GO:0070932]; histone H3-K9 acetylation [GO:0043970]; nuclear chromosome, telomeric region [GO:0000784]; nucleus [GO:0005634]; protein deacetylation [GO:0006476]
WBGene00195870|F22E10.7	602.56	13.83	43.57		480.746	0.000542778	21.93	7.19809e-05	51.7	3.48532	10.73	7.59396e-05	145.09	29.2451	16.99	0.000326778	ncRNA
WBGene00018610|F48E8.3	54.44	1.25	43.55	0.000340611	51.8791	0.83739	1.57	0.381277	0.4	0.0181145	81.55	73.3083	164.5	152.522	1.42	0.656574	protein	493 aa	493			DAO [PF01266.19]; FAD_binding_2 [PF00890.19]; Pyr_redox_2 [PF07992.9]	Fumarate reductase, flavoprotein subunit [KOG2404]; Succinate dehydrogenase/fumarate reductase, flavoprotein subunit [COG1053]			SEG: 0.03 (15/493)	determination of adult lifespan [GO:0008340]; oxidation-reduction process [GO:0055114]; succinate dehydrogenase activity [GO:0000104]
WBGene00011349|T01H3.3	38.26	0.88	43.48	0.000382377	36.2893	0.563971	0.37	0.00352731	10.71	8.03102	55.21	49.0857	108.19	99.8711	0.52	0.145777	protein	616 aa	616			MFS_1 [PF07690.11]	Permease of the major facilitator superfamily [KOG2532]	TM(12x)		SEG: 0.06 (35/616)	integral component of membrane [GO:0016021]; transmembrane transport [GO:0055085]
WBGene00018777|F53H1.3	10.85	0.25	43.4	0.00522406	7.90151	0.00593337	18.77	7.67475	3.04	0.229564	1.09	0.00325866	4.71	0.866327	25.17	16.2458	protein	132-554 aa	554			SPA [PF08616.5]	Family with sequence similarity 116, member protein [meNOG05568]; Uncharacterized conserved protein [KOG2432]			SEG: 0.06 (32/554)	determination of adult lifespan [GO:0008340]
WBGene00022078|Y69A2AR.7|epg-9	32.1	0.74	43.38	0.000334885	29.4973	0.375918	40.04	31.1078	1.3	0.321097	1.41	0.362796	16.1	12.09	73.4	65.7589	protein	187-260 aa	260			DUF1649 [PF07855.7]	Protein involved in autophagy [meNOG01164]; Uncharacterized conserved protein [KOG4493]			SEG: 0.13 (24/187)	aggrephagy [GO:0035973]; protein binding [GO:0005515]; protein kinase binding [GO:0019901]
WBGene00000994|F08B4.1|dic-1	1.3	0.03	43.33		1.01439	0.000121305	0.26	0.00208576	0.15	0.00088527	0.15	0.000532509	0.14	0.00138608	0.09	0.000447324	protein	869-872 aa	872			VWA_2 [PF13519.1]	DEAD box RNA helicase [KOG3768]; DEAD/H (Asp-Glu-Ala-Asp\/His) box polypeptide [meNOG07978]		NCoils: 0.02 (21/869); 0.02 (21/872)	SEG: 0.07 (62/872)	apoptotic process [GO:0006915]; determination of adult lifespan [GO:0008340]; embryo development ending in birth or egg hatching [GO:0009792]; germ cell development [GO:0007281]; locomotion [GO:0040011]; nematode larval development [GO:0002119]; oogenesis [GO:0048477]; receptor-mediated endocytosis [GO:0006898]; reproduction [GO:0000003]
WBGene00008360|D1025.9|nspc-19	29.43	0.68	43.28		18.3717	4.4042e-06	5.92	0.000153844	4.12	3.13803e-05	4.13	2.55332e-05	78.16	42.2999	0.96	5.39715e-05	protein	103 aa	103					SigP
WBGene00194742|F37C12.21	5.19	0.12	43.25		3.51634	2.94927e-06	1.13	1.26847e-05	0.7	4.79983e-06	0.64	3.94939e-06	0.59	1.30686e-05	0.4	5.31289e-06	protein	167 aa	167							SEG: 0.07 (11/167)
WBGene00017509|F16B4.7	17.3	0.4	43.25		12.1364	6.82229e-07	3.28	2.70407e-06	2.01	9.55657e-06	1.89	6.6778e-05	1.71	1.42314e-05	34.38	20.1454	protein	85 aa	85				Unnamed protein [LSE4026]	SigP		SEG: 0.87 (74/85)
WBGene00013208|Y54G9A.5	125.86	2.91	43.25	0.00258402	119.334	1.92572	1.21	0.00951948	49.13	38.6818	1.03	0.063233	177.54	158.505	124.06	111.194	protein	257 aa	257					SigP+TM(2x)		SEG: 0.04 (11/257)	embryo development ending in birth or egg hatching [GO:0009792]
WBGene00001056|K02F2.1|dpf-3	1.73	0.04	43.25		1.40157	0.00221754	0.5	0.0576531	3.92	2.60642	0.43	0.0872349	2.05	1.14902	0.09	0.000635698	protein	927-931 aa	931			Abhydrolase_5 [PF12695.2]; Abhydrolase_6 [PF12697.2]; DPPIV_N [PF00930.16]; Peptidase_S9 [PF00326.16]	Dipeptidyl aminopeptidases/acylaminoacyl-peptidases [COG1506]; Dipeptidyl aminopeptidases\/acylaminoacyl-peptidases [KOG2281]; Dipeptidyl-Peptidase [meNOG06336]				membrane [GO:0016020]; proteolysis [GO:0006508]; serine-type peptidase activity [GO:0008236]
WBGene00022358|Y92H12A.2	19.88	0.46	43.22	0.00596828	18.3383	0.218432	0.58	0.0245478	0.71	0.131593	89.02	80.2629	0.2	0.000565503	0.13	0.000623322	protein	496-724 aa	724			C2 [PF00168.25]; HECT [PF00632.20]; WW [PF00397.21]	E3 ubiquitin protein ligase [meNOG03120]; Ubiquitin protein ligase RSP5/NEDD4 [KOG0940]; Ubiquitin-protein ligase [COG5021]			SEG: 0.02 (11/724)	protein binding [GO:0005515]; ubiquitin-protein transferase activity [GO:0004842]
WBGene00200351|Y50D4C.9	642.24	14.87	43.19		397.025	1.43375e-06	154.06	0.00048167	77.46	0.00108675	76.23	0.00296897	834.85	269.757	55.84	0.00064411	ncRNA
WBGene00009638|F42F12.7|nspc-14	95.64	2.22	43.08		84.1672	0.554547	7.48	0.00033365	39.1	19.0132	1	1.66231e-06	1.2	2.96551e-06	14.48	5.66523	protein	101 aa	101				Unnamed protein [LSE1032]	SigP
WBGene00017360|F10E9.11	1078.2	25.04	43.06	0.000352641	1042.42	18.8926	9.03	0.756614	388.53	329.744	2.57	0.0138084	461.74	403.679	2684.82	2563.03	protein	111 aa	111			rRNA_processing [PF08524.6]	Coiled-Coil domain containing 59 protein [meNOG14911]; Uncharacterized conserved protein [KOG4819]		NCoils: 0.50 (55/111)	SEG: 0.45 (50/111)	embryo development ending in birth or egg hatching [GO:0009792]; regulation of transcription, DNA-templated [GO:0006355]
WBGene00013755|Y113G7B.3|fbxa-115	128.43	2.99	42.95	0.00330717	122.352	2.06005	0.5	9.85238e-07	0.3	1.48132e-05	0.28	5.50864e-06	4.94	2.38682	437.73	415.047	protein	319 aa	319			F-box [PF00646.28]; FTH [PF01827.22]	Uncharacterized protein [LSE0146]				protein binding [GO:0005515]
WBGene00007883|C33A12.4	982.51	23.06	42.61	0.00883632	955.212	18.3815	211.78	168.078	738.33	672.138	2322.86	2203.67	158.47	131.131	320.85	288.019	protein	61 aa	61
WBGene00015928|C17H12.2	2.12	0.05	42.4	0.00318434	1.67375	0.00012935	0.43	0.00458234	0.25	0.0020051	0.24	0.00061018	2.55	1.33358	5.54	3.99637	protein	588 aa	588			DUF2152 [PF10222.4]	Uncharacterized conserved protein [KOG3778]	SigP+TM(1x)		SEG: 0.07 (40/588)
WBGene00009770|F46B6.5	5.93	0.14	42.36	0.00038558	5.2891	0.0413776	0.68	0.0934109	0.48	0.0960451	0.38	0.0524583	6.77	5.08215	16.27	14.0035	protein	779-831 aa	831			LisH [PF08513.6]	Partially confirmed by transcript evidence protein [euNOG24207]		NCoils: 0.03 (21/828); 0.03 (21/786); 0.03 (21/779); 0.03 (21/830); 0.03 (21/831)	SEG: 0.19 (156/831)	protein binding [GO:0005515]
WBGene00001110|F38B7.5|duo-1	1.27	0.03	42.33		0.977397	0.000146288	0.14	1.49909e-06	0.08	2.77987e-06	1.09	0.429392	2.86	1.79925	0.1	0.000969145	protein	877 aa	877			OTU [PF02338.14]; UCH [PF00443.24]; UCH_1 [PF13423.1]				SEG: 0.07 (59/877)	embryo development ending in birth or egg hatching [GO:0009792]; growth [GO:0040007]; meiotic chromosome segregation [GO:0045132]; nematode larval development [GO:0002119]; ubiquitin-dependent protein catabolic process [GO:0006511]; ubiquitinyl hydrolase activity [GO:0036459]
WBGene00012650|Y39A1A.12|orc-1	146.81	3.47	42.31	0.000326349	142.92	2.78361	44.57	37.2101	306.03	290.022	69.56	62.5493	49.93	44.2839	94.96	88.6661	protein	636 aa	636			AAA [PF00004.24]; AAA_16 [PF13191.1]; AAA_22 [PF13401.1]				SEG: 0.08 (54/636)	ATP binding [GO:0005524]; embryo development ending in birth or egg hatching [GO:0009792]; hermaphrodite genitalia development [GO:0040035]; locomotion [GO:0040011]; nematode larval development [GO:0002119]; reproduction [GO:0000003]
WBGene00012806|Y43F4B.9	15.2	0.36	42.22	0.00321524	13.2653	0.102353	2.95	0.771184	73.71	62.1448	1.16	0.221133	2.97	1.16976	4.41	2.46822	protein	127-309 aa	309			WD40 [PF00400.27]				SEG: 0.12 (15/127)	protein binding [GO:0005515]
WBGene00008646|F10C2.5	8	0.19	42.11		7.19683	0.0682696	0.46	0.0187623	47.05	41.724	0.26	0.0103665	0.08	1.88635e-06	0.05	4.65756e-07	protein	781 aa	781			Glyco_hydro_47 [PF01532.15]	ER degradation enhancer, mannosidase alpha-like 2 [meNOG13924]; Glycosyl hydrolase, family 47 [KOG2429]	SigP	NCoils: 0.07 (56/781)		calcium ion binding [GO:0005509]; mannosyl-oligosaccharide 1,2-alpha-mannosidase activity [GO:0004571]; membrane [GO:0016020]
WBGene00021132|W10D9.4|nfyb-1	1.26	0.03	42		0.855437	6.92257e-07	0.27	8.96392e-06	0.16	2.83762e-06	0.15	6.83688e-07	5.2	3.18799	0.28	0.0123696	protein	403 aa	403			CBFD_NFYB_HMF [PF00808.18]; Histone [PF00125.19]	CCAAT-binding factor, subunit A (HAP3) [KOG0869]; Histones H3 and H4 [COG2036]; Nuclear transcription factor Y [meNOG04042]			SEG: 0.13 (52/403)	intracellular [GO:0005622]; protein heterodimerization activity [GO:0046982]; sequence-specific DNA binding [GO:0043565]
WBGene00016217|C29F9.2	477.23	11.39	41.9	0.000851518	459.229	8.55451	518.49	453.731	7.3	2.38621	483.67	437.207	977.3	913.114	64.08	51.514	protein	133 aa	133						NCoils: 0.21 (28/133)		determination of adult lifespan [GO:0008340]
WBGene00044001|C09G4.4	477.5	11.42	41.81	0.00129561	462.074	8.78456	0.95	1.5929e-05	5.24	1.55986	0.54	1.42267e-05	93.72	76.3464	1244.26	1190.33	protein	78 aa	78				Transcriptional repressor EED/ESC\/FIE, required for transcriptional silencing, WD repeat superfamily [KOG1034]			SEG: 0.17 (13/78)	apoptotic process [GO:0006915]; embryo development ending in birth or egg hatching [GO:0009792]; negative regulation of vulval development [GO:0040027]; nematode larval development [GO:0002119]; reproduction [GO:0000003]
WBGene00012739|Y40B1B.7	1803.65	43.22	41.73	0.00189535	1765.52	36.793	4058.27	3829.81	28.78	17.0887	1290.1	1203.32	2317.18	2204.52	15.94	9.20252	protein	123 aa	123	Housekeeping			Predicted coiled-coil protein [KOG4538]		NCoils: 0.39 (48/123)	SEG: 0.33 (40/123)	embryo development ending in birth or egg hatching [GO:0009792]; nucleolus [GO:0005730]; reproduction [GO:0000003]
WBGene00009262|F30A10.3	224.73	5.4	41.62	0.000228235	217.241	4.3323	8.61	4.79704	458.89	432.978	385.81	363.345	218.5	201.913	1.01	0.285903	protein	332 aa	332			IPK [PF03770.11]	Inositol hexakisphosphate kinase [meNOG10506]; Inositol polyphosphate multikinase, component of the ARGR transcription regulatory complex [KOG1620]			SEG: 0.06 (19/332)	inositol-1,4,5-trisphosphate 3-kinase activity [GO:0008440]
WBGene00012203|W02B12.8|rga-1	611.7	14.71	41.58	0.00113899	600.344	12.4374	1647.57	1470.54	241.76	217.128	6.77	3.54497	747.06	710.41	570.83	545.522	protein	245-444 aa	444			CRAL_TRIO [PF00650.15]; CRAL_TRIO_2 [PF13716.1]; RhoGAP [PF00620.22]	CDC42 Rho GTPase-activating protein [KOG4406]; Gtpase activating protein [meNOG05037]			SEG: 0.03 (13/444)	intracellular [GO:0005622]; positive regulation of Cdc42 GTPase activity [GO:0043089]; signal transduction [GO:0007165]; small GTPase regulator activity [GO:0005083]
WBGene00009221|F28F8.2|acs-2	243.65	5.86	41.58	0.00104156	238.517	4.97234	3.7	1.76031	134.94	124.615	278.63	263.872	97.55	89.398	432.63	417.996	protein	618 aa	618			AMP-binding [PF00501.23]; AMP-binding_C [PF13193.1]	Acyl-CoA synthetases (AMP-forming)/AMP-acid ligases II [COG0318]; Acyl-Coa synthetase [meNOG05036]; Long chain fatty acid acyl-CoA ligase [KOG1177]	SigP			catalytic activity [GO:0003824]; fatty acid metabolic process [GO:0006631]; lipid storage [GO:0019915]; metabolic process [GO:0008152]; mitochondrion [GO:0005739]
WBGene00003674|T06C12.7|nhr-84	26.17	0.63	41.54		24.0179	0.295871	90.4	76.8282	0.39	0.00123884	0.37	0.0040011	70.98	62.2092	0.57	0.0846743	protein	416 aa	416			Hormone_recep [PF00104.25]; zf-C4 [PF00105.13]	FOG: Hormone receptors [KOG3575]		NCoils: 0.05 (21/416)	SEG: 0.09 (38/416)	nucleus [GO:0005634]; regulation of transcription, DNA-templated [GO:0006355]; sequence-specific DNA binding [GO:0043565]; sequence-specific DNA binding transcription factor activity [GO:0003700]; steroid hormone mediated signaling pathway [GO:0043401]; steroid hormone receptor activity [GO:0003707]; zinc ion binding [GO:0008270]
WBGene00010502|K02C4.3	2.9	0.07	41.43	0.0078407	2.53371	0.0162019	2.09	1.10244	6.26	4.88269	2.19	1.40435	0.55	0.21338	0.15	0.0223553	protein	1276 aa	1276			UCH [PF00443.24]; UCH_1 [PF13423.1]			NCoils: 0.04 (52/1276)	SEG: 0.01 (17/1276)	ubiquitin-dependent protein catabolic process [GO:0006511]; ubiquitinyl hydrolase activity [GO:0036459]
WBGene00011182|R09H10.5	121.27	2.93	41.39	0.000208964	119.022	2.53267	1.99	1.09889	77.81	72.7905	242.79	233.42	168.33	161.094	29.65	27.3581	protein	1621 aa	1621					SigP		SEG: 0.06 (95/1621)	protein binding [GO:0005515]
WBGene00018698|F52E1.10|vha-18	1061.06	25.64	41.38	0.000602087	1047	23.3471	514.94	478.946	799.9	765.554	1133.69	1092.67	1484.71	1438.15	9.87	7.4299	protein	451 aa	451			V-ATPase_H_C [PF11698.3]; V-ATPase_H_N [PF03224.9]	Subunit of the peripheral V1 complex of vacuolar ATPase. Subunit H activates the ATPase activity of the enzyme and couples ATPase activity to proton flow. Vacuolar ATPase is responsible for acidifying a variety of intracellular compartments in eukaryotic cells, thus providing most of the energy required for transport processes in the vacuolar [meNOG03812]; Vacuolar H+-ATPase V1 sector, subunit H …				ATP hydrolysis coupled proton transport [GO:0015991]; binding [GO:0005488]; hydrolase activity, acting on acid anhydrides, catalyzing transmembrane movement of substances [GO:0016820]; proton-transporting ATPase activity, rotational mechanism [GO:0046961]; reproduction [GO:0000003]; vacuolar proton-transporting V-type ATPase, V1 domain [GO:0000221]
WBGene00012112|T28A8.6	97.05	2.35	41.3	0.00396402	93.8021	1.78151	545.75	514.346	87.17	78.9587	2.38	1.17706	66.77	59.9418	8.84	6.85343	protein	627 aa	627			SPK [PF04435.13]	Uncharacterized protein [LSE0508]			SEG: 0.05 (32/627)	determination of adult lifespan [GO:0008340]
WBGene00008721|F12F6.2	28.25	0.69	40.94		23.0227	2.76358e-06	1.15	3.79619e-05	0.71	3.79841e-07	0.65	7.88229e-07	1.44	0.000160074	84.58	65.703	protein	97 aa	97							SEG: 0.08 (8/97)
WBGene00016171|C27F2.10	176.59	4.32	40.88	0.00161683	171.088	3.37224	7.3	3.93549	700.85	668.967	74.59	65.4864	79.98	70.963	0.64	0.116985	protein	413 aa	413			PCI [PF01399.22]				SEG: 0.03 (12/413)	body morphogenesis [GO:0010171]; embryo development ending in birth or egg hatching [GO:0009792]; locomotion [GO:0040011]; nematode larval development [GO:0002119]; protein binding [GO:0005515]; reproduction [GO:0000003]
WBGene00015887|C17C3.1	721.82	17.71	40.76	0.000116173	708.011	15.1953	261.63	234.634	908.33	858.675	84.66	73.3357	988.22	944.756	701.74	674.753	protein	36-357 aa	357	Housekeeping		4HBT_3 [PF13622.1]; Acyl_CoA_thio [PF02551.10]	Acyl-CoA thioesterase [COG1946]; Acyl-CoA thioesterase [KOG3016]; Acyl-Coa thioesterase 8 [meNOG12612]; Unnamed protein [LSE4109]	TM(1x)			acyl-CoA hydrolase activity [GO:0047617]; acyl-CoA metabolic process [GO:0006637]; lipid storage [GO:0019915]
WBGene00008345|C56A3.6	13.04	0.32	40.75		11.4725	0.1029	1.78	0.366458	1.06	0.206203	1.01	0.185098	22.95	18.0022	0.73	0.187047	protein	398-477 aa	477			EF-hand_1 [PF00036.27]; EF-hand_5 [PF13202.1]; EF-hand_6 [PF13405.1]; EF-hand_7 [PF13499.1]; EF-hand_8 [PF13833.1]				SEG: 0.03 (14/477)	calcium ion binding [GO:0005509]
WBGene00009532|F38B7.1|ccch-1	23.61	0.58	40.71	0.000256461	22.1745	0.343034	0.32	0.00346505	0.19	0.0013559	0.18	0.000565808	50.48	45.4039	42.69	38.8304	protein	419-460 aa	460			zf-CCCH [PF00642.19]	CCCH-type Zn-finger protein [COG5063]; CCCH-type Zn-finger protein [KOG1677]; Zinc finger protein 36, C3H type-like [meNOG12866]			SEG: 0.12 (53/460)	metal ion binding [GO:0046872]; sarcoplasmic reticulum [GO:0016529]
WBGene00011309|R186.8	232.74	5.73	40.62		217.488	3.23203	36.12	17.2789	815.87	735.394	8.62	2.44592	1.99	0.0123108	1.34	0.00621034	protein	71 aa	71	Housekeeping							apoptotic process [GO:0006915]; embryo development ending in birth or egg hatching [GO:0009792]; oogenesis [GO:0048477]; receptor-mediated endocytosis [GO:0006898]; reproduction [GO:0000003]
WBGene00021535|Y42G9A.6|wht-7	95.13	2.35	40.48	0.000359351	91.6839	1.74283	2.24	0.77424	2.08	0.971944	245.44	230.418	142.1	131.444	0.65	0.196498	protein	547-684 aa	684			AAA_21 [PF13304.1]; ABC2_membrane [PF01061.19]; ABC_tran [PF00005.22]; SMC_N [PF02463.14]	ABC-type multidrug transport system, ATPase component [COG1131]; ABC-type multidrug transport system, permease component [COG0842]; Atp-Binding cassette, sub-family G (WHITE), member protein [meNOG01026]; Transporter, ABC superfamily (Breast cancer resistance protein) [KOG0061]	TM(6x)		SEG: 0.02 (15/684)	ATP binding [GO:0005524]; ATPase activity [GO:0016887]; membrane [GO:0016020]
WBGene00010888|M18.2|dlc-2	62.73	1.55	40.47		55.7091	0.531278	153.17	115.225	0.89	3.39757e-06	0.82	6.0923e-05	144.37	118.076	0.51	2.33284e-05	protein	90 aa	90			Dynein_light [PF01221.13]	Dynein light chain protein [meNOG17531]; Dynein light chain type 1 [KOG3430]				microtubule associated complex [GO:0005875]; microtubule-based process [GO:0007017]
WBGene00016212|C29F5.3	38.42	0.95	40.44	0.00940173	35.4459	0.491168	378.27	343.895	0.77	0.0427938	1.23	0.19054	0.23	1.87232e-06	0.15	1.31702e-06	protein	363 aa	363			RNase_Zc3h12a [PF11977.3]				SEG: 0.07 (24/363)
WBGene00019744|M02H5.8	33.89	0.84	40.35		28.7034	0.137257	131.48	97.0453	1.91	0.0252197	0.87	2.47779e-05	0.81	1.23297e-05	0.55	6.38329e-06	protein	125 aa	125			DUF4473 [PF14747.1]		SigP
WBGene00008775|F13H10.4|mogs-1	115.23	2.86	40.29	0.000225387	112.089	2.31846	70.83	62.2422	3.48	2.18323	300.31	286.07	155.15	145.951	1.1	0.546861	protein	789-796 aa	796			Glyco_hydro_63 [PF03200.11]	Glucosidase I [KOG2161]; Mannosyl-Oligosaccharide glucosidase [meNOG00842]	TM(1x)		SEG: 0.02 (15/796)	catalytic activity [GO:0003824]; locomotion [GO:0040011]; mannosyl-oligosaccharide glucosidase activity [GO:0004573]; oligosaccharide metabolic process [GO:0009311]
WBGene00010284|F58H1.1|aman-2	4.43	0.11	40.27	0.00324234	3.93744	0.0330285	0.1	1.54342e-07	0.06	1.75116e-07	2.01	1.20143	1.8	1.06357	9.66	8.20553	protein	1145 aa	1145			Alpha-mann_mid [PF09261.6]; Glyco_hydro_38 [PF01074.17]; Glyco_hydro_38C [PF07748.8]		TM(1x)	NCoils: 0.04 (51/1145)	SEG: 0.03 (31/1145)	Golgi apparatus [GO:0005794]; alpha-mannosidase activity [GO:0004559]; carbohydrate binding [GO:0030246]; carbohydrate metabolic process [GO:0005975]; catalytic activity [GO:0003824]; hydrolase activity, hydrolyzing O-glycosyl compounds [GO:0004553]; mannose metabolic process [GO:0006013]; mannosidase activity [GO:0015923]; zinc ion binding [GO:0008270]
WBGene00044243|F16C3.4	43.72	1.09	40.11		36.8982	0.529519	127.45	83.0573	18.84	7.79374	2.43	0.154529	1.42	7.37138e-05	15.81	9.31633	protein	176 aa	176					TM(1x)		SEG: 0.20 (36/176)
WBGene00011959|T23G4.3	6.8	0.17	40	0.00880384	5.85273	0.0331584	0.26	1.64329e-06	1.7	0.593022	0.15	1.43626e-06	0.27	0.000843716	13.53	10.7569	protein	500 aa	500			RNase_Zc3h12a_2 [PF14626.1]				SEG: 0.10 (51/500)
WBGene00001509|ZK1248.14|fzo-1	590.51	14.78	39.95	0.000475012	582.777	13.4829	15.25	11.4048	169.26	158.489	795.58	769.756	666.33	644.421	757.05	737.861	protein	774 aa	774			Dynamin_N [PF00350.18]; Fzo_mitofusin [PF04799.8]; MMR_HSR1 [PF01926.18]	Mitofusin 1 GTPase, involved in mitochondrila biogenesis [KOG0448]; Mitofusin protein [meNOG08845]	TM(2x)	NCoils: 0.05 (42/774)	SEG: 0.05 (35/774)	GTP binding [GO:0005525]; GTP catabolic process [GO:0006184]; GTPase activity [GO:0003924]; embryo development ending in birth or egg hatching [GO:0009792]; integral component of membrane [GO:0016021]; mitochondrial fusion [GO:0008053]; mitochondrial membrane [GO:0031966]; mitochondrial outer membrane [GO:0005741]; positive regulation of multicellular organism growth [GO:0040018]
WBGene00014036|ZK643.5	3.59	0.09	39.89		2.87173	0.00408725	0.28	1.21683e-05	0.16	8.01065e-07	15.67	11.824	0.14	2.22112e-06	0.1	3.23434e-06	protein	487 aa	487						NCoils: 0.04 (21/487)	SEG: 0.33 (161/487)
WBGene00007195|B0513.2	15629.7	393.01	39.77	0.00268645	15516.5	378.166	11124.3	10673.2	14219.2	13859.9	21063.3	20607.4	7791.82	7579.67	1183.88	1135.31	protein	24-210 aa	210			THOC7 [PF05615.8]			NCoils: 0.13 (28/210)		THO complex [GO:0000347]; THO complex part of transcription export complex [GO:0000445]; embryo development ending in birth or egg hatching [GO:0009792]; mRNA processing [GO:0006397]
WBGene00194641|F47G3.4	5.16	0.13	39.69		3.44727	5.15353e-06	1.21	8.18293e-06	0.74	5.14315e-06	0.68	1.34582e-05	0.64	1.10247e-05	0.43	6.57406e-06	protein	171 aa	171			TIL [PF01826.12]		SigP+TM(1x)		SEG: 0.11 (18/171)
WBGene00201046|Y67D2.8	1258.71	31.75	39.64		654.34	0.000456335	1350.1	197.532	182.08	0.00471056	418.08	2.43916	192.91	0.00216695	216.76	0.000397789	ncRNA
WBGene00017002|D1007.4	3.95	0.1	39.5		2.59488	2.63863e-06	1.01	8.61015e-06	6.81	2.28043	0.57	5.13241e-06	0.53	1.33199e-06	0.36	2.52032e-06	protein	168 aa	168			Gemin6 [PF06372.7]				SEG: 0.10 (17/168)	cytoplasm [GO:0005737]; nucleus [GO:0005634]; reproduction [GO:0000003]; spliceosomal complex assembly [GO:0000245]; striated muscle dense body [GO:0055120]; striated muscle myosin thick filament assembly [GO:0071688]
WBGene00010811|M01F1.5|hmit-1.3	1.58	0.04	39.5	0.00303443	1.19102	0.000125296	2.44	0.940552	0.34	0.0099541	0.52	0.0700808	0.66	0.133977	5.66	4.16261	protein	604 aa	604			MFS_1 [PF07690.11]; Sugar_tr [PF00083.19]	Permeases of the major facilitator superfamily [COG0477]; Predicted transporter (major facilitator superfamily) [KOG0254]; Solute carrier family 2 (facilitated glucose transporter), member protein [meNOG09016]	TM(12x)		SEG: 0.05 (28/604)	apical plasma membrane [GO:0016324]; integral component of membrane [GO:0016021]; membrane [GO:0016020]; substrate-specific transmembrane transporter activity [GO:0022891]; transmembrane transport [GO:0055085]; transmembrane transporter activity [GO:0022857]
WBGene00011253|R11H6.5	30.39	0.77	39.47	0.00192027	28.1061	0.401399	0.65	0.00345091	46.68	38.874	31.54	25.5955	9.9	6.79802	13.68	10.5903	protein	391 aa	391			DZF [PF07528.9]				SEG: 0.08 (30/391)	lipid storage [GO:0019915]
WBGene00016629|C44B7.7	2.76	0.07	39.43		1.77782	1.03214e-06	7.21	2.14935	0.87	0.00496961	1.23	0.0620109	1.14	0.0469945	9.29	5.59661	protein	188 aa	188			AIG2_2 [PF13772.1]	Gamma-Glutamyl cyclotransferase [meNOG14427]; Uncharacterized conserved protein [KOG4059]	TM(1x)			gamma-glutamylcyclotransferase activity [GO:0003839]; glutathione biosynthetic process [GO:0006750]
WBGene00195374|R10E8.10	52.77	1.34	39.38		29.8417	1.84785e-06	11.62	0.000114417	10.45	0.000231327	6.31	3.2765e-06	9.2	0.00094337	9.4	0.102904	ncRNA
WBGene00008750|F13E9.1	41.66	1.06	39.3	0.00138631	39.5336	0.685073	0.2	6.56555e-07	0.49	0.0533209	0.12	2.66586e-06	2.9	1.61976	148.32	139.464	protein	497 aa	497			LRR_1 [PF00560.28]; LRR_4 [PF12799.2]; LRR_6 [PF13516.1]; LRR_8 [PF13855.1]; LRR_9 [PF14580.1]; PX [PF00787.19]	Intermediate filament-like protein, sorting nexins, and related proteins containing PX (PhoX) domain(s) [KOG2101]; Leucine-rich repeat (LRR) protein [COG4886]; Nischarin protein [meNOG04725]; Nischarin, modulator of integrin alpha5 subunit action [KOG1259]		NCoils: 0.06 (28/497)	SEG: 0.06 (31/497)	phosphatidylinositol binding [GO:0035091]; protein binding [GO:0005515]
WBGene00022205|Y73B3A.3	5.09	0.13	39.15		4.35443	0.0212764	48.1	40.3866	0.36	0.0118213	0.34	0.0205295	0.11	2.61292e-06	0.07	2.24284e-06	protein	655 aa	655					TM(1x)		SEG: 0.02 (15/655)	embryo development ending in birth or egg hatching [GO:0009792]; striated muscle contraction involved in embryonic body morphogenesis [GO:0061199]
WBGene00007627|C16C10.6|ccdc-55	7.43	0.19	39.11		6.28327	0.0248373	0.35	7.07226e-06	1.46	0.346334	0.2	4.23862e-06	1.83	0.644016	1.11	0.354446	protein	392 aa	392			DUF2040 [PF09745.4]	Coiled-Coil domain-containing protein [meNOG09764]; Uncharacterized conserved protein [KOG2117]		NCoils: 0.12 (49/392)	SEG: 0.20 (80/392)	cytoplasm [GO:0005737]; embryo development ending in birth or egg hatching [GO:0009792]; inductive cell migration [GO:0040039]; locomotion [GO:0040011]; mRNA binding [GO:0003729]; nematode larval development [GO:0002119]; nucleus [GO:0005634]; receptor-mediated endocytosis [GO:0006898]; reproduction [GO:0000003]
WBGene00002226|C41G7.2|klp-16	168.19	4.3	39.11	0.00451525	163.771	3.4065	65.41	56.315	123.71	113.55	146.28	136.006	79.62	72.1629	109.16	102.098	protein	587 aa	587			Kinesin [PF00225.18]	Kinesin (KAR3 subfamily) [KOG0239]; Kinesin-like protein [COG5059]; Microtubule motor protein [meNOG05968]		NCoils: 0.16 (91/587)		ATP binding [GO:0005524]; chromosome segregation [GO:0007059]; embryo development [GO:0009790]; embryo development ending in birth or egg hatching [GO:0009792]; kinesin complex [GO:0005871]; meiotic chromosome segregation [GO:0045132]; meiotic nuclear division [GO:0007126]; microtubule binding [GO:0008017]; microtubule motor activity [GO:0003777]; microtubule-based movement [GO:0007018]; motor ac…
WBGene00007556|C14A4.3	0.78	0.02	39		0.506396	6.23428e-08	0.2	3.11145e-06	0.12	2.90171e-06	0.11	1.77221e-06	0.11	3.13042e-06	0.07	2.74021e-06	protein	603 aa	603			Glyco_transf_22 [PF03901.12]	Asparagine-Linked glycosylation 9, alpha-1,2-mannosyltransferase homolog (S. cerevisiae) [meNOG06638]; Mannosyltransferase [KOG2515]	TM(9x)		SEG: 0.06 (34/603)	transferase activity, transferring glycosyl groups [GO:0016757]
WBGene00008236|C50F4.12	65.03	1.67	38.94	0.000312664	61.7998	1.13166	1.16	0.114803	0.86	0.132454	172.09	158.496	142.13	130.006	0.92	0.299864	protein	439 aa	439			mTERF [PF02536.9]	MTERF domain containing 1 protein [meNOG09914]; Mitochondrial transcription termination factor, mTERF [KOG1267]		NCoils: 0.06 (28/439)		embryo development ending in birth or egg hatching [GO:0009792]; locomotion [GO:0040011]; nematode larval development [GO:0002119]; positive regulation of multicellular organism growth [GO:0040018]; receptor-mediated endocytosis [GO:0006898]
WBGene00011271|R53.1|flad-1	143.21	3.68	38.92	0.000873632	138.66	2.92754	95.92	83.1403	3.59	1.89423	192.3	178.841	83.84	75.3623	164.42	154.588	protein	371-519 aa	519			MoCF_biosynth [PF00994.19]; PAPS_reduct [PF01507.14]	3'-phosphoadenosine 5'-phosphosulfate sulfotransferase (PAPS reductase)/FAD synthetase and related enzymes [COG0175]; 3'-phosphoadenosine 5'-phosphosulfate sulfotransferase (PAPS reductase)\/FAD synthetase and related enzymes [KOG2644]; Flavin adenine dinucleotide synthetase [meNOG02192]; Predicted nucleotide-utilizing enzyme related to molybdopterin-biosynthesis enzyme MoeA [COG1058]	SigP		SEG: 0.04 (15/418)	FAD biosynthetic process [GO:0006747]; FMN adenylyltransferase activity [GO:0003919]; Mo-molybdopterin cofactor biosynthetic process [GO:0006777]; catalytic activity [GO:0003824]; metabolic process [GO:0008152]
WBGene00006944|F18C5.2|wrn-1	13.61	0.35	38.89	0.00151436	12.6794	0.191393	0.35	0.0129791	0.07	1.14294e-07	8.53	6.6779	6.94	5.29919	25.71	23.1086	protein	1056 aa	1056			DEAD [PF00270.24]; HRDC [PF00570.18]; HTH_40 [PF14493.1]; Helicase_C [PF00271.26]; RQC [PF09382.5]	ATP-dependent DNA helicase [KOG0351]; Superfamily II DNA helicase [COG0514]; Werner syndrome protein [meNOG10772]			SEG: 0.02 (26/1056)	ATP binding [GO:0005524]; ATP-dependent 3'-5' DNA helicase activity [GO:0043140]; ATP-dependent helicase activity [GO:0008026]; DNA metabolic process [GO:0006259]; DNA recombination [GO:0006310]; DNA repair [GO:0006281]; DNA replication [GO:0006260]; body morphogenesis [GO:0010171]; catalytic activity [GO:0003824]; cell cycle [GO:0007049]; cellular metabolic process [GO:0044237]; chromosome [GO:0…
WBGene00198608|T04G9.9	43.95	1.14	38.55		28.632	1.56824e-05	9.36	0.000295862	5.62	0.000492434	5.37	3.50676e-05	4.87	1.04549e-05	3.24	4.93122e-05	ncRNA
WBGene00011047|R06A4.2	71.3	1.85	38.54	0.000358008	68.9208	1.42652	0.14	1.38837e-06	0.08	1.595e-06	0.08	2.05172e-06	89.3	82.7251	178.51	170.665	protein	837 aa	837				Unnamed protein [LSE0676]		NCoils: 0.03 (21/837)	SEG: 0.11 (96/837)
WBGene00009288|F31C3.6	23.88	0.62	38.52	0.00801915	21.7518	0.334232	63.34	49.2223	0.97	0.0613304	11.11	6.88043	0.22	0.000997542	0.15	0.00118088	protein; ncRNA	554 aa	554					SigP+TM(1x)		SEG: 0.09 (48/554)	body morphogenesis [GO:0010171]; embryo development ending in birth or egg hatching [GO:0009792]; hermaphrodite genitalia development [GO:0040035]; locomotion [GO:0040011]; nematode larval development [GO:0002119]; receptor-mediated endocytosis [GO:0006898]
WBGene00012109|T28A8.3	261.69	6.8	38.48	0.00375663	256.116	5.86228	0.38	0.00180987	0.23	0.00119687	0.33	0.0106094	322.19	306.797	628.73	610.158	protein	621 aa	621			SPK [PF04435.13]	Uncharacterized protein [LSE0508]			SEG: 0.06 (36/621)	axon guidance [GO:0007411]
WBGene00009336|F32D8.14	712.71	18.53	38.46	0.00026237	698.416	15.9793	120.24	99.7166	1286.87	1229.78	6.73	3.31154	212.75	193.008	1260.7	1200.84	protein	236-261 aa	261			Yip1 [PF04893.12]	Rab GTPase interacting factor, Golgi membrane protein [COG5080]; Rab GTPase interacting factor, Golgi membrane protein [KOG3103]; Yip1 domain family, member protein [meNOG08996]	TM(5x)		SEG: 0.16 (43/261)	membrane [GO:0016020]
WBGene00000552|T21H3.3|cmd-1	532.67	13.85	38.46	0.00504259	522.687	12.1308	164.72	145.508	15.37	11.2541	305.78	285.195	898.68	863.099	220.97	207.63	protein	149 aa	149	Housekeeping		EF-hand_1 [PF00036.27]; EF-hand_4 [PF12763.2]; EF-hand_5 [PF13202.1]; EF-hand_6 [PF13405.1]; EF-hand_7 [PF13499.1]; EF-hand_8 [PF13833.1]; EF-hand_9 [PF14658.1]; EFhand_Ca_insen [PF08726.5]; SPARC_Ca_bdg [PF10591.4]; UPF0154 [PF03672.8]	Ca2+-binding protein (EF-Hand superfamily) [COG5126]; Calmodulin and related proteins (EF-Hand superfamily) [KOG0027]; Calmodulin protein [meNOG10158]				apoptotic cell clearance [GO:0043277]; apoptotic process [GO:0006915]; calcium ion binding [GO:0005509]; cell migration [GO:0016477]; cell periphery [GO:0071944]; centrosome [GO:0005813]; embryo development [GO:0009790]; embryo development ending in birth or egg hatching [GO:0009792]; establishment of meiotic spindle orientation [GO:0051296]; mitotic spindle [GO:0072686]; mitotic spindle organiza…
WBGene00012802|Y43F4B.3|set-25	3.46	0.09	38.44	0.00221645	2.71979	0.0120357	0.14	4.43837e-06	0.13	5.94998e-06	12.23	8.75118	4.8	2.73708	0.08	2.12376e-06	protein	714 aa	714			SET [PF00856.23]	Histone H3 (Lys9) methyltransferase SUV39H1/Clr4, required for transcriptional silencing [KOG1082]; Proteins containing SET domain [COG2940]			SEG: 0.02 (15/714)	determination of adult lifespan [GO:0008340]; nuclear heterochromatin [GO:0005720]; protein binding [GO:0005515]
WBGene00012845|Y43F11A.5|set-24	69.77	1.82	38.34	0.00969109	67.4642	1.40119	3.14	1.66643	294.49	280.352	2.18	1.22401	77.46	71.381	0.24	0.0389025	protein	868 aa	868			SPK [PF04435.13]	FOG: Reverse transcriptase [KOG1075]; PHD Zn-finger proteins [KOG1844]			SEG: 0.05 (44/868)	protein binding [GO:0005515]
WBGene00196197|F09F3.14	2252.84	58.87	38.27		622.902	0.000316621	1183.61	0.000626755	1511.14	0.057185	720.17	0.0185343	4214.01	522.22	998.12	9.52885	ncRNA
WBGene00022800|ZK688.5	8.42	0.22	38.27	8.95422e-05	7.84255	0.0542748	1.58	0.208898	16.84	14.3417	6.44	4.8216	10.06	8.18872	5.9	4.74985	protein	173-1620 aa	1620			Rad60-SLD [PF11976.3]	Ubiquitin-like protein, regulator of apoptosis [KOG4248]		NCoils: 0.01 (21/1620); 0.01 (21/1595); 0.01 (21/1597)	SEG: 0.08 (123/1620)	protein binding [GO:0005515]; signal transduction [GO:0007165]
WBGene00010990|R03D7.4	1.91	0.05	38.2		1.42227	0.000254567	5.46	2.92576	8.5	5.88834	0.14	1.12585e-08	0.12	5.21921e-06	0.08	3.98953e-06	protein	434 aa	434			Elongin_A [PF06881.6]	RNA polymerase II transcription elongation factor Elongin/SIII, subunit elongin A [KOG2821]; Transcription elongation factor B [meNOG05156]		NCoils: 0.05 (21/434)	SEG: 0.11 (47/434)	RNA interference [GO:0016246]; determination of adult lifespan [GO:0008340]; integral component of membrane [GO:0016021]; nucleus [GO:0005634]; regulation of transcription, DNA-templated [GO:0006355]
WBGene00013529|Y73F8A.24	4.96	0.13	38.15	0.00900883	4.04593	0.013265	1.18	0.12268	0.7	0.0759677	0.67	0.0661332	18.39	14.1195	0.52	0.0815934	protein	431-485 aa	485			Tfb2 [PF03849.9]	RNA polymerase II transcription initiation/nucleotide excision repair factor TFIIH, subunit TFB2 [COG5144]; RNA polymerase II transcription initiation\/nucleotide excision repair factor TFIIH, subunit TFB2 [KOG3471]; Transcription factor [meNOG07527]	TM(1x)		SEG: 0.04 (17/485)	ATP-dependent DNA helicase activity [GO:0004003]; core TFIIH complex [GO:0000439]; embryo development ending in birth or egg hatching [GO:0009792]; hermaphrodite genitalia development [GO:0040035]; nucleotide-excision repair [GO:0006289]; nucleus [GO:0005634]; reproduction [GO:0000003]
WBGene00022166|Y71H2AM.1	160.84	4.22	38.11	0.000353	156.251	3.39657	81.84	70.8846	435.2	413.624	2.39	1.13903	42.56	36.7673	148.07	138.906	protein	337 aa	337			Peptidase_M22 [PF00814.20]	Metal-dependent proteases with possible chaperone activity [COG0533]; O-Sialoglycoprotein endopeptidase [meNOG00080]; Predicted metalloprotease with chaperone activity (RNAse H/HSP70 fold) [KOG2708]				determination of adult lifespan [GO:0008340]
WBGene00014011|ZK632.2	2058.19	54.15	38.01	0.000471491	2040.26	51.3661	1181.3	1126.9	1442.99	1398.62	2028.36	1976.1	1584.57	1539.46	1873.13	1834.95	protein	710 aa	710			FHA [PF00498.21]; dsrm [PF00035.20]	Anion exchanger adaptor protein Kanadaptin, contains FHA domain [KOG1881]; Solute carrier family 4 (anion exchanger), member 1, adaptor protein [meNOG11060]		NCoils: 0.12 (86/710)	SEG: 0.10 (72/710)	hermaphrodite genitalia development [GO:0040035]; locomotion [GO:0040011]; protein binding [GO:0005515]; receptor-mediated endocytosis [GO:0006898]; reproduction [GO:0000003]
WBGene00016311|C32D5.3	1.14	0.03	38		0.862389	7.37845e-05	0.29	0.000928757	0.17	0.000989234	0.16	0.000750462	0.15	0.000661247	0.1	0.000621385	protein	859 aa	859				EFR3 homolog protein [meNOG08154]; Putative transmembrane protein cmp44E [KOG1877]	TM(2x)		SEG: 0.05 (46/859)	apoptotic process [GO:0006915]; binding [GO:0005488]; embryo development ending in birth or egg hatching [GO:0009792]; receptor-mediated endocytosis [GO:0006898]; reproduction [GO:0000003]
WBGene00004125|F44B9.7|mdt-30	1.14	0.03	38		0.761016	4.95406e-07	0.29	1.04646e-06	0.17	1.3843e-06	0.17	2.25452e-06	0.15	3.99791e-06	0.61	0.122351	protein	466 aa	466				Replication factor C, subunit RFC5 [KOG0990]		NCoils: 0.05 (21/466)	SEG: 0.41 (190/466)	body morphogenesis [GO:0010171]; embryo development ending in birth or egg hatching [GO:0009792]; locomotion [GO:0040011]; receptor-mediated endocytosis [GO:0006898]
WBGene00004322|E03A3.2|rcq-5	223.77	5.9	37.93	0.000332468	219.309	5.08441	106.87	96.3129	20.59	17.1445	77.79	71.0406	486.5	467.991	184.45	176.251	protein	809 aa	809			DEAD [PF00270.24]; Helicase_C [PF00271.26]	ATP-dependent DNA helicase [KOG0352]; Recq protein-like 5 [meNOG03603]; Superfamily II DNA helicase [COG0514]		NCoils: 0.06 (49/809)	SEG: 0.06 (49/809)	ATP binding [GO:0005524]; ATP-dependent helicase activity [GO:0008026]; DNA recombination [GO:0006310]; determination of adult lifespan [GO:0008340]; nucleic acid binding [GO:0003676]
WBGene00010354|H02I12.8|cyp-31A2	248.77	6.57	37.86	0.000394862	242.706	5.44972	199.79	180.109	262.72	245.355	2.73	1.27244	182.1	168.997	367.61	351.837	protein	495 aa	495			p450 [PF00067.17]	Cytochrome P450 CYP4/CYP19\/CYP26 subfamilies [KOG0157]; Cytochrome P450 [COG2124]; Cytochrome P450 protein [meNOG01267]	SigP			asymmetric cell division [GO:0008356]; eggshell formation [GO:0030703]; embryo development ending in birth or egg hatching [GO:0009792]; embryonic morphogenesis [GO:0048598]; heme binding [GO:0020037]; iron ion binding [GO:0005506]; lipid biosynthetic process [GO:0008610]; lipid metabolic process [GO:0006629]; meiotic nuclear division [GO:0007126]; oogenesis [GO:0048477]; oxidation-reduction proc…
WBGene00013432|Y66D12A.6	4.16	0.11	37.82	0.00489511	1.98234	4.8317e-07	10.31	1.90136	0.82	2.93458e-06	1.63	0.00351309	2.63	0.010738	38.5	25.5736	protein	136 aa	136							SEG: 0.35 (47/136)
WBGene00201287|H06I04.13	597.19	15.82	37.75		351.175	0.000174271	209.23	0.014237	58.14	0.000726489	52.87	0.000267583	440.31	47.8572	73.69	0.11641	ncRNA										embryo development ending in birth or egg hatching [GO:0009792]
WBGene00010015|F54B3.3|atad-3	29.62	0.79	37.49		27.911	0.479568	0.19	1.8968e-06	2.08	0.999848	0.11	4.20033e-07	114.46	105.465	0.54	0.146341	protein	595 aa	595			AAA [PF00004.24]; DUF3523 [PF12037.3]			NCoils: 0.07 (42/595)	SEG: 0.07 (41/595)	ATP binding [GO:0005524]; apoptotic process [GO:0006915]; embryo development ending in birth or egg hatching [GO:0009792]; mitochondrion [GO:0005739]; mitochondrion organization [GO:0007005]; molting cycle, collagen and cuticulin-based cuticle [GO:0018996]; nematode larval development [GO:0002119]; pronuclear migration [GO:0035046]; receptor-mediated endocytosis [GO:0006898]; reproduction [GO:000…
WBGene00007845|C31E10.4	4.11	0.11	37.36		2.67678	1.1581e-06	28.44	15.9461	1.35	0.00725667	0.62	2.19455e-06	0.58	1.67878e-05	0.39	4.85323e-06	protein	177 aa	177
WBGene00009507|F37D6.1|mus-101	35.26	0.95	37.12	0.000319589	33.7982	0.692774	27.41	23.2427	20.74	17.8545	40.29	36.3897	40.21	36.4631	29.34	26.7426	protein	1182 aa	1182			BRCT [PF00533.21]; PTCB-BRCT [PF12738.2]	Nucleotide excision repair factor NEF2, RAD4/CUT5 component [KOG1929]; Topoisomerase (DNA) II binding protein 1 [meNOG09621]			SEG: 0.03 (30/1182)	cellular response to DNA damage stimulus [GO:0006974]; embryo development ending in birth or egg hatching [GO:0009792]; locomotion [GO:0040011]; positive regulation of DNA replication [GO:0045740]; positive regulation of cell proliferation [GO:0008284]; reproduction [GO:0000003]
WBGene00044677|ZK353.10	26.72	0.72	37.11		20.3041	0.00568077	205.24	147.96	1.83	3.18112e-05	1.71	3.83269e-05	1.55	1.87338e-05	1.04	1.86128e-07	protein	46 aa	46					SigP
WBGene00005270|T03F7.4|srh-47	1.85	0.05	37		1.18159	5.02094e-07	14.88	8.62096	0.29	1.12596e-05	0.27	4.60974e-06	0.25	2.05391e-06	0.17	5.4636e-06	protein	335 aa	335		7TM_GPCRs	7TM_GPCR_Srd [PF10317.4]; 7TM_GPCR_Srh [PF10318.4]; 7TM_GPCR_Sri [PF10327.4]; 7TM_GPCR_Srj [PF10319.4]; 7TM_GPCR_Str [PF10326.4]	Predicted olfactory G-protein coupled receptor [LSE0262]	TM(7x)
WBGene00004875|F47G4.7|smd-1	5.18	0.14	37		4.43445	0.0289629	10.49	6.97721	0.36	0.0171449	0.23	0.00121735	0.21	0.000882808	0.14	0.00127903	protein	368 aa	368			SAM_decarbox [PF01536.11]	Adenosylmethionine decarboxylase [meNOG00573]; S-adenosylmethionine decarboxylase [KOG0788]			SEG: 0.04 (14/368)	adenosylmethionine decarboxylase activity [GO:0004014]; axonal fasciculation [GO:0007413]; dendrite development [GO:0016358]; locomotion [GO:0040011]; spermidine biosynthetic process [GO:0008295]; spermine biosynthetic process [GO:0006597]
WBGene00017108|E03E2.1|cyp-43A1	38.43	1.04	36.95		36.2007	0.642161	37.79	30.2781	59.63	52.317	1.08	0.271596	43.69	37.7512	1.02	0.391191	protein	526 aa	526			p450 [PF00067.17]		SigP		SEG: 0.03 (16/526)	heme binding [GO:0020037]; iron ion binding [GO:0005506]; monooxygenase activity [GO:0004497]; oxidation-reduction process [GO:0055114]; oxidoreductase activity, acting on paired donors, with incorporation or reduction of molecular oxygen [GO:0016705]
WBGene00019237|H24G06.1	123.61	3.35	36.9	0.00047122	119.892	2.66929	126.47	113.096	123.1	113.057	159.94	148.836	186.94	174.902	1.19	0.557897	protein	543-1680 aa	1680			WD40 [PF00400.27]	FOG: WD40 repeat [COG2319]; Mitogen-Activated protein kinase-binding protein 1 [meNOG02772]; WD40 repeat protein [KOG1408]			SEG: 0.13 (88/669)	body morphogenesis [GO:0010171]; embryo development ending in birth or egg hatching [GO:0009792]; hermaphrodite genitalia development [GO:0040035]; protein binding [GO:0005515]
WBGene00000413|Y54E10A.15|cdt-1	1.84	0.05	36.8		1.47161	0.00341844	0.15	8.40689e-06	0.09	8.96805e-07	0.09	2.58839e-06	0.08	2.56754e-06	0.05	2.51388e-07	protein	684 aa	684			CDT1 [PF08839.6]	DNA replication factor [KOG4762]; DNA replication factor [meNOG07320]		NCoils: 0.03 (21/684)	SEG: 0.10 (69/684)	DNA replication [GO:0006260]; body morphogenesis [GO:0010171]; cytoplasm [GO:0005737]; determination of adult lifespan [GO:0008340]; embryo development ending in birth or egg hatching [GO:0009792]; growth [GO:0040007]; hermaphrodite genitalia development [GO:0040035]; locomotion [GO:0040011]; nematode larval development [GO:0002119]; nucleus [GO:0005634]; reproduction [GO:0000003]
WBGene00020286|T06A10.3	224.8	6.11	36.79		213.233	4.12709	12	4.28338	559.15	508.821	14.23	7.5179	40.72	28.682	1.16	0.0712678	protein	169 aa	169			zf-U11-48K [PF05253.7]	Gametocyte specific factor 1-like [meNOG03677]; Uncharacterized conserved protein [KOG4376]			SEG: 0.10 (17/169)	cytoplasm [GO:0005737]
WBGene00019808|R01B10.6	234.34	6.37	36.79	0.000501007	226.557	4.96258	18.68	11.7659	618.95	583.017	21.55	15.4246	86.69	75.0621	255.23	238.348	protein	274 aa	274			Seipin [PF06775.9]		TM(3x)		SEG: 0.09 (24/274)
WBGene00020781|T24H7.2	120.6	3.29	36.66	0.00014088	117.723	2.72997	101.89	92.5013	107.04	99.3843	37.88	33.6777	82.76	76.6406	239.73	230.861	protein	925 aa	925			HSP70 [PF00012.15]; MreB_Mbl [PF06723.8]	Hypoxia up-regulated protein [meNOG03915]; Molecular chaperone [COG0443]; Molecular chaperones GRP170/SIL1, HSP70 superfamily [KOG0104]	SigP	NCoils: 0.06 (58/925)	SEG: 0.09 (79/925)
WBGene00010323|F59C6.2|dhhc-12	24.9	0.68	36.62	0.00361823	22.4029	0.252944	0.5	5.53171e-06	0.3	4.36365e-06	92.05	79.1497	11.79	7.68487	0.18	3.23897e-06	protein	310 aa	310			zf-DHHC [PF01529.15]	DHHC-type Zn-finger proteins [KOG1313]; Uncharacterized protein containing DHHC-type Zn finger [COG5273]; Zinc finger, DHHC-type containing 16 protein [meNOG01108]	TM(4x)			zinc ion binding [GO:0008270]
WBGene00008993|F21A3.3	472.33	12.9	36.61	0.000977344	461.506	10.9739	85.37	70.0169	225.19	205.365	1.26	0.170365	555.15	524.314	801.47	772.691	protein	310 aa	310			DUF1794 [PF08768.6]; ShK [PF01549.19]	Uncharacterized conserved protein [KOG3371]	SigP
WBGene00010685|K08F9.2|aipl-1	300.98	8.27	36.39	0.00195892	294.914	7.18957	130.68	117.073	137.1	126.544	552.86	529.578	197.83	185.54	216.17	205.609	protein	600 aa	600			WD40 [PF00400.27]	FOG: WD40 repeat [COG2319]; WD repeat protein [meNOG02311]; WD40 repeat stress protein/actin interacting protein [KOG0318]			SEG: 0.02 (13/600)	actin filament organization [GO:0007015]; protein binding [GO:0005515]; regulation of protein localization [GO:0032880]; reproduction [GO:0000003]
WBGene00009157|F26E4.2	22.4	0.62	36.13	0.00852207	18.2844	0.0752046	1.45	3.47957e-05	0.9	5.8681e-06	0.82	2.07423e-05	2.29	0.120563	76.69	61.5655	protein	137 aa	137					TM(1x)		SEG: 0.04 (6/137)	cell division [GO:0051301]; mitotic spindle organization [GO:0007052]; positive regulation of vulval development [GO:0040026]
WBGene00007585|C14C10.2	33.57	0.93	36.1	0.00600985	30.7013	0.449259	4.08	1.26057	220.61	200.901	4.13	1.80245	0.47	0.00578694	0.32	0.000687888	protein	318-341 aa	341								locomotion [GO:0040011]
WBGene00006377|F39H2.4|syp-3	393.08	10.9	36.06	0.000665109	382.047	8.90271	8	3.26211	56.48	45.5126	697.23	657.395	118.25	103.621	820.8	786.328	protein	224 aa	224						NCoils: 0.41 (91/224)		central element [GO:0000801]; chiasma assembly [GO:0051026]; embryo development ending in birth or egg hatching [GO:0009792]; lateral element [GO:0000800]; meiotic chromosome segregation [GO:0045132]; meiotic nuclear division [GO:0007126]; protein binding [GO:0005515]; synaptonemal complex assembly [GO:0007130]
WBGene00021367|Y37E11AM.3	5.03	0.14	35.93	0.00249724	4.07731	0.00534021	1.62	0.142283	3.54	1.49939	0.75	0.0259929	2.01	0.649018	11.42	8.36237	protein	109-347 aa	347			KR [PF08659.5]; adh_short [PF00106.20]; adh_short_C2 [PF13561.1]		TM(1x); TM(3x)	NCoils: 0.06 (21/347); 0.09 (21/246)	SEG: 0.10 (35/347)	metabolic process [GO:0008152]; oxidoreductase activity [GO:0016491]
WBGene00004364|Y22F5A.3|ric-4	12.18	0.34	35.82		10.3939	0.0777852	107.23	88.6034	0.56	0.0034148	1.33	0.176072	0.49	0.00524365	0.33	0.00233723	protein	207-234 aa	234			SNAP-25 [PF00835.14]; SNARE [PF05739.14]	SNAP-25 (synaptosome-associated protein) component of SNARE complex [KOG3065]; Synaptosomal-Associated protein [meNOG02974]		NCoils: 0.14 (28/207); 0.12 (28/234)		plasma membrane [GO:0005886]; protein binding [GO:0005515]; synapse [GO:0045202]; synaptic transmission, cholinergic [GO:0007271]
WBGene00003699|T12C9.5|nhr-109	6.07	0.17	35.71		4.83581	0.0168372	1.24	0.0540893	0.74	0.0328519	0.7	0.035403	1.09	0.13661	20.52	15.7289	protein	304-367 aa	367			Hormone_recep [PF00104.25]; zf-C4 [PF00105.13]	FOG: Hormone receptors [KOG3575]		NCoils: 0.07 (21/304); 0.07 (21/318); 0.06 (21/367)	SEG: 0.03 (11/367)	lipid storage [GO:0019915]; nucleus [GO:0005634]; regulation of transcription, DNA-templated [GO:0006355]; sequence-specific DNA binding [GO:0043565]; sequence-specific DNA binding transcription factor activity [GO:0003700]; steroid hormone mediated signaling pathway [GO:0043401]; steroid hormone receptor activity [GO:0003707]; zinc ion binding [GO:0008270]
WBGene00012145|T28H10.4|nlp-46	96.19	2.7	35.63		81.1818	0.418425	654.52	521.285	8.03	0.374604	7.63	0.303632	2.3	0.000102174	1.54	4.76696e-05	protein	66 aa	66					SigP		SEG: 0.21 (14/66)
WBGene00011498|T05G5.1	162.14	4.57	35.48		149.566	3.12312	2.2	0.278856	444.78	384.439	3.02	0.867704	458.27	402.621	2.57	0.961904	protein	179-411 aa	411					SigP+TM(1x); TM(1x)	NCoils: 0.25 (102/411)	SEG: 0.36 (146/411)
WBGene00011225|R10H10.7	159.91	4.51	35.46	0.000215567	156.507	3.85054	73.78	65.4726	169.71	159.703	35.75	31.5961	151.44	142.847	268.5	258.834	protein	915 aa	915				Uncharacterized conserved protein [KOG4524]	TM(2x)		SEG: 0.03 (24/915)	binding [GO:0005488]; determination of adult lifespan [GO:0008340]; locomotion [GO:0040011]
WBGene00011524|T06D8.3	1.06	0.03	35.33		0.611386	1.68692e-06	1.94	0.299959	0.4	2.19724e-06	0.38	0.00109557	0.26	4.31049e-06	3.09	1.54615	protein	396 aa	396			PAP2 [PF01569.16]	Lipid phosphate phosphatase and related enzymes of the PAP2 family [KOG3030]; Lipid phosphate phosphatase-related protein type 5 (EC 3.1.3.-) [meNOG10969]	TM(6x)		SEG: 0.07 (27/396)	catalytic activity [GO:0003824]; membrane [GO:0016020]
WBGene00009029|F21H7.3	2.12	0.06	35.33		1.33589	1.98022e-06	0.61	9.73394e-06	0.37	4.49957e-06	0.35	5.0076e-06	5.46	2.48672	0.22	4.53859e-08	protein	170 aa	170					TM(4x)
WBGene00011511|T05H10.7|gpcp-2	220.57	6.25	35.29	0.000276116	215.985	5.39948	76.6	67.5573	272.98	258.591	198.46	186.88	233.66	221.152	182.81	174.066	protein	719-796 aa	796			CBM_20 [PF00686.14]; GDPD [PF03009.12]	Glycerophosphodiester phosphodiesterase 5 EC 3.1 [meNOG02834]; Glycerophosphoryl diester phosphodiesterase [COG0584]; Predicted starch-binding protein [KOG2421]			SEG: 0.06 (50/796)	carbohydrate binding [GO:0030246]; glycerol metabolic process [GO:0006071]; glycerophosphodiester phosphodiesterase activity [GO:0008889]; lipid metabolic process [GO:0006629]; phosphoric diester hydrolase activity [GO:0008081]; starch binding [GO:2001070]
WBGene00017132|EEED8.1|tofu-6	493.76	14.03	35.19	0.000581892	482.227	12.0868	1.92	0.259453	0.92	0.0804827	220.46	202.206	639.37	607.75	1017.71	978.756	protein	367 aa	367			RRM_1 [PF00076.17]				SEG: 0.03 (10/367)	embryo development ending in birth or egg hatching [GO:0009792]; embryonic cleavage [GO:0040016]; mitotic sister chromatid separation [GO:0051306]; nucleic acid binding [GO:0003676]; nucleotide binding [GO:0000166]
WBGene00015310|C01G5.8|fan-1	151.97	4.32	35.18	0.000786298	146.763	3.38106	192.85	172.567	53.4	45.2846	212.76	196.926	53.48	45.6707	125.76	115.939	protein	441-865 aa	865			VRR_NUC [PF08774.6]	Myotubularin related protein 15 [meNOG09408]; Uncharacterized conserved protein [KOG2143]		NCoils: 0.02 (21/865)	SEG: 0.08 (35/441)	hydrolase activity, acting on ester bonds [GO:0016788]; nucleus [GO:0005634]
WBGene00006385|R119.6|taf-4	25.96	0.74	35.08		24.3035	0.436746	1.64	0.436645	134.21	123.617	1.05	0.312578	0.11	1.94002e-06	0.07	1.44724e-06	protein	523 aa	523			TAF4 [PF05236.9]; TAFH [PF07531.9]	TATA box binding protein (TBP)-associated factor, RNA polymerase II [KOG2341]		NCoils: 0.10 (52/523)	SEG: 0.31 (164/523)	DNA-templated transcription, initiation [GO:0006352]; cytoplasm [GO:0005737]; embryo development ending in birth or egg hatching [GO:0009792]; locomotion [GO:0040011]; nematode larval development [GO:0002119]; nucleus [GO:0005634]; positive regulation of transcription from RNA polymerase II promoter [GO:0045944]; protein phosphorylation [GO:0006468]; regulation of mitotic cell cycle, embryonic [G…
WBGene00013193|Y54E2A.8	24.08	0.69	34.9	0.00250045	22.1493	0.345474	0.73	0.00471328	40.68	32.1334	15.7	10.7634	25.04	18.9242	49.48	44.1945	protein	272-485 aa	485				Predicted bromodomain transcription factor [KOG2389]		NCoils: 0.14 (69/485); 0.25 (69/272)	SEG: 0.22 (109/485)
WBGene00009605|F40G12.10	87.95	2.53	34.76	0.000681479	83.9427	1.76664	1.64	0.276796	175.73	160.14	70.34	61.3011	23.28	18.2602	76.89	69.4259	protein	438 aa	438			Y_phosphatase [PF00102.22]	Protein tyrosine phosphatase [KOG0789]			SEG: 0.14 (63/438)	embryo development ending in birth or egg hatching [GO:0009792]; protein dephosphorylation [GO:0006470]; protein tyrosine phosphatase activity [GO:0004725]
WBGene00015912|C17F4.5|fbxc-50	1.39	0.04	34.75		0.878463	2.6448e-06	0.43	3.60905e-07	0.25	3.00116e-05	0.24	1.24767e-05	0.22	6.25453e-06	0.15	4.66254e-06	protein	348 aa	348			DUF3557 [PF12078.3]	F-box domain [LSE0263]				positive regulation of multicellular organism growth [GO:0040018]
WBGene00235256|Y54G11A.19	12.48	0.36	34.67		9.30781	0.00423898	1.65	5.12507e-06	67.27	47.2259	2.8	0.121648	0.87	5.2583e-06	0.58	3.48424e-05	protein	89 aa	89					TM(3x)		SEG: 0.34 (30/89)
WBGene00015194|B0432.13	66.22	1.91	34.67	0.00317754	63.0535	1.31138	0.6	0.00015647	0.36	0.00337946	0.34	0.00301274	4.17	2.25461	234.77	221.862	protein	451 aa	451			zf-C3HC4 [PF00097.20]; zf-C3HC4_2 [PF13923.1]; zf-C3HC4_3 [PF13920.1]; zf-RING_2 [PF13639.1]; zf-RING_5 [PF14634.1]; zf-rbx1 [PF12678.2]	Predicted E3 ubiquitin ligase [KOG0827]; TRAF interacting protein [meNOG10574]; TatD-related DNase [KOG3020]		NCoils: 0.16 (70/451)	SEG: 0.05 (23/451)	positive regulation of multicellular organism growth [GO:0040018]; protein binding [GO:0005515]; zinc ion binding [GO:0008270]
WBGene00002169|F37A4.8|isw-1	297.14	8.57	34.67	0.000288163	292.758	7.70464	301.93	284.176	464.33	447.361	3.65	2.4496	125.13	117.916	392.06	380.723	protein	1009 aa	1009			DEAD [PF00270.24]; HAND [PF09110.6]; Helicase_C [PF00271.26]; ResIII [PF04851.10]; SLIDE [PF09111.5]; SNF2_N [PF00176.18]	Chromatin remodeling complex WSTF-ISWI, small subunit [KOG0385]; SWI/SNF related, matrix associated, actin dependent regulator of chromatin, subfamily a, member protein [meNOG02184]; Superfamily II DNA\/RNA helicases, SNF2 family [COG0553]		NCoils: 0.04 (42/1009)	SEG: 0.06 (64/1009)	ATP binding [GO:0005524]; ATP-dependent chromatin remodeling [GO:0043044]; DNA binding [GO:0003677]; RNA interference [GO:0016246]; chromatin binding [GO:0003682]; chromatin remodeling [GO:0006338]; determination of adult lifespan [GO:0008340]; embryo development ending in birth or egg hatching [GO:0009792]; growth [GO:0040007]; hermaphrodite genitalia development [GO:0040035]; hydrolase activity…
WBGene00022435|Y108G3AL.3	9.69	0.28	34.61		8.67342	0.117237	79.87	69.4824	0.34	0.0178	0.33	0.0169485	0.1	5.95224e-07	0.07	8.56741e-07	protein	685 aa	685			ARL2_Bind_BART [PF11527.3]	Coiled-Coil domain containing protein [meNOG07083]; Uncharacterized conserved protein [KOG4511]	TM(1x)	NCoils: 0.06 (42/685)	SEG: 0.11 (75/685)
WBGene00008803|F14E5.5|lips-10	1037.3	30	34.58	0.00287049	1020.49	26.9961	138.92	118.307	1852	1782.66	667.04	631.018	1458.79	1404.52	95.38	85.3737	protein	281 aa	281	Housekeeping		Lipase_2 [PF01674.13]	Lipase related family member lips [euNOG19157]; Lipase related family member lips [meNOG24764]; Triacylglycerol lipase [LSE0529]	SigP			hydrolase activity [GO:0016787]
WBGene00001747|F29F11.6|gsp-1	82.64	2.4	34.43	0.00055947	79.3419	1.77926	26.86	20.7383	1.99	0.820145	34.6	29.2229	93.5	84.771	143.09	134.119	protein	329 aa	329	Housekeeping		Metallophos [PF00149.23]	Diadenosine tetraphosphatase and related serine/threonine protein phosphatases [COG0639]; Protein phosphatase [meNOG04896]; Serine\/threonine specific protein phosphatase PP1, catalytic subunit [KOG0374]				determination of adult lifespan [GO:0008340]; embryo development ending in birth or egg hatching [GO:0009792]; germ cell development [GO:0007281]; hydrolase activity [GO:0016787]; meiotic nuclear division [GO:0007126]; nematode larval development [GO:0002119]; protein binding [GO:0005515]; reproduction [GO:0000003]
WBGene00044067|T28F3.3|hke-4.1	1.03	0.03	34.33		0.673673	9.14602e-07	0.29	3.02723e-06	5.07	2.98829	0.17	1.99117e-06	0.15	1.04994e-06	0.1	1.47229e-06	protein	393 aa	393			Zip [PF02535.17]	Predicted divalent heavy-metal cations transporter [COG0428]; Putative zinc transporter [KOG2693]; Zinc transporter SLC39A7 (Solute carrier family 39 member 7) protein [meNOG02795]	SigP+TM(6x)		SEG: 0.23 (89/393)	membrane [GO:0016020]; metal ion transmembrane transporter activity [GO:0046873]; metal ion transport [GO:0030001]; transmembrane transport [GO:0055085]
WBGene00015369|C03A7.11|ugt-51	2.74	0.08	34.25		2.13959	0.00406963	0.51	0.00170516	8.52	5.75321	2.46	1.14198	0.13	3.16234e-07	0.09	4.6187e-06	protein	524 aa	524			Glyco_tran_28_C [PF04101.11]; UDPGT [PF00201.13]	Glycosyl transferases, related to UDP-glucuronosyltransferase [COG1819]; UDP-glucuronosyl and UDP-glucosyl transferase [KOG1192]	SigP+TM(1x)			metabolic process [GO:0008152]; transferase activity, transferring hexosyl groups [GO:0016758]
WBGene00003948|C47B2.4|pbs-2	473.8	13.84	34.23	0.000507362	462.616	11.7968	139.51	118.706	533.46	499.383	138.91	123.304	116.59	102.969	893.98	861.116	protein	277 aa	277	Housekeeping		Proteasome [PF00227.21]	20S proteasome, alpha and beta subunits [COG0638]; 20S proteasome, regulatory subunit beta type PSMB7/PSMB10\/PUP1 [KOG0173]; The proteasome is a multicatalytic proteinase complex which is characterized by its ability to cleave peptides with Arg, Phe, Tyr, Leu, and Glu adjacent to the leaving group at neutral or slightly basic pH. The proteasome has an ATP-dependent proteolytic [meNOG00544]				apoptotic process [GO:0006915]; determination of adult lifespan [GO:0008340]; embryo development ending in birth or egg hatching [GO:0009792]; endopeptidase activity [GO:0004175]; locomotion [GO:0040011]; nematode larval development [GO:0002119]; proteasome core complex [GO:0005839]; proteolysis involved in cellular protein catabolic process [GO:0051603]; reproduction [GO:0000003]; threonine-type…
WBGene00011218|R10E11.6	10.24	0.3	34.13	0.00436617	8.34134	0.0863122	0.82	0.00453866	14.66	8.51482	19.86	13.0987	3.31	1.06438	0.29	0.00388483	protein	331-371 aa	371				Synaptic vesicle protein EHS-1 and related EH domain proteins [KOG0998]			SEG: 0.09 (29/331)	calcium ion binding [GO:0005509]
WBGene00011331|T01E8.1	3.75	0.11	34.09		3.06103	0.0103016	0.51	0.00546831	0.3	0.00152448	5.33	3.27586	8.24	5.73849	0.27	0.0126672	protein	535 aa	535				Leucine rich repeat proteins, some proteins contain F-box [KOG1947]	SigP
WBGene00002113|ZC334.2|ins-30	29.63	0.87	34.06		26.027	0.297413	228.39	192.923	1.56	0.0628991	0.97	0.00582767	0.45	3.90946e-07	0.3	6.55821e-07	protein	120 aa	120			Ins_beta [PF03488.9]	Insulin-like peptides [LSE0554]	SigP		SEG: 0.12 (15/120)	determination of adult lifespan [GO:0008340]; extracellular region [GO:0005576]; hormone activity [GO:0005179]
WBGene00017502|F16B3.2	3.74	0.11	34		1.76301	1.45308e-06	20.49	1.74148	0.53	2.94999e-05	0.49	4.10501e-06	0.45	3.61534e-06	0.31	2.22515e-06	protein	22 aa	22
WBGene00013667|Y105E8A.2	0.68	0.02	34		0.411631	8.25445e-07	0.22	3.16253e-06	0.13	4.15777e-06	0.13	6.08051e-07	0.12	2.85639e-06	0.08	1.39932e-06	protein	535 aa	535			PRKCSH [PF07915.8]; PRKCSH_1 [PF13015.1]		SigP		SEG: 0.06 (31/535)
WBGene00017023|D1022.4	148.97	4.39	33.93	0.0011566	142.619	3.19787	2.63	0.370808	268.92	245.147	2.69	0.883295	112.14	97.7893	169.51	155.038	protein	243 aa	243			Abhydrolase_5 [PF12695.2]; DLH [PF01738.13]	Dienelactone hydrolase (ISS) [euNOG34997]; Dienelactone hydrolase and related enzymes [COG0412]; Unnamed protein [LSE0712]				hydrolase activity [GO:0016787]
WBGene00011742|T12G3.7	31.81	0.94	33.84		29.4062	0.514232	23.67	16.7739	31.4	25.026	0.4	0.00342327	76.32	66.8205	0.75	0.140862	protein	324 aa	324					SigP+TM(1x)		SEG: 0.37 (121/324)
WBGene00019276|H43I07.3	8.45	0.25	33.8		7.26174	0.0642381	1.02	0.0487874	56.27	47.8169	0.19	7.42717e-06	0.18	1.4737e-06	0.12	7.75547e-07	protein	339 aa	339			Glyco_tranf_2_2 [PF10111.4]; Glyco_tranf_2_3 [PF13641.1]; Glycos_transf_2 [PF00535.21]	Asparagine-Linked glycosylation 5, dolichyl-phosphate beta-glucosyltransferase homolog (S. cerevisiae) [meNOG01728]; Glycosyltransferase [KOG2977]; Glycosyltransferases involved in cell wall biogenesis [COG0463]	TM(1x)
WBGene00007975|C36B1.8|gls-1	29.89	0.89	33.58	0.00135847	28.6522	0.652858	0.5	0.0667371	22.17	19.3112	0.34	0.068927	1.99	1.21604	93.44	88.7167	protein	1008-1052 aa	1052					SigP		SEG: 0.28 (283/1008)	P granule [GO:0043186]; body morphogenesis [GO:0010171]; embryo development ending in birth or egg hatching [GO:0009792]; germ cell development [GO:0007281]; germline cell cycle switching, mitotic to meiotic cell cycle [GO:0051729]; nematode larval development [GO:0002119]; oogenesis [GO:0048477]; phosphatidylinositol binding [GO:0035091]; reproduction [GO:0000003]
WBGene00012354|W09C5.8	941.76	28.09	33.53	0.00373067	923.808	24.8056	11.32	5.57857	1537.4	1469.9	14.58	9.26556	561.9	526.206	563.79	535.724	protein	175 aa	175	Housekeeping		COX4 [PF02936.9]	Cytochrome c oxidase subunit [meNOG07879]; Cytochrome c oxidase, subunit IV/COX5b [KOG4075]	TM(1x)			cytochrome-c oxidase activity [GO:0004129]; determination of adult lifespan [GO:0008340]; embryo development ending in birth or egg hatching [GO:0009792]; mitochondrial electron transport, cytochrome c to oxygen [GO:0006123]; nematode larval development [GO:0002119]; reproduction [GO:0000003]
WBGene00011382|T02E9.3|dop-5	10.06	0.3	33.53		9.11232	0.139101	84.23	74.8338	0.37	0.0349776	0.27	0.0082325	0.08	1.68242e-06	0.05	2.85098e-06	protein	763 aa	763		7TM_GPCRs	7TM_GPCR_Srsx [PF10320.4]; 7tm_1 [PF00001.16]	FOG: 7 transmembrane receptor [KOG3656]; Protein involved in G-protein coupled receptor protein signaling pathway [meNOG15783]	TM(7x)	NCoils: 0.03 (21/763)	SEG: 0.04 (33/763)	G-protein coupled receptor activity [GO:0004930]; G-protein coupled receptor signaling pathway [GO:0007186]; integral component of membrane [GO:0016021]; reproduction [GO:0000003]
WBGene00012527|Y32F6A.1|set-22	66.56	1.99	33.45	0.000979329	62.7902	1.32395	0.75	0.006082	2.01	0.57431	0.43	0.0045753	69.91	60.4282	192.98	179.58	protein	343 aa	343			SET [PF00856.23]				SEG: 0.04 (15/343)	determination of adult lifespan [GO:0008340]; gamete generation [GO:0007276]; protein binding [GO:0005515]
WBGene00009179|F26H11.1|kbp-3	846.1	25.3	33.44	0.00187078	819.666	20.4879	4.02	0.186674	28.99	17.552	0.76	2.24699e-05	45.18	31.3799	3007.39	2905.36	protein	134 aa	134						NCoils: 0.37 (49/134)		embryo development ending in birth or egg hatching [GO:0009792]; hermaphrodite genitalia development [GO:0040035]; locomotion [GO:0040011]; nematode larval development [GO:0002119]; receptor-mediated endocytosis [GO:0006898]; reproduction [GO:0000003]
WBGene00022427|Y104H12D.3	1.67	0.05	33.4		1.19516	0.00022651	4.28	1.68808	0.29	0.000701364	0.28	0.00134457	0.26	0.00105734	2.9	1.58012	protein	339-606 aa	606			Aminotran_1_2 [PF00155.16]; Aminotran_5 [PF00266.14]; Pyridoxal_deC [PF00282.14]	Glutamate decarboxylase and related PLP-dependent proteins [COG0076]; Glutamate decarboxylase/sphingosine phosphate lyase [KOG1383]; Sphingosine-1-Phosphate lyase 1 [meNOG05997]	TM(1x)	NCoils: 0.08 (46/606); 0.07 (25/339)	SEG: 0.04 (15/339)	carboxy-lyase activity [GO:0016831]; carboxylic acid metabolic process [GO:0019752]; catalytic activity [GO:0003824]; pyridoxal phosphate binding [GO:0030170]
WBGene00009498|F36H2.1|tat-5	84.43	2.53	33.37	0.000454803	82.2778	2.09472	3.09	1.76844	45.39	41.2059	109.43	102.613	196.77	187.942	29.06	26.4722	protein	1035-1074 aa	1074	Housekeeping		E1-E2_ATPase [PF00122.15]; HAD [PF12710.2]; Hydrolase [PF00702.21]; Hydrolase_like2 [PF13246.1]	Atpase, class II, type [meNOG05132]; Cation transport ATPase [COG0474]; P-type ATPase [KOG0210]	TM(10x)		SEG: 0.06 (68/1074)	ATP binding [GO:0005524]; apoptotic process [GO:0006915]; cation transport [GO:0006812]; cation-transporting ATPase activity [GO:0019829]; cytoplasmic vesicle [GO:0031410]; developmental process [GO:0032502]; embryo development ending in birth or egg hatching [GO:0009792]; hermaphrodite genitalia development [GO:0040035]; integral component of membrane [GO:0016021]; magnesium ion binding [GO:0000…
WBGene00000160|Y71H2B.10|apb-1	21.98	0.66	33.3		19.1017	0.232332	112.06	90.4153	48.09	32.5769	1.17	0.135754	0.44	0.0127682	2.11	0.487132	protein	226-955 aa	955			Adaptin_N [PF01602.15]; Alpha_adaptinC2 [PF02883.15]; Arm [PF00514.18]; B2-adapt-app_C [PF09066.5]; CLASP_N [PF12348.3]; Cnd1 [PF12717.2]; HEAT [PF02985.17]; HEAT_2 [PF13646.1]	Adaptor-Related protein complex 2, beta 1 subunit [meNOG05647]; Vesicle coat complex AP-1/AP-2\/AP-4, beta subunit [KOG1061]; Vesicle coat complex, various subunits [COG5096]			SEG: 0.11 (24/226)	apoptotic process [GO:0006915]; binding [GO:0005488]; clathrin adaptor complex [GO:0030131]; embryo development ending in birth or egg hatching [GO:0009792]; intracellular protein transport [GO:0006886]; membrane coat [GO:0030117]; nematode larval development [GO:0002119]; protein transport [GO:0015031]; protein transporter activity [GO:0008565]; receptor-mediated endocytosis [GO:0006898]; reprod…
WBGene00021715|Y49F6B.2	49.27	1.48	33.29	0.00375102	45.2786	0.776519	0.6	1.57439e-05	0.36	2.41009e-05	0.34	2.42238e-06	66.44	55.4775	66.31	56.8923	protein	252 aa	252			Fcf2 [PF08698.6]	Deoxynucleotidyltransferase, terminal, interacting protein 2 [meNOG11353]; Uncharacterized conserved protein [KOG3100]			SEG: 0.08 (19/252)	embryo development ending in birth or egg hatching [GO:0009792]; nematode larval development [GO:0002119]; receptor-mediated endocytosis [GO:0006898]; reproduction [GO:0000003]
WBGene00013905|ZC455.5|ugt-4	2.66	0.08	33.25		2.08951	0.00351448	0.51	0.00475909	0.31	0.000901252	0.29	0.000690868	7.92	5.48429	0.27	0.0113595	protein; ncRNA	535 aa	535			Glyco_tran_28_C [PF04101.11]; UDPGT [PF00201.13]	Glycosyl transferases, related to UDP-glucuronosyltransferase [COG1819]; UDP-glucuronosyl and UDP-glucosyl transferase [KOG1192]	SigP+TM(1x)		SEG: 0.05 (28/535)	metabolic process [GO:0008152]; transferase activity, transferring hexosyl groups [GO:0016758]
WBGene00015579|C07H6.2	208.41	6.27	33.24	0.00342943	195.98	3.99331	1.43	2.05339e-05	0.88	3.77644e-05	0.81	1.26435e-05	277.64	240.455	427.9	390.068	protein	107 aa	107			PPI_Ypi1 [PF07491.6]	Uncharacterized conserved protein [KOG4102]			SEG: 0.36 (38/107)
WBGene00021547|Y44E3A.1	40.2	1.21	33.22		34.9588	0.378092	302.5	252.047	3.78	0.514628	1.97	0.0995384	1.13	0.00934567	0.76	0.00733587	protein	83-154 aa	154
WBGene00012560|Y37D8A.25	85.7	2.58	33.22		78.5159	1.26674	1.18	2.46064e-05	1.45	0.00438837	0.67	1.72782e-05	244.03	213.002	2.5	0.494487	protein	141 aa	141			PH [PF00169.24]	Family with sequence similarity 109, member B protein [euNOG07583]; Family with sequence similarity 109, member protein [meNOG09351]
WBGene00011194|R10D12.13	19.48	0.59	33.02		16.7047	0.18655	2.33	0.217292	39.03	28.0381	1.67	0.259625	55.49	44.0559	1.24	0.249269	protein	226-301 aa	301			DUF2052 [PF09747.4]	Coiled-Coil domain containing 97 protein [meNOG09211]; Uncharacterized conserved protein [KOG3044]		NCoils: 0.08 (24/299); 0.08 (24/301); 0.11 (24/226)	SEG: 0.10 (23/226)
WBGene00010702|K09A9.4|usp-33	38.53	1.17	32.93	0.00447217	36.634	0.810888	3.03	1.42129	125.33	115.969	19.9	16.3464	1.41	0.612477	5.62	4.23065	protein	716 aa	716			UCH [PF00443.24]; UCH_1 [PF13423.1]	Ubiquitin C-terminal hydrolase [COG5533]; Ubiquitin C-terminal hydrolase [KOG1870]; Ubiquitin specific protein [meNOG06583]			SEG: 0.09 (65/716)	ubiquitin-dependent protein catabolic process [GO:0006511]; ubiquitinyl hydrolase activity [GO:0036459]
WBGene00015486|C05D11.9	62.49	1.9	32.89	0.000708666	60.1687	1.43804	1.64	0.541141	29.69	25.3238	143.82	134.38	48.4	43.1639	46.2	42.0293	protein	752 aa	752			POP1 [PF06978.6]; POPLD [PF08170.7]	Processing of precursor 1, ribonuclease P/MRP subunit (S. cerevisiae) [meNOG03135]; Ribonucleases P\/MRP protein subunit [KOG3322]		NCoils: 0.05 (37/752)	SEG: 0.06 (43/752)	RNA processing [GO:0006396]; body morphogenesis [GO:0010171]; embryo development ending in birth or egg hatching [GO:0009792]; nematode larval development [GO:0002119]; receptor-mediated endocytosis [GO:0006898]; ribonuclease P activity [GO:0004526]; tRNA 5'-leader removal [GO:0001682]
WBGene00012766|Y41E3.8	50.22	1.53	32.82	0.00892877	40.9539	0.573063	24.84	2.51086	11.44	2.54956	3.28	0.148324	25.19	10.4343	102.98	71.1078	protein	90-110 aa	110			DUF2763 [PF10961.3]	Unnamed protein [TWOG0510]	SigP; TM(1x)		SEG: 0.52 (47/90)	fertilization [GO:0009566]
WBGene00013348|Y59A8B.11|fbxa-106	60.36	1.84	32.8		56.3378	1.1168	52.73	40.2598	30.32	22.9163	35.45	27.822	158.94	142.423	1.89	0.67048	protein	297-321 aa	321			F-box [PF00646.28]; FTH [PF01827.22]	Uncharacterized protein [LSE0146]				protein binding [GO:0005515]
WBGene00009163|F26E4.10|drsh-1	63.26	1.93	32.78	0.000513864	61.2554	1.53463	20	16.2099	7.76	6.00265	59.83	54.706	67.34	62.1322	80.82	75.9909	protein	1081-1086 aa	1086			Ribonucleas_3_3 [PF14622.1]; Ribonuclease_3 [PF00636.21]; dsrm [PF00035.20]	Ribonuclease III [meNOG09046]; Ribonuclease [KOG1817]; dsRNA-specific ribonuclease [COG0571]		NCoils: 0.02 (21/1086); 0.02 (21/1081)	SEG: 0.01 (12/1086)	RNA binding [GO:0003723]; RNA processing [GO:0006396]; cytokinesis [GO:0000910]; embryo development ending in birth or egg hatching [GO:0009792]; lipid metabolic process [GO:0006629]; microprocessor complex [GO:0070877]; mitotic spindle organization [GO:0007052]; rRNA catabolic process [GO:0016075]; ribonuclease III activity [GO:0004525]
WBGene00016494|C37A2.8	6.85	0.21	32.62		5.11692	0.0227136	28.71	16.9427	0.73	0.00155115	0.68	0.00446128	0.76	0.0221908	3.12	1.78548	protein	93-336 aa	336			DUF4078 [PF13300.1]	Unnamed protein [LSE4071]		NCoils: 0.22 (75/336)	SEG: 0.18 (60/336)	reproduction [GO:0000003]
WBGene00006600|ZK1290.2|tph-1	3.26	0.1	32.6		2.64354	0.0109773	23.36	17.8031	0.27	0.00259588	0.38	0.0170957	0.24	0.0015787	0.16	0.00084803	protein	429-532 aa	532			Biopterin_H [PF00351.16]	Aromatic amino acid hydroxylase [KOG3820]; Hydroxylase [meNOG01821]; Phenylalanine-4-hydroxylase [COG3186]				aromatic amino acid family metabolic process [GO:0009072]; dauer larval development [GO:0040024]; determination of adult lifespan [GO:0008340]; embryo development ending in birth or egg hatching [GO:0009792]; intracellular [GO:0005622]; iron ion binding [GO:0005506]; lipid storage [GO:0019915]; monooxygenase activity [GO:0004497]; multicellular organismal homeostasis [GO:0048871]; organ senescenc…
WBGene00022122|Y71F9AM.6|trap-1	11.72	0.36	32.56		10.1172	0.0999228	2.13	0.346689	9.67	6.03072	0.24	2.03195e-05	29.16	22.8553	0.15	2.12977e-07	protein	257 aa	257			TRAP_alpha [PF03896.11]	Signal sequence receptor, alpha [meNOG05375]; Translocon-associated complex TRAP, alpha subunit [KOG1631]	SigP+TM(1x)		SEG: 0.05 (14/257)	embryo development ending in birth or egg hatching [GO:0009792]; endoplasmic reticulum membrane [GO:0005789]
WBGene00022069|Y67D8C.5|eel-1	8.78	0.27	32.52	0.00128322	8.43786	0.19982	7.76	6.58059	9.15	8.18329	0.25	0.111264	4.5	3.88145	13.15	12.2405	protein	4177-4185 aa	4185			DUF4414 [PF14377.1]; DUF908 [PF06012.7]; DUF913 [PF06025.7]; HECT [PF00632.20]	E3 ubiquitin-protein ligase/Putative upstream regulatory element binding protein [KOG0939]; HECT, UBA and WWE domain containing protein [meNOG11030]; Ubiquitin-protein ligase [COG5021]		NCoils: 0.03 (131/4177); 0.03 (131/4179); 0.03 (131/4180); 0.03 (131/4182); 0.03 (131/4180); 0.03 (131/4182); 0.03 (131/4183); 0.03 (131/4185)	SEG: 0.17 (693/4185)	apoptotic process [GO:0006915]; asymmetric protein localization involved in cell fate determination [GO:0045167]; binding [GO:0005488]; embryo development ending in birth or egg hatching [GO:0009792]; hemidesmosome assembly [GO:0031581]; negative regulation of Wnt signaling pathway [GO:0030178]; nematode larval development [GO:0002119]; protein binding [GO:0005515]; ubiquitin-protein transferase …
WBGene00018252|F40H3.6	8.45	0.26	32.5		5.41531	1.08413e-06	59.23	32.8465	2.81	0.0191191	1.3	8.54024e-06	1.19	7.00246e-06	0.8	3.58046e-06	protein	37 aa	37							SEG: 0.27 (10/37)
WBGene00016144|C26E6.11|mmab-1	33.45	1.03	32.48	0.00185943	30.1968	0.459342	57.61	43.0755	34.63	25.857	3.38	1.11964	44.02	34.7872	40.92	33.6118	protein	214 aa	214			Cob_adeno_trans [PF01923.13]	Methylmalonic aciduria (cobalamin deficiency) protein [euNOG02691]; Methylmalonic aciduria (cobalamin deficiency) protein [meNOG07321]; Uncharacterized conserved protein [COG2096]
WBGene00013039|Y49E10.20|scav-3	3.57	0.11	32.45		2.91982	0.0123608	3.58	1.54225	0.14	8.9063e-07	0.14	1.08809e-06	0.38	0.0126656	7.23	5.31714	protein	534 aa	534			CD36 [PF01130.16]	Plasma membrane glycoprotein CD36 and related membrane receptors [KOG3776]; Scavenger receptor class B, member [meNOG03504]	SigP+TM(1x)		SEG: 0.09 (48/534)	cell adhesion [GO:0007155]; hermaphrodite genitalia development [GO:0040035]; membrane [GO:0016020]; reproduction [GO:0000003]
WBGene00010159|F56G4.4	38.15	1.18	32.33	0.00180826	35.6915	0.722602	2.93	0.900753	96.6	86.2324	57.98	50.1125	3.68	1.95261	0.62	0.114538	protein	470 aa	470				Spliceosomal protein FBP21 [KOG0150]; WW domain binding protein 4 (formin binding protein 21) [meNOG03823]		NCoils: 0.06 (29/470)	SEG: 0.21 (101/470)	hermaphrodite genitalia development [GO:0040035]; locomotion [GO:0040011]; nematode larval development [GO:0002119]; nucleic acid binding [GO:0003676]; positive regulation of multicellular organism growth [GO:0040018]; reproduction [GO:0000003]; zinc ion binding [GO:0008270]
WBGene00019564|K09D9.1	18.42	0.57	32.32	0.00495845	16.1037	0.191502	0.56	6.05695e-06	0.67	0.00202218	25.98	19.0344	7.84	4.32448	32.23	25.8704	protein	295 aa	295				Unnamed protein [LSE0950]			SEG: 0.05 (16/295)	innate immune response [GO:0045087]
WBGene00017498|F15E11.12|pud-4	1946.53	60.4	32.23	0.000781506	1911.04	53.5145	204.98	166.918	2074.35	1969.66	1169.51	1095.56	1639.87	1556.06	1836.75	1761.51	protein	148-162 aa	162	Housekeeping
WBGene00004911|T25B6.7|snf-12	10.22	0.32	31.94	0.00240767	9.41561	0.163277	0.12	3.06102e-07	17.82	14.9121	17.17	14.4897	3.85	2.67775	0.26	0.0511008	protein	1022 aa	1022			SNF [PF00209.13]	Na+-dependent transporters of the SNF family [COG0733]; Sodium-neurotransmitter symporter [KOG3660]; Solute carrier family 6 neurotransmitter transporter protein [meNOG00466]	TM(12x)	NCoils: 0.02 (21/1022)	SEG: 0.09 (91/1022)	apical part of cell [GO:0045177]; endocytic vesicle [GO:0030139]; integral component of membrane [GO:0016021]; neurotransmitter transport [GO:0006836]; neurotransmitter:sodium symporter activity [GO:0005328]; positive regulation of antifungal peptide production [GO:0002804]; transcription factor binding [GO:0008134]
WBGene00007555|C14A4.1|dohh-1	736.39	23.06	31.93	0.00175747	722.08	20.3559	312.1	278.487	3.21	1.1444	164.34	147.332	910.74	869.194	1260.66	1219.75	protein	298 aa	298			HEAT [PF02985.17]; HEAT_2 [PF13646.1]; HEAT_EZ [PF13513.1]; HEAT_PBS [PF03130.11]	Deoxyhypusine hydroxylase [meNOG07543]; FOG: HEAT repeat [COG1413]; HEAT repeat-containing protein [KOG0567]				binding [GO:0005488]; body morphogenesis [GO:0010171]; embryo development ending in birth or egg hatching [GO:0009792]; lipid storage [GO:0019915]; positive regulation of multicellular organism growth [GO:0040018]; receptor-mediated endocytosis [GO:0006898]
WBGene00018017|F33G12.5	11.17	0.35	31.91		10.34	0.193594	0.48	0.0529846	14.47	11.9123	0.21	0.00950171	40.77	36.8312	0.17	0.0166981	protein	928 aa	928			GOLGA2L5 [PF15070.1]	Golgi autoantigen, golgin subfamily a, 2 protein [meNOG00065]; Uncharacterized conserved protein [KOG4725]		NCoils: 0.47 (440/928)	SEG: 0.08 (75/928)	Golgi apparatus [GO:0005794]
WBGene00009880|F49C12.11	1451.31	45.52	31.88	0.00380172	1412.16	37.9911	959.72	850.069	26.79	13.7743	3583.61	3412.6	1042.7	958.851	27.23	17.3031	protein	64 aa	64	Housekeeping		TMA7 [PF09072.5]			NCoils: 0.56 (36/64)	SEG: 0.67 (43/64)	body morphogenesis [GO:0010171]; embryo development ending in birth or egg hatching [GO:0009792]; locomotion [GO:0040011]; nematode larval development [GO:0002119]
WBGene00013323|Y57G11C.33	17.43	0.55	31.69		15.0941	0.173009	2.37	0.230953	77.91	65.018	0.67	0.00311716	0.62	0.00148006	0.42	0.00114102	protein	173-177 aa	177			Erf4 [PF10256.4]	Golgi autoantigen, golgin subfamily a, 7 protein [meNOG09023]; Uncharacterized conserved protein [KOG4069]		NCoils: 0.12 (21/177); 0.12 (21/173)
WBGene00011601|T07G12.11|zim-3	31.15	0.99	31.46	0.00171655	29.2519	0.620703	34.37	27.6124	70.32	62.504	2.65	1.35826	37.21	32.152	17.3	14.4128	protein	575-581 aa	581				Unnamed protein [LSE0760]		NCoils: 0.04 (21/581); 0.04 (21/575)	SEG: 0.06 (32/581)	apoptotic process [GO:0006915]; body morphogenesis [GO:0010171]; condensed nuclear chromosome [GO:0000794]; embryo development ending in birth or egg hatching [GO:0009792]
WBGene00013547|Y75B8A.10	1.57	0.05	31.4		0.999571	3.98461e-06	14.26	8.34979	0.27	6.66493e-06	0.25	3.27918e-06	0.23	3.59401e-07	0.16	5.71655e-06	protein	298 aa	298				Unnamed protein [LSE0943]		NCoils: 0.07 (21/298)		embryo development ending in birth or egg hatching [GO:0009792]; engulfment of apoptotic cell [GO:0043652]; locomotion [GO:0040011]; nematode larval development [GO:0002119]
WBGene00007712|C25A1.13|mrpl-34	236.66	7.54	31.39	0.000829216	228.027	5.98097	404.78	365.76	25.67	18.6512	119.11	103.899	271.77	248.804	252.46	234.341	protein	189 aa	189			L51_S25_CI-B8 [PF05047.11]	Mitochondrial/chloroplast ribosomal protein 36a [KOG3445]; Ribosomal protein L43 [meNOG02931]				embryo development ending in birth or egg hatching [GO:0009792]; protein secretion [GO:0009306]
WBGene00202241|F54B11.14	58.42	1.87	31.24		29.3296	2.55248e-05	16.7	0.000902207	16.67	0.000512975	16.83	0.00094439	32.29	0.329975	41.84	9.50832	ncRNA
WBGene00001694|F41E6.2|grd-5	2717.68	87.01	31.23	0.00304313	2674.46	78.5356	1175.48	1073.31	3259.68	3118.83	1911.89	1815	2672.78	2557.46	532.32	493.224	protein	102 aa	102			Ground-like [PF04155.13]	Unnamed protein [LSE3908]	SigP			cell communication [GO:0007154]; embryo development ending in birth or egg hatching [GO:0009792]; extracellular region [GO:0005576]; locomotion [GO:0040011]; molting cycle, collagen and cuticulin-based cuticle [GO:0018996]; positive regulation of multicellular organism growth [GO:0040018]; receptor binding [GO:0005102]
WBGene00001535|C49H3.1|gcy-8	0.31	0.01	31		0.192729	3.71891e-09	2.58	1.41457	0.06	2.71059e-07	0.06	1.29041e-07	0.05	1.1113e-07	0.04	2.20945e-06	protein	1152 aa	1152			ANF_receptor [PF01094.23]; Guanylate_cyc [PF00211.15]; Peripla_BP_6 [PF13458.1]; Pkinase [PF00069.20]; Pkinase_Tyr [PF07714.12]	Adenylate cyclase, family 3 (some proteins contain HAMP domain) [COG2114]; Guanylate cyclase [meNOG02803]; Natriuretic peptide receptor, guanylate cyclase [KOG1023]	SigP+TM(2x)	NCoils: 0.05 (53/1152)	SEG: 0.01 (16/1152)	ATP binding [GO:0005524]; axon terminus [GO:0043679]; cyclic nucleotide biosynthetic process [GO:0009190]; guanylate cyclase activity [GO:0004383]; intracellular signal transduction [GO:0035556]; phosphorus-oxygen lyase activity [GO:0016849]; protein kinase activity [GO:0004672]; protein phosphorylation [GO:0006468]; receptor guanylyl cyclase signaling pathway [GO:0007168]; response to heat [GO:0…
WBGene00003858|K04G7.3|ogt-1	22.24	0.72	30.89	0.000597568	21.118	0.492941	0.2	0.00137684	0.12	0.000268294	0.11	0.000809994	17.01	14.586	70.54	66.2787	protein	973-1151 aa	1151			EST1_DNA_bind [PF10373.4]; Glyco_transf_41 [PF13844.1]; NARP1 [PF12569.3]; TPR_1 [PF00515.23]; TPR_10 [PF13374.1]; TPR_11 [PF13414.1]; TPR_12 [PF13424.1]; TPR_14 [PF13428.1]; TPR_16 [PF13432.1]; TPR_17 [PF13431.1]; TPR_19 [PF14559.1]; TPR_2 [PF07719.12]; TPR_4 [PF07721.9]; TPR_6 [PF13174.1]; TPR_7 [PF13176.1]; TPR_8 [PF13181.1]; TPR_9 [PF13371.1]	FOG: TPR repeat [COG0457]; O-Linked N-acetylglucosamine (GlcNAc) transferase [meNOG05035]; O-linked N-acetylglucosamine transferase OGT [KOG4626]; Predicted O-linked N-acetylglucosamine transferase, SPINDLY family [COG3914]			SEG: 0.04 (45/1151)	UDP-N-acetylglucosamine biosynthetic process [GO:0006048]; dauer larval development [GO:0040024]; energy reserve metabolic process [GO:0006112]; glycogen metabolic process [GO:0005977]; lipid storage [GO:0019915]; nucleus [GO:0005634]; perinuclear region of cytoplasm [GO:0048471]; protein N-acetylglucosaminyltransferase activity [GO:0016262]; protein O-linked glycosylation [GO:0006493]; protein b…
WBGene00021803|Y53G8AM.2	178.99	5.8	30.86		155.55	0.742629	4.7	3.13674e-05	14.12	1.91709	5.4	0.00731042	61	31.4737	1.63	7.67453e-07	protein	73 aa	73					SigP		SEG: 0.42 (31/73)
WBGene00206389|C29F7.10	12	0.39	30.77		10.0126	0.0853267	0.64	8.45142e-06	0.39	3.67097e-07	0.37	2.81351e-05	45.71	35.9027	0.91	0.114203	protein	233 aa	233							SEG: 0.31 (72/233)
WBGene00015418|C04D8.1|pac-1	6.45	0.21	30.71		5.44879	0.0961932	32.22	26.5024	0.4	0.101821	0.47	0.152365	0.3	0.0728134	0.2	0.0459066	protein	766-1718 aa	1718			PH [PF00169.24]; RhoGAP [PF00620.22]	Predicted Rho GTPase-activating protein [KOG4407]; Rho GTPase activating protein [meNOG11314]	SigP; TM(1x)		SEG: 0.23 (282/1243)	asymmetric protein localization [GO:0008105]; cell junction [GO:0030054]; intracellular [GO:0005622]; regulation of gastrulation [GO:0010470]; signal transduction [GO:0007165]
WBGene00010908|M88.5|zbp-1	52.76	1.72	30.67	0.00449825	50.8307	1.32354	2.15	0.951104	0.42	0.0733498	11.53	9.26044	2.91	1.85983	165.91	158.744	protein	704-854 aa	854	Housekeeping		KH_1 [PF00013.24]; KH_2 [PF07650.12]; KH_3 [PF13014.1]; KH_4 [PF13083.1]; KH_5 [PF13184.1]	IGF-II mRNA-binding protein IMP, contains RRM and KH domains [KOG2193]; Insulin-Like growth factor 2 mRNA-binding protein [meNOG01854]		NCoils: 0.03 (21/828); 0.03 (21/704); 0.02 (21/854); 0.03 (21/730)	SEG: 0.34 (284/828)	RNA binding [GO:0003723]
WBGene00009320|F32B6.3	2.14	0.07	30.57		1.3204	2.27354e-06	6.44	1.21663	0.46	2.8903e-05	0.26	1.19489e-05	0.31	0.00276113	1.05	0.347051	protein	352 aa	352			PRP4 [PF08799.6]; Prp18 [PF02840.10]	PRP18 pre-mRNA processing factor 18 homolog [meNOG00033]; U5 snRNP-associated RNA splicing factor [KOG2808]		NCoils: 0.07 (24/352)		RNA splicing [GO:0008380]; embryo development ending in birth or egg hatching [GO:0009792]; germ cell development [GO:0007281]; regulation of cell proliferation [GO:0042127]; regulation of meiosis [GO:0040020]; reproduction [GO:0000003]; spliceosomal complex [GO:0005681]
WBGene00018482|F45F2.10	143.37	4.7	30.5	0.000768266	140.52	4.10593	59.26	52.8752	32.62	29.0893	210.61	200.883	275.44	264.7	4.43	3.47107	protein	980 aa	980			Ank_2 [PF12796.2]				SEG: 0.07 (68/980)	embryo development ending in birth or egg hatching [GO:0009792]; reproduction [GO:0000003]
WBGene00019698|M01B12.5|riok-1	37.19	1.22	30.48		35.1871	0.777729	58.34	49.4678	64.08	57.0021	2.43	0.761353	38.1	33.0067	0.56	0.0442439	protein	264-506 aa	506			RIO1 [PF01163.17]	RIO kinase 1 [meNOG05590]; Serine/threonine protein kinase involved in cell cycle control [COG1718]; Serine\/threonine protein kinase involved in cell cycle control [KOG2270]		NCoils: 0.08 (39/506)	SEG: 0.13 (65/506)	ATP binding [GO:0005524]; catalytic activity [GO:0003824]; embryo development ending in birth or egg hatching [GO:0009792]; hermaphrodite genitalia development [GO:0040035]; lipid storage [GO:0019915]; nematode larval development [GO:0002119]; positive regulation of multicellular organism growth [GO:0040018]; protein serine/threonine kinase activity [GO:0004674]; receptor-mediated endocytosis [GO…
WBGene00010845|M03C11.8	0.91	0.03	30.33		0.692183	3.1794e-05	0.11	1.65957e-06	1.57	0.812655	0.06	1.26112e-06	3.42	2.35907	0.04	3.14287e-07	protein	989 aa	989			DEAD [PF00270.24]; Helicase_C [PF00271.26]; ResIII [PF04851.10]; SNF2_N [PF00176.18]	SNF2 family DNA-dependent ATPase [KOG0389]; Superfamily II DNA/RNA helicases, SNF2 family [COG0553]; Swi\/Snf-Related, matrix-associated actin-dependent regulator of chromatin, subfamily a, containing DEAD\/H box 1 protein [meNOG05254]		NCoils: 0.02 (21/989)	SEG: 0.16 (156/989)	ATP binding [GO:0005524]; DNA binding [GO:0003677]; embryo development ending in birth or egg hatching [GO:0009792]
WBGene00000841|K08E7.7|cul-6	23.34	0.77	30.31		21.8149	0.469853	0.37	0.00192181	0.22	0.00145687	0.21	0.00197869	106.26	98.0415	0.87	0.35284	protein; ncRNA	729 aa	729			Cullin [PF00888.17]; Cullin_Nedd8 [PF10557.4]	Cullin, a subunit of E3 ubiquitin ligase [COG5647]; Cullins [KOG2166]; Ubiquitin protein ligase binding [meNOG07394]			SEG: 0.02 (12/729)	cullin-RING ubiquitin ligase complex [GO:0031461]; determination of adult lifespan [GO:0008340]; embryo development ending in birth or egg hatching [GO:0009792]; growth [GO:0040007]; ubiquitin protein ligase binding [GO:0031625]; ubiquitin-dependent protein catabolic process [GO:0006511]
WBGene00018413|F44C8.1|cyp-33C4	1.21	0.04	30.25		0.804383	1.53708e-07	10.43	6.34221	0.17	9.4179e-06	0.17	6.25605e-06	0.15	9.96047e-07	0.1	8.86387e-07	protein	493 aa	493			p450 [PF00067.17]	Cytochrome P450 CYP2 subfamily [KOG0156]; Cytochrome P450 [COG2124]; Cytochrome P450 protein [meNOG00186]	SigP		SEG: 0.05 (27/493)	heme binding [GO:0020037]; iron ion binding [GO:0005506]; oxidation-reduction process [GO:0055114]; oxidoreductase activity, acting on paired donors, with incorporation or reduction of molecular oxygen [GO:0016705]
WBGene00021039|W05F2.7	1.81	0.06	30.17		1.50531	0.00739837	10.46	7.897	0.12	0.000382476	0.11	0.000627517	0.68	0.276048	0.07	0.00026012	protein	1227 aa	1227				Heterochromatin-associated protein HP1 and related CHROMO domain proteins [KOG1911]	SigP		SEG: 0.22 (274/1227)
WBGene00000289|C01G6.8|cam-1	3.62	0.12	30.17	0.0020091	3.11401	0.0315077	7.88	5.34647	0.38	0.0618681	3.25	2.06168	2.18	1.26223	5.8	4.4688	protein	769-928 aa	928			Fz [PF01392.17]; I-set [PF07679.11]; Ig_2 [PF13895.1]; Kringle [PF00051.13]; Pkinase [PF00069.20]; Pkinase_Tyr [PF07714.12]; ig [PF00047.20]	Nerve growth factor receptor TRKA and related tyrosine kinases [KOG1026]; Receptor tyrosine kinase-like orphan receptor [meNOG03871]; Serine/threonine protein kinase [COG0515]	TM(1x)		SEG: 0.05 (42/928)	ATP binding [GO:0005524]; Wnt-protein binding [GO:0017147]; axon [GO:0030424]; axon guidance [GO:0007411]; cell migration [GO:0016477]; cell projection [GO:0042995]; dendrite [GO:0030425]; establishment of neuroblast polarity [GO:0045200]; frizzled binding [GO:0005109]; hermaphrodite genitalia development [GO:0040035]; integral component of plasma membrane [GO:0005887]; locomotion [GO:0040011]; n…
WBGene00019286|K01A12.2	3.31	0.11	30.09		2.08907	1.01028e-07	35.5	21.0875	0.64	1.46377e-05	0.59	1.4474e-05	0.55	5.55198e-06	0.37	1.25303e-05	protein	76 aa	76							SEG: 0.16 (12/76)
WBGene00017506|F16B4.4	300.46	9.99	30.08	0.00384266	283.593	6.66034	1.74	3.81329e-06	1.08	1.02029e-05	0.99	4.3145e-05	37.51	23.1244	1002.54	937.006	protein	91 aa	91					SigP		SEG: 0.98 (89/91)
WBGene00006798|F56A8.7|unc-64	46.01	1.54	29.88	0.00116716	43.0501	0.894823	0.77	0.00287289	0.89	0.0439296	134.19	120.913	60.64	52.0985	0.72	0.107506	protein	291 aa	291			SNARE [PF05739.14]; Syntaxin [PF00804.20]	SNAP receptor [meNOG08649]; SNARE protein Syntaxin 1 and related proteins [KOG0810]; t-SNARE complex subunit, syntaxin [COG5074]	TM(1x)	NCoils: 0.07 (21/291); 0.07 (21/291)	SEG: 0.06 (18/291)	SNARE binding [GO:0000149]; axon [GO:0030424]; basolateral plasma membrane [GO:0016323]; chaperone binding [GO:0051087]; dendrite [GO:0030425]; growth [GO:0040007]; integral component of membrane [GO:0016021]; locomotion [GO:0040011]; membrane [GO:0016020]; neuronal cell body [GO:0043025]; protein binding [GO:0005515]; protein catabolic process [GO:0030163]; regulation of exocytosis [GO:0017157];…
WBGene00023422|F43C1.6|mrpl-21	400.86	13.45	29.8	0.00100945	386.99	10.6923	437.69	385.74	396.46	359.005	3.53	0.866493	294.6	264.866	741.89	701.909	protein	171 aa	171			Ribosomal_L21p [PF00829.16]	Mitochondrial ribosomal protein L21 [meNOG10977]; Mitochondrial/chloroplast ribosomal L21 protein [KOG1686]	SigP		SEG: 0.22 (37/171)	ribosome [GO:0005840]
WBGene00009335|F32D8.13	165	5.55	29.73		154.292	3.64504	23.8	9.98085	910.12	836.764	2.8	0.121526	2.86	0.117988	0.8	0.00826939	protein	187-194 aa	194			P-mevalo_kinase [PF04275.9]	Phosphomevalonate kinase [euNOG04747]; Phosphomevalonate kinase [meNOG12176]				apoptotic process [GO:0006915]; cholesterol biosynthetic process [GO:0006695]; cytoplasm [GO:0005737]; embryo development ending in birth or egg hatching [GO:0009792]; molting cycle, collagen and cuticulin-based cuticle [GO:0018996]; oogenesis [GO:0048477]; phosphomevalonate kinase activity [GO:0004631]; reproduction [GO:0000003]
WBGene00008341|C56A3.2|ttr-44	8.02	0.27	29.7		6.16191	0.0158007	1.73	0.0174298	1.06	0.00344175	0.98	0.00193297	39.41	29.0323	0.61	0.00361716	protein	144-156 aa	156			DUF290 [PF01060.18]	Uncharacterized protein with conserved cysteine [LSE0506]	SigP			extracellular space [GO:0005615]
WBGene00016162|C27D6.4|crh-2	4.75	0.16	29.69		3.81231	0.0233938	1.13	0.0939553	0.67	0.0693051	0.64	0.0510533	27.2	21.0084	0.5	0.0761207	protein	219-351 aa	351			bZIP_1 [PF00170.16]; bZIP_2 [PF07716.10]; bZIP_Maf [PF03131.12]	CREB/ATF family transcription factor [KOG0709]; Responsive element binding protein 3-like [meNOG07797]	SigP	NCoils: 0.19 (42/224); 0.13 (42/329); 0.12 (42/351); 0.19 (42/219)	SEG: 0.32 (114/351)	DNA binding [GO:0003677]; regulation of transcription, DNA-templated [GO:0006355]; sequence-specific DNA binding [GO:0043565]; sequence-specific DNA binding transcription factor activity [GO:0003700]
WBGene00009223|F28F8.5	297.19	10.02	29.66	0.00571778	286.113	7.84998	265.63	229.048	4.1	1.20374	103.75	87.0861	208.01	184.63	604.23	570.993	protein	200-202 aa	202							SEG: 0.07 (13/200)	embryo development ending in birth or egg hatching [GO:0009792]; hermaphrodite genitalia development [GO:0040035]; locomotion [GO:0040011]; molting cycle, collagen and cuticulin-based cuticle [GO:0018996]; reproduction [GO:0000003]
WBGene00009287|F31C3.5|psf-2	125.86	4.26	29.54		112.954	2.46589	652.15	551.502	4.98	5.17002e-05	129.91	99.4282	0.52	5.73114e-06	0.35	1.20288e-06	protein	180 aa	180			Sld5 [PF05916.6]	GINS complex subunit 2 (Psf2 homolog) [meNOG07877]; Uncharacterized conserved protein [COG5093]; Uncharacterized conserved protein [KOG4071]				DNA replication [GO:0006260]; body morphogenesis [GO:0010171]; embryo development ending in birth or egg hatching [GO:0009792]; hermaphrodite genitalia development [GO:0040035]; locomotion [GO:0040011]; nematode larval development [GO:0002119]; nucleus [GO:0005634]; receptor-mediated endocytosis [GO:0006898]
WBGene00044290|B0035.18	70.4	2.39	29.46		59.3374	0.481069	3.28	1.68845e-05	135.67	96.7358	3.77	0.0235061	73.4	46.732	4.58	0.467654	protein	90 aa	90			COX6C [PF02937.10]		TM(1x)		SEG: 0.13 (12/90)	cytochrome-c oxidase activity [GO:0004129]
WBGene00015683|C10G8.4	129.56	4.41	29.38		116.417	1.99412	184.47	131.927	1.46	7.12722e-05	261.81	216.083	54.42	35.1695	0.83	2.02479e-05	protein	98 aa	98			TIL [PF01826.12]	Chymotrypsin-Elastase inhibitor ixodidin [meNOG21748]; Uncharacterized protein [LSE0566]	SigP		SEG: 0.14 (14/98)
WBGene00019130|F59H5.1	95.34	3.26	29.25		92.4608	2.65732	151.68	138.714	50.37	44.8402	39.21	34.4899	89.82	82.751	18.6	16.059	protein	758 aa	758			SPK [PF04435.13]	Partially confirmed by transcript evidence protein [meNOG29852]; Uncharacterized protein [LSE0508]		NCoils: 0.03 (21/758)	SEG: 0.13 (99/758)
WBGene00000829|MTCE.21|ctb-1	1.17	0.04	29.25		0.700852	9.50705e-07	13.42	7.86879	0.25	4.79583e-06	0.24	6.75471e-06	0.22	6.48117e-07	0.15	3.04362e-06	protein	370 aa	370			Cytochrom_B_C [PF00032.12]; Cytochrom_B_N [PF00033.14]; Cytochrom_B_N_2 [PF13631.1]	Component of the ubiquinol-cytochrome c reductase complex (complex III or cytochrome b-c1 complex), which is a respiratory chain that generates an electrochemical potential coupled to ATP synthesis [meNOG10022]; Cytochrome b [KOG4663]; Cytochrome b subunit of the bc complex [COG1290]	TM(10x)			electron carrier activity [GO:0009055]; membrane [GO:0016020]; oxidoreductase activity [GO:0016491]; respiratory electron transport chain [GO:0022904]
WBGene00014118|ZK858.5	50.97	1.75	29.13		47.9275	1.15329	2.05	0.39611	186.09	169.77	1.36	0.292349	60.49	52.2663	0.84	0.208572	protein	409 aa	409			TM2 [PF05154.11]	Dnaj (Hsp40) homolog, subfamily C, member 22 protein [meNOG05325]	TM(7x)	NCoils: 0.05 (21/409)	SEG: 0.03 (13/409)	embryo development ending in birth or egg hatching [GO:0009792]
WBGene00004248|W06H3.2|pus-1	84.2	2.91	28.93		74.939	1.95523	1.62	0.00617389	30.39	17.1774	0.92	0.00593481	14.01	6.71927	251.59	233.731	protein	137-415 aa	415			PseudoU_synth_1 [PF01416.15]	Pseudouridylate synthase [COG0101]; Pseudouridylate synthase [KOG2553]; Pseudouridylate synthase [meNOG07580]			SEG: 0.25 (34/137)	RNA binding [GO:0003723]; RNA modification [GO:0009451]; pseudouridine synthase activity [GO:0009982]; pseudouridine synthesis [GO:0001522]
WBGene00077453|Y62F5A.12	185.08	6.4	28.92	0.00397551	173.946	4.20632	5.06	0.486868	19.52	10.8068	45.87	32.0231	374.34	333.536	135.52	115.952	protein	128 aa	128							SEG: 0.14 (18/128)	embryo development ending in birth or egg hatching [GO:0009792]; reproduction [GO:0000003]
WBGene00006568|Y43C5A.5|thk-1	471.03	16.34	28.83	0.00149248	461.064	14.2867	7.65	3.87133	1082.95	1038.26	166.9	151.59	473.19	447.178	255.2	240.144	protein	260-269 aa	269			TK [PF00265.13]	Thymidine kinase [COG1435]; Thymidine kinase [KOG3125]; Thymidine kinase [meNOG10133]				ATP binding [GO:0005524]; embryo development ending in birth or egg hatching [GO:0009792]; thymidine kinase activity [GO:0004797]
WBGene00045078|C46C2.7	4.32	0.15	28.8		2.61679	2.53241e-07	1.43	7.12356e-05	26.51	15.0525	0.81	3.55636e-06	2.26	0.0900559	0.5	7.5651e-06	protein	74 aa	74				Transcription factor AP-2 [KOG3811]			SEG: 0.18 (13/74)
WBGene00012167|W01A8.5|tofu-5	253.19	8.79	28.8	0.00182616	245.247	7.16101	137.78	117.558	474.86	443.19	212.84	192.921	182.48	165.751	62	53.8127	protein	311 aa	311						NCoils: 0.07 (21/311)	SEG: 0.11 (35/311)	embryo development ending in birth or egg hatching [GO:0009792]; reproduction [GO:0000003]
WBGene00194699|Y43F8B.22	11.74	0.41	28.63		7.40586	2.59766e-06	26.71	7.00737	2.04	5.21321e-05	3.84	0.0177571	6.95	0.592479	35.68	20.6641	protein	49 aa	49
WBGene00009565|F39H11.1	424.25	14.87	28.53	0.000526834	415.143	13.0174	151.99	133.619	707.92	675.228	106.98	95.2728	444.25	418.992	516.32	495.158	protein	224 aa	224			BCNT [PF07572.7]	Craniofacial development protein 1 [meNOG13137]; Uncharacterized conserved protein BCNT [KOG4776]			SEG: 0.19 (43/224)
WBGene00012904|Y46G5A.13|tiar-2	0.57	0.02	28.5		0.329628	4.45962e-07	0.44	0.00150985	0.13	3.64554e-06	0.13	1.54019e-06	0.12	2.18229e-06	0.08	5.09698e-07	protein	434 aa	434			RRM_1 [PF00076.17]; RRM_5 [PF13893.1]; RRM_6 [PF14259.1]	Apoptosis-promoting RNA-binding protein TIA-1/TIAR (RRM superfamily) [KOG0148]; RNA-binding proteins (RRM domain) [COG0724]; TIA1 cytotoxic granule-associated RNA binding protein [meNOG00509]			SEG: 0.21 (93/434)	cytoplasm [GO:0005737]; nucleic acid binding [GO:0003676]; nucleotide binding [GO:0000166]; nucleus [GO:0005634]
WBGene00010196|F57C2.4	32.77	1.15	28.5		26.3121	0.100532	2.45	2.17381e-05	1.51	5.76985e-06	1.4	1.84564e-05	101.02	73.8335	0.86	1.77752e-05	protein	88 aa	88					SigP
WBGene00021283|Y24D9A.5	3.12	0.11	28.36		2.12987	1.28356e-06	0.61	2.11614e-05	2.6	0.538731	0.34	1.23294e-05	2.85	0.838489	0.22	8.84551e-06	protein	282 aa	282							SEG: 0.44 (123/282)	nematode larval development [GO:0002119]
WBGene00012341|W08D2.5|catp-6	21.23	0.75	28.31		20.0471	0.498015	73.34	64.9839	0.61	0.16352	0.5	0.127271	32.66	28.8934	0.78	0.370414	protein	893-1256 aa	1256			E1-E2_ATPase [PF00122.15]; HAD [PF12710.2]; Hydrolase [PF00702.21]; Hydrolase_like2 [PF13246.1]; P5-ATPase [PF12409.3]	Atpase type [meNOG01842]; Cation transport ATPase [COG0474]; Cation transport ATPase [KOG0208]	TM(10x); TM(11x); TM(7x)		SEG: 0.07 (61/893)	ATPase activity [GO:0016887]; cation transport [GO:0006812]; cation-transporting ATPase activity [GO:0019829]; cytoplasmic membrane-bounded vesicle [GO:0016023]; integral component of membrane [GO:0016021]; lysosome [GO:0005764]; metal ion binding [GO:0046872]; nucleotide binding [GO:0000166]; plasma membrane [GO:0005886]; protein folding [GO:0006457]; vacuolar membrane [GO:0005774]
WBGene00019285|K01A2.11|cbn-1	5.66	0.2	28.3		4.7378	0.0463514	43.37	34.4534	1.3	0.369975	0.57	0.0591728	0.53	0.0490684	0.36	0.0312548	protein	462-679 aa	679			EF-hand_1 [PF00036.27]; EF-hand_10 [PF14788.1]; EF-hand_5 [PF13202.1]; EF-hand_6 [PF13405.1]; EF-hand_7 [PF13499.1]; EF-hand_8 [PF13833.1]; SPARC_Ca_bdg [PF10591.4]	Calcium ion binding protein [meNOG29046]; Calmodulin and related proteins (EF-Hand superfamily) [KOG0027]	SigP		SEG: 0.25 (168/679)	calcium ion binding [GO:0005509]; proteinaceous extracellular matrix [GO:0005578]; signal transduction [GO:0007165]
WBGene00004988|T08A9.7|spp-3	195.53	6.93	28.22	0.00273076	182.584	4.40079	1.6	3.37625e-06	0.99	7.59343e-06	0.9	1.77926e-05	98.95	75.9483	525.42	481.383	protein	100 aa	100			SapB_2 [PF03489.12]	Prosaposin [KOG1340]	SigP			defense response to Gram-negative bacterium [GO:0050829]; defense response to Gram-positive bacterium [GO:0050830]; innate immune response [GO:0045087]; oviposition [GO:0018991]; protein homooligomerization [GO:0051260]
WBGene00018239|F40G9.1|sec-20	1.41	0.05	28.2		0.839142	5.96858e-07	0.52	2.78892e-06	6.58	3.44199	0.3	5.94518e-07	1.64	0.327744	0.18	5.67038e-07	protein	234 aa	234			Sec20 [PF03908.8]	FOG: Ankyrin repeat [COG0666]; FOG: Ankyrin repeat [KOG0504]; Proteasome (prosome, macropain) 26S subunit, non-ATPase, 10 [meNOG10832]	TM(1x)	NCoils: 0.21 (49/234)	SEG: 0.04 (9/234)	locomotion [GO:0040011]; molting cycle, collagen and cuticulin-based cuticle [GO:0018996]; nematode larval development [GO:0002119]; receptor-mediated endocytosis [GO:0006898]; secretion by cell [GO:0032940]
WBGene00020683|T22D1.4|ribo-1	94.95	3.37	28.18	0.000963622	91.6438	2.67731	0.83	0.0818064	180.95	168.257	1.89	0.823435	116.73	107.63	87.79	81.2458	protein	586 aa	586	Housekeeping		Ribophorin_I [PF04597.9]	Oligosaccharyltransferase, alpha subunit (ribophorin I) [KOG2291]; Ribophorin I protein [meNOG06234]	SigP+TM(1x)	NCoils: 0.04 (21/586)	SEG: 0.04 (23/586)	cytokinesis [GO:0000910]; dolichyl-diphosphooligosaccharide-protein glycotransferase activity [GO:0004579]; embryo development ending in birth or egg hatching [GO:0009792]; endoplasmic reticulum [GO:0005783]; integral component of membrane [GO:0016021]; lipid storage [GO:0019915]; locomotion [GO:0040011]; nematode larval development [GO:0002119]; positive regulation of multicellular organism grow…
WBGene00011761|T13H5.8	17.4	0.62	28.06	0.00168424	15.9724	0.343077	0.43	0.00366358	19.48	15.5655	9.1	6.54826	1.12	0.359003	41.82	37.3852	protein	566 aa	566			CLPTM1 [PF05602.7]	Protein involved in regulation of T cell differentiation in thymus [meNOG00279]; Transmembrane protein [KOG2489]	TM(5x)		SEG: 0.08 (45/566)
WBGene00011597|T07G12.6|zim-1	441	15.73	28.04	0.00569354	428.328	13.057	109.41	87.8703	392.34	361.15	282.67	254.87	476.32	442.915	307.23	285.677	protein	218-606 aa	606				Unnamed protein [LSE0760]		NCoils: 0.04 (21/600); 0.03 (21/606); 0.09 (21/224); 0.10 (21/218)	SEG: 0.06 (38/606)	apoptotic process [GO:0006915]; condensed nuclear chromosome [GO:0000794]
WBGene00017164|F01F1.10|eng-1	22.02	0.79	27.87	0.00573896	20.057	0.406515	55.22	44.5346	34.83	28.1496	17.19	12.6988	21.45	16.5578	0.47	0.0516332	protein	294-433 aa	433			Glyco_hydro_85 [PF03644.8]	Endo-Beta-N-Acetylglucosaminidase [meNOG03319]; Endo-beta-N-acetylglucosaminidase D [COG4724]; Predicted glycosylhydrolase [KOG2331]				cytoplasm [GO:0005737]; mannosyl-glycoprotein endo-beta-N-acetylglucosaminidase activity [GO:0033925]
WBGene00044526|T28A11.22	63.96	2.3	27.81		57.4067	1.09548	1.22	4.99809e-05	0.75	1.18183e-06	0.69	2.52663e-06	211.54	182.867	1.29	0.0592912	protein	170 aa	170			ubiquitin [PF00240.18]				SEG: 0.11 (19/170)	protein binding [GO:0005515]
WBGene00015305|C01G5.3	264.35	9.53	27.74	0.00112053	257.086	7.98927	1.12	0.0606553	0.22	1.00979e-05	0.21	8.50029e-06	182.11	167.011	794.15	766.255	protein	340 aa	340			DUF851 [PF05867.6]				SEG: 0.10 (35/340)
WBGene00002003|B0285.5|hse-5	10.25	0.37	27.7		9.24584	0.181924	0.18	4.17988e-06	0.11	5.06535e-07	0.1	4.20176e-06	48.55	43.0982	0.38	0.0832304	protein	616 aa	616			C5-epim_C [PF06662.8]	Epimerase [meNOG09768]; Heparan sulfate-glucuronic acid C5-epimerase [KOG3760]	SigP	NCoils: 0.03 (21/616)	SEG: 0.07 (45/616)	axon guidance [GO:0007411]; axonal fasciculation [GO:0007413]; glycosaminoglycan biosynthetic process [GO:0006024]; heparan sulfate proteoglycan biosynthetic process, enzymatic modification [GO:0015015]; integral component of membrane [GO:0016021]; positive regulation of multicellular organism growth [GO:0040018]; racemase and epimerase activity, acting on carbohydrates and derivatives [GO:001685…
WBGene00008687|F11A10.6	13.01	0.47	27.68		11.0232	0.158601	1.19	0.062594	0.71	0.0272086	0.68	0.0306706	35.11	27.8346	0.42	0.0165415	protein	215-356 aa	356			DUF1751 [PF08551.5]	Predicted membrane protein [KOG2890]; Transmembrane protein 115 [meNOG01455]	SigP+TM(1x); TM(5x)	NCoils: 0.08 (29/356); 0.13 (29/215)	SEG: 0.06 (13/215)
WBGene00000876|C52E4.6|cyl-1	1196.33	43.22	27.68		1182.1	40.3691	606.22	568.055	225.56	209.835	2302.86	2238.31	1047.09	1009.52	541.29	521.568	protein; ncRNA	480 aa	480	Housekeeping		Cyclin_N [PF00134.18]	Cdk activating kinase (CAK)/RNA polymerase II transcription initiation\/nucleotide excision repair factor TFIIH\/TFIIK, cyclin H subunit [COG5333]; Cyclin L [KOG0835]		NCoils: 0.04 (21/480)	SEG: 0.12 (58/480)	RNA processing [GO:0006396]; embryo development ending in birth or egg hatching [GO:0009792]; gamete generation [GO:0007276]; locomotion [GO:0040011]; nematode larval development [GO:0002119]; protein kinase binding [GO:0019901]; regulation of cyclin-dependent protein serine/threonine kinase activity [GO:0000079]; regulation of transcription, DNA-templated [GO:0006355]; reproduction [GO:0000003]
WBGene00021890|Y54G2A.26	8.81	0.32	27.53		7.84496	0.139226	73.9	64.1839	0.41	0.0377997	0.49	0.0690981	0.27	0.0138945	0.18	0.00864413	protein	326-611 aa	611							SEG: 0.20 (65/326)
WBGene00044238|C30H6.12	8.25	0.3	27.5		6.19831	0.0109447	55.02	37.0904	1.79	0.0827332	1.66	0.085175	1.02	0.0092323	0.69	0.00258132	protein	165-195 aa	195							SEG: 0.32 (53/165)
WBGene00000369|Y56A3A.20|ccf-1	173.44	6.32	27.44	0.00171655	167.782	5.16359	107.19	91.7568	124.38	111.569	89.92	79.2737	283.98	265.815	93.37	84.875	protein	310 aa	310			CAF1 [PF04857.15]	CCR4-NOT transcription complex, subunit [meNOG03261]; mRNA deadenylase subunit [COG5228]; mRNA deadenylase subunit [KOG0304]			SEG: 0.11 (33/310)	CCR4-NOT complex [GO:0030014]; P granule [GO:0043186]; apoptotic process [GO:0006915]; body morphogenesis [GO:0010171]; cytoplasm [GO:0005737]; cytoplasmic mRNA processing body [GO:0000932]; embryo development [GO:0009790]; embryo development ending in birth or egg hatching [GO:0009792]; germline cell cycle switching, mitotic to meiotic cell cycle [GO:0051729]; hermaphrodite genitalia development…
WBGene00021994|Y59E9AL.4	25.78	0.94	27.43	0.00198924	23.957	0.556772	32.14	24.9931	0.15	2.59053e-07	0.43	0.0189628	7.9	5.42322	67.89	61.7411	protein	555 aa	555			Xan_ur_permease [PF00860.15]	Solute carrier family 23 (nucleobase transporters), member [meNOG00269]; Xanthine/uracil permeases [COG2233]; Xanthine\/uracil transporters [KOG1292]	TM(10x)		SEG: 0.07 (40/555)	membrane [GO:0016020]; transmembrane transport [GO:0055085]; transport [GO:0006810]; transporter activity [GO:0005215]
WBGene00005006|D1014.8|spr-1	19.18	0.7	27.4		17.7042	0.404456	204.07	186.067	1.03	0.300426	0.37	0.0164366	0.11	2.34116e-07	0.08	6.48266e-06	protein	558 aa	558			ELM2 [PF01448.19]; Myb_DNA-binding [PF00249.26]	Predicted DNA-binding protein, contains Myb-like, SANT and ELM2 domains [KOG1194]; REST corepressor protein [meNOG06233]			SEG: 0.10 (56/558)	DNA binding [GO:0003677]; chromatin binding [GO:0003682]
WBGene00016421|C34G6.5|cdc-7	150.6	5.52	27.28	0.00770834	145.449	4.47111	2.99	1.03038	410.1	387.212	38.44	32.0971	233.65	217.901	1.37	0.502253	protein	411 aa	411			Pkinase [PF00069.20]; Pkinase_Tyr [PF07714.12]	Cell division cycle 7 protein [meNOG02847]; Serine/threonine protein kinase [COG0515]; Serine\/threonine protein kinase of the CDC7 subfamily involved in DNA synthesis, repair and recombination [KOG1167]			SEG: 0.03 (14/411)	ATP binding [GO:0005524]; protein kinase activity [GO:0004672]; protein phosphorylation [GO:0006468]; transferase activity, transferring phosphorus-containing groups [GO:0016772]
WBGene00013643|Y105C5A.24	16.07	0.59	27.24	0.00193803	14.6008	0.289352	26.87	20.4281	12.52	9.04196	0.73	0.11367	0.67	0.101229	36.23	31.6121	protein	478 aa	478			Pkinase [PF00069.20]; Pkinase_Tyr [PF07714.12]	Mitogen-Activated protein kinase kinase kinase [meNOG08324]; Serine/threonine protein kinase [COG0515]; Tyrosine kinase specific for activated (GTP-bound) p21cdc42Hs [KOG0192]			SEG: 0.01 (5/478)	ATP binding [GO:0005524]; protein kinase activity [GO:0004672]; protein phosphorylation [GO:0006468]; transferase activity, transferring phosphorus-containing groups [GO:0016772]
WBGene00011634|T09A5.5	1623.04	59.78	27.15	0.00786218	1593.72	53.7143	642.21	579.986	819.45	762.532	2224.21	2124.81	2179.83	2085.98	33.82	25.6014	protein	163 aa	163	Housekeeping							embryo development ending in birth or egg hatching [GO:0009792]; mitochondrion [GO:0005739]; nematode larval development [GO:0002119]; receptor-mediated endocytosis [GO:0006898]; striated muscle myosin thick filament assembly [GO:0071688]
WBGene00012421|Y9C2UA.1	35.14	1.3	27.03		32.4886	0.768654	228.73	204.245	1.64	0.435957	1.76	0.539252	0.54	0.0178572	0.36	0.0216016	protein	343-410 aa	410					SigP+TM(7x); TM(7x)		SEG: 0.15 (60/410)	plasma membrane [GO:0005886]
WBGene00001498|F22B5.9|fars-3	244.92	9.06	27.03	0.00129376	239.424	7.89961	1.93	0.566621	201.43	187.884	1.1	0.320487	201.59	188.929	526.87	509.686	protein	591 aa	591			B3_4 [PF03483.12]; B5 [PF03484.10]	Phenylalanyl-Trna synthetase beta [meNOG04391]; Phenylalanyl-tRNA synthetase beta subunit [COG0072]; Phenylalanyl-tRNA synthetase beta subunit [KOG2472]				ATP binding [GO:0005524]; RNA binding [GO:0003723]; cytoplasm [GO:0005737]; embryo development ending in birth or egg hatching [GO:0009792]; magnesium ion binding [GO:0000287]; nematode larval development [GO:0002119]; nucleotide binding [GO:0000166]; phenylalanine-tRNA ligase activity [GO:0004826]; phenylalanyl-tRNA aminoacylation [GO:0006432]; reproduction [GO:0000003]
WBGene00018426|F44E7.4	286.33	10.62	26.96	0.00557422	281.851	9.65161	209.25	194.85	777.73	753.016	113.52	106.159	70.65	65.2694	5.8	4.60195	protein	984-1067 aa	1067			Peptidase_M16 [PF00675.15]; Peptidase_M16_C [PF05193.16]	Insulin-Degrading enzyme [meNOG04463]; N-arginine dibasic convertase NRD1 and related Zn2+-dependent endopeptidases, insulinase superfamily [KOG0959]; Secreted/periplasmic Zn-dependent peptidases, insulinase-like [COG1025]	SigP		SEG: 0.01 (12/984)	catalytic activity [GO:0003824]; metal ion binding [GO:0046872]
WBGene00018717|F52H2.5	65.14	2.42	26.92		60.9608	1.56378	1.01	0.00429748	0.6	0.00274402	0.57	0.00398896	306.99	283.838	1.96	0.688125	protein	283 aa	283
WBGene00007616|C15H11.8|rpoa-12	489.17	18.18	26.91	0.00781308	471.55	14.5674	10.05	2.46858	7.42	2.37268	558.72	509.836	532.56	486.314	836.48	789.438	protein	119 aa	119			TFIIS_C [PF01096.13]	DNA-directed RNA polymerase, subunit M/Transcription elongation factor TFIIS [COG1594]; Dna-Directed RNA polymerase I subunit RPA12 (Zinc ribbon domain-containing protein 1) [meNOG16290]; RNA polymerase I transcription factor TFIIS, subunit A12.2\/RPA12 [KOG2907]				DNA binding [GO:0003677]; DNA-directed RNA polymerase activity [GO:0003899]; embryo development ending in birth or egg hatching [GO:0009792]; nematode larval development [GO:0002119]; nucleic acid binding [GO:0003676]; receptor-mediated endocytosis [GO:0006898]; reproduction [GO:0000003]; transcription, DNA-templated [GO:0006351]; zinc ion binding [GO:0008270]
WBGene00044310|H20J04.9	89.64	3.34	26.84	0.00366367	84.5623	2.29004	1.1	0.00684956	230.99	208.351	7.84	4.23287	74.73	63.0959	77.41	67.5956	protein	268 aa	268			Methyltransf_11 [PF08241.7]					metabolic process [GO:0008152]; methyltransferase activity [GO:0008168]
WBGene00077643|DC2.8|trpp-1	5.09	0.19	26.79		3.88267	0.00948936	0.61	5.95415e-07	0.37	6.39169e-06	0.35	1.58768e-06	0.32	4.19478e-06	0.22	2.73571e-06	protein	142 aa	142			Sybindin [PF04099.7]					ER to Golgi vesicle-mediated transport [GO:0006888]; cis-Golgi network [GO:0005801]; transport [GO:0006810]
WBGene00011638|T09A5.11|ostb-1	33.91	1.27	26.7	0.001456	31.6586	0.807448	33.3	25.8767	5.18	3.04517	0.3	0.00187626	21.03	16.6913	75.66	68.9498	protein	445 aa	445			DDOST_48kD [PF03345.9]	Dolichyl-Diphosphooligosaccharide-Protein glycosyltransferase [meNOG07190]; Oligosaccharyltransferase, beta subunit [KOG2754]	SigP+TM(1x)		SEG: 0.03 (14/445)	apoptotic process [GO:0006915]; dolichyl-diphosphooligosaccharide-protein glycotransferase activity [GO:0004579]; embryo development ending in birth or egg hatching [GO:0009792]; endoplasmic reticulum membrane [GO:0005789]; locomotion [GO:0040011]; nematode larval development [GO:0002119]; protein N-linked glycosylation via asparagine [GO:0018279]; reproduction [GO:0000003]
WBGene00012019|T25E12.4|dkf-2	30.4	1.14	26.67		28.9743	0.803244	71.47	63.3536	106.8	99.1649	1.31	0.385739	0.72	0.077971	0.49	0.0525838	protein	220-1095 aa	1095			C1_1 [PF00130.17]; Kinase-like [PF14531.1]; PH [PF00169.24]; Pkinase [PF00069.20]; Pkinase_Tyr [PF07714.12]	Protein kinase [meNOG00685]; Serine/threonine protein kinase PKC mu\/PKD and related proteins [KOG4236]; Serine\/threonine protein kinase [COG0515]		NCoils: 0.02 (21/872)	SEG: 0.15 (34/220)	ATP binding [GO:0005524]; cytoplasm [GO:0005737]; defense response to Gram-negative bacterium [GO:0050829]; defense response to Gram-positive bacterium [GO:0050830]; intracellular signal transduction [GO:0035556]; membrane [GO:0016020]; peptidyl-serine phosphorylation [GO:0018105]; positive regulation of innate immune response [GO:0045089]; protein kinase C activity [GO:0004697]; protein kinase a…
WBGene00015807|C16A3.2	48.58	1.83	26.55	0.00658884	44.7008	1.03012	0.6	1.2239e-06	0.36	1.03459e-06	0.34	5.5503e-06	2.49	0.650114	173.54	158.037	protein	221 aa	221			DSPc [PF00782.15]; Y_phosphatase [PF00102.22]	Dual specificity phosphatase [KOG1717]; Dual specificity phosphatase [meNOG10853]; Predicted protein-tyrosine phosphatase [COG2453]				embryo development ending in birth or egg hatching [GO:0009792]; protein dephosphorylation [GO:0006470]; protein tyrosine/serine/threonine phosphatase activity [GO:0008138]
WBGene00001112|Y106G6H.12|duo-3	42.89	1.62	26.48	0.000700426	40.8158	1.17074	19.62	14.8992	0.37	0.0338726	18.75	15.2944	59.54	53.3923	88.61	82.3747	protein	608-924 aa	924			OTU [PF02338.14]; UCH [PF00443.24]; UCH_1 [PF13423.1]				SEG: 0.09 (72/769)	ubiquitin-dependent protein catabolic process [GO:0006511]; ubiquitinyl hydrolase activity [GO:0036459]
WBGene00001480|H24K24.5|fmo-5	9.77	0.37	26.41		8.64998	0.146968	2.04	0.563852	0.15	3.51782e-07	6.23	3.95201	4.27	2.47308	15.88	12.9344	protein	518 aa	518			FMO-like [PF00743.14]; K_oxygenase [PF13434.1]; Pyr_redox_2 [PF07992.9]; Pyr_redox_3 [PF13738.1]	Flavin-Containing monooxygenase [meNOG04760]; Flavin-containing monooxygenase [KOG1399]; Predicted flavoprotein involved in K+ transport [COG2072]	SigP		SEG: 0.02 (12/518)	N,N-dimethylaniline monooxygenase activity [GO:0004499]; NADP binding [GO:0050661]; flavin adenine dinucleotide binding [GO:0050660]; oxidation-reduction process [GO:0055114]
WBGene00003797|F53F10.5|npp-11	0.79	0.03	26.33		0.549381	0.000217925	0.29	0.00387672	0.18	0.00137386	0.17	0.000734953	0.15	0.000875062	0.1	0.000476126	protein	805 aa	805			Nucleoporin_FG [PF13634.1]	Nuclear pore complex, Nup98 component (sc Nup145/Nup100\/Nup116) [KOG0845]; Nuclear porin [KOG2196]		NCoils: 0.05 (42/805)	SEG: 0.54 (435/805)	embryo development ending in birth or egg hatching [GO:0009792]; establishment of mitotic spindle orientation [GO:0000132]; hermaphrodite genitalia development [GO:0040035]; nematode larval development [GO:0002119]; nuclear envelope [GO:0005635]; nuclear pore [GO:0005643]; nucleus organization [GO:0006997]; protein binding [GO:0005515]; receptor-mediated endocytosis [GO:0006898]; reproduction [GO…
WBGene00015478|C05D10.2	8.16	0.31	26.32	0.00175916	7.10829	0.0224257	69.15	57.9996	2.39	0.482654	2.09	0.281621	1.56	0.0803723	1.05	0.0625076	protein	86-470 aa	470			Pkinase [PF00069.20]; Pkinase_Tyr [PF07714.12]	Mitogen-Activated protein kinase 15 [meNOG09369]; Mitogen-activated protein kinase [KOG0660]; Serine/threonine protein kinase [COG0515]			SEG: 0.03 (14/470)	ATP binding [GO:0005524]; embryo development ending in birth or egg hatching [GO:0009792]; nematode larval development [GO:0002119]; protein kinase activity [GO:0004672]; protein phosphorylation [GO:0006468]; transferase activity, transferring phosphorus-containing groups [GO:0016772]
WBGene00002064|T05G5.10|iff-1	4355.19	165.67	26.29	0.00662277	4306.04	156.014	611.3	527.541	4486.5	4338.48	645.98	578.038	4037.43	3861.38	5557.3	5400.03	protein	66-195 aa	195	Housekeeping		eIF-5a [PF01287.15]	Eukaryotic translation initiation factor [meNOG05198]; Translation elongation factor P (EF-P)/translation initiation factor 5A (eIF-5A) [COG0231]; Translation initiation factor 5A (eIF-5A) [KOG3271]				RNA binding [GO:0003723]; apoptotic process [GO:0006915]; determination of adult lifespan [GO:0008340]; embryo development ending in birth or egg hatching [GO:0009792]; gamete generation [GO:0007276]; peptidyl-lysine modification to peptidyl-hypusine [GO:0008612]; positive regulation of translational elongation [GO:0045901]; positive regulation of translational termination [GO:0045905]; protein l…
WBGene00004039|R05G6.8|plc-4	37.83	1.44	26.27		36.0401	1.04542	2.21	0.871072	210.6	198.624	1.44	0.644804	0.08	4.20705e-07	0.06	5.11873e-07	protein	751 aa	751			C2 [PF00168.25]; EF-hand_10 [PF14788.1]; EF-hand_like [PF09279.6]; PI-PLC-X [PF00388.14]; PI-PLC-Y [PF00387.14]	Phosphoinositide-specific phospholipase C [KOG0169]; Phospholipase C, delta [meNOG07676]		NCoils: 0.06 (42/751)	SEG: 0.09 (67/751)	calcium ion binding [GO:0005509]; intracellular signal transduction [GO:0035556]; lipid metabolic process [GO:0006629]; phosphatidylinositol phospholipase C activity [GO:0004435]; phosphoric diester hydrolase activity [GO:0008081]; protein binding [GO:0005515]; signal transduction [GO:0007165]
WBGene00021066|W06H8.2	16.48	0.63	26.16		14.8814	0.31786	0.29	1.04809e-05	2.6	1.11815	0.17	4.61094e-06	40.88	34.7317	1.03	0.34263	protein	453 aa	453			Oxidored_FMN [PF00724.15]	FMN binding protein [meNOG28419]; NADH:flavin oxidoreductase/12-oxophytodienoate reductase [KOG0134]; NADH:flavin oxidoreductases, Old Yellow Enzyme family [COG1902]				FMN binding [GO:0010181]; catalytic activity [GO:0003824]; oxidation-reduction process [GO:0055114]; oxidoreductase activity [GO:0016491]
WBGene00021402|Y38C1AA.12	3.13	0.12	26.08		2.50588	0.00401146	11.68	7.68778	3.68	1.93637	0.5	0.000688695	1.06	0.219161	0.39	0.0103358	protein	197-303 aa	303							SEG: 0.24 (72/303)
WBGene00020027|R12C12.7	267.36	10.3	25.96	0.000841532	259.88	8.73247	201.52	178.954	113.79	100.836	99.23	87.5336	284.01	264.536	442.75	423.094	protein	212 aa	212				Unnamed protein [LSE3933]		NCoils: 0.10 (21/212)	SEG: 0.22 (46/212)	embryo development ending in birth or egg hatching [GO:0009792]
WBGene00002324|Y54E5B.3|let-49	2.85	0.11	25.91		1.98344	0.000290048	1.03	0.00723317	0.62	0.00393177	9.2	5.34206	0.54	0.00142424	0.36	0.00332696	protein	251-253 aa	253			Med7 [PF05983.6]	Component of the Mediator complex, a coactivator involved in the regulated transcription of nearly all RNA polymerase II-dependent genes. Mediator functions as a bridge to convey information from gene-specific regulatory proteins to the basal RNA polymerase II transcription machinery. Mediator is recruited to promoters by direct interactions with regulatory proteins and serves as a scaffold for t…		NCoils: 0.08 (21/253); 0.08 (21/251)	SEG: 0.06 (14/253)	RNA polymerase II transcription cofactor activity [GO:0001104]; body morphogenesis [GO:0010171]; embryo development ending in birth or egg hatching [GO:0009792]; germ cell development [GO:0007281]; gonad development [GO:0008406]; hermaphrodite genitalia development [GO:0040035]; locomotion [GO:0040011]; mediator complex [GO:0016592]; nematode larval development [GO:0002119]; regulation of transcr…
WBGene00004318|T22C1.10|rbg-2	20.7	0.8	25.87	0.0017873	19.6706	0.579222	28.65	24.5899	32.38	28.9841	47.5	43.3861	0.91	0.435971	0.48	0.209905	protein	1291-1307 aa	1307			RAB3GAP2_C [PF14656.1]; RAB3GAP2_N [PF14655.1]	Rab3 GTPase-activating protein [meNOG07545]; Rab3 GTPase-activating protein, non-catalytic subunit [KOG2727]			SEG: 0.04 (46/1307)	regulation of GTPase activity [GO:0043087]
WBGene00013307|Y57G11C.9	527.15	20.41	25.83		500.388	16.1759	37.11	13.6894	69.57	45.8505	1002.19	927.281	810.7	738.239	347.57	310.708	protein	77-625 aa	625			RRM_1 [PF00076.17]	RNA recognition motif [euNOG10258]; RNA recognition motif [meNOG19454]; Unnamed protein [LSE1146]		NCoils: 0.04 (21/553); 0.03 (21/625); 0.25 (21/84)	SEG: 0.45 (35/77)	embryo development ending in birth or egg hatching [GO:0009792]; nucleic acid binding [GO:0003676]; nucleotide binding [GO:0000166]
WBGene00021626|Y47D7A.14|rft-2	1.29	0.05	25.8		0.916245	0.000391809	0.45	0.00375656	0.27	0.000653235	3.32	1.83626	0.47	0.0442854	0.16	0.00159715	protein	463-476 aa	476			DUF1011 [PF06237.7]	Protein involved in riboflavin transport [meNOG08962]; Uncharacterized conserved protein [KOG4255]	SigP+TM(10x)		SEG: 0.13 (60/476)	embryo development ending in birth or egg hatching [GO:0009792]; receptor-mediated endocytosis [GO:0006898]
WBGene00006843|M142.1|unc-119	24.25	0.94	25.8		21.2622	0.394506	3.08	0.43797	119.13	101.472	2.45	0.536534	0.96	0.0507697	0.65	0.0272775	protein	199-244 aa	244	Housekeeping		GMP_PDE_delta [PF05351.6]	Photoreceptor synaptic vesicle protein HRG4/UNC-119 [KOG4037]; Unc-119 homolog protein [meNOG08166]				axon [GO:0030424]; body morphogenesis [GO:0010171]; chemosensory behavior [GO:0007635]; cilium assembly [GO:0042384]; dauer larval development [GO:0040024]; feeding behavior [GO:0007631]; locomotion [GO:0040011]; negative regulation of axon extension [GO:0030517]; protein catabolic process [GO:0030163]; regulation of oviposition [GO:0046662]; regulation of pharyngeal pumping [GO:0043051]; reprodu…
WBGene00006888|Y54E10A.9|vbh-1	75.74	2.94	25.76	0.00151024	73.0237	2.34114	31.89	26.0373	36.76	31.7108	115.02	105.941	78.42	71.3411	94.34	88.1704	protein	641-660 aa	660			DEAD [PF00270.24]; Helicase_C [PF00271.26]	ATP-dependent RNA helicase [KOG0335]; DEAD (Asp-Glu-Ala-Asp) box polypeptide 3 [meNOG03264]; Superfamily II DNA and RNA helicases [COG0513]			SEG: 0.19 (124/660)	ATP binding [GO:0005524]; ATP-dependent RNA helicase activity [GO:0004004]; P granule [GO:0043186]; cytoplasm [GO:0005737]; cytoplasmic stress granule [GO:0010494]; developmental process [GO:0032502]; embryo development ending in birth or egg hatching [GO:0009792]; germ cell development [GO:0007281]; hermaphrodite genitalia development [GO:0040035]; masculinization of hermaphroditic germ-line [GO…
WBGene00002019|T27E4.3|hsp-16.48	9.01	0.35	25.74		0.00132586	3.85702e-05	89.82	0.565674	0.98	1.72714e-05	1.79	3.57841e-05	0.83	2.31503e-05	0.56	3.56946e-06	protein	143 aa	143			HSP20 [PF00011.16]	Alpha crystallins [KOG3591]; Protein involved in response to heat [meNOG01440]				determination of adult lifespan [GO:0008340]; endoplasmic reticulum unfolded protein response [GO:0030968]; nematode larval development [GO:0002119]; response to heat [GO:0009408]; unfolded protein binding [GO:0051082]
WBGene00013004|Y48E1B.5|mrpl-37	18.78	0.73	25.73		17.0363	0.37236	0.3	1.23922e-06	0.18	8.2492e-06	0.17	6.40946e-07	56.77	49.1208	0.32	0.0139193	protein	432 aa	432			PDCD9 [PF07147.7]				SEG: 0.03 (12/432)	embryo development ending in birth or egg hatching [GO:0009792]; hermaphrodite genitalia development [GO:0040035]; mitochondrion [GO:0005739]; nematode larval development [GO:0002119]; reproduction [GO:0000003]; ribosome [GO:0005840]; structural constituent of ribosome [GO:0003735]; translation [GO:0006412]
WBGene00013354|Y59A8B.22|snx-6	12.02	0.47	25.57	0.00360802	10.8599	0.204238	27.62	21.4861	11.75	8.7439	6.57	3.75712	26.52	22.1415	0.75	0.196486	protein	133-478 aa	478			PX [PF00787.19]; Vps5 [PF09325.5]			NCoils: 0.05 (25/478); 0.07 (25/381); 0.07 (25/348); 0.19 (25/133)	SEG: 0.05 (25/478)	determination of adult lifespan [GO:0008340]; phagocytic vesicle [GO:0045335]; phagosome-lysosome fusion involved in apoptotic cell clearance [GO:0090389]; phosphatidylinositol binding [GO:0035091]; protein binding [GO:0005515]; protein self-association [GO:0043621]
WBGene00010778|K11H3.1|gpdh-2	589.4	23.05	25.57	0.00136814	574.911	20.5196	53.92	42.3545	811.66	772.03	492.37	464.259	478.91	451.626	474.35	452.567	protein	304-392 aa	392	Housekeeping		NAD_Gly3P_dh_C [PF07479.9]; NAD_Gly3P_dh_N [PF01210.18]	Glycerol-3-Phosphate dehydrogenase [meNOG01067]; Glycerol-3-phosphate dehydrogenase [COG0240]; Glycerol-3-phosphate dehydrogenase/dihydroxyacetone 3-phosphate reductase [KOG2711]			SEG: 0.05 (15/304)	NAD binding [GO:0051287]; carbohydrate metabolic process [GO:0005975]; coenzyme binding [GO:0050662]; cytoplasm [GO:0005737]; glycerol-3-phosphate catabolic process [GO:0046168]; glycerol-3-phosphate dehydrogenase [NAD+] activity [GO:0004367]; glycerol-3-phosphate dehydrogenase activity [GO:0004368]; glycerol-3-phosphate dehydrogenase complex [GO:0009331]; glycerol-3-phosphate metabolic process […
WBGene00022067|Y67D8C.3	90.82	3.57	25.44		84.8479	2.30221	5.19	1.22562	298.44	268.26	60.47	47.513	1.97	0.381209	0.54	0.0602614	protein	43-768 aa	768				Tam3-transposase (Ac family) [KOG1121]; Zinc finger, BED-type containing 4 protein [meNOG01274]			SEG: 0.03 (24/768)	nucleic acid binding [GO:0003676]; oviposition [GO:0018991]; reproduction [GO:0000003]
WBGene00003591|C37H5.1|nex-4	3.81	0.15	25.4		3.00775	0.0160715	41.04	32.0821	0.37	0.00343838	0.26	6.80873e-06	0.16	6.06228e-06	0.11	2.74402e-06	protein	351 aa	351			Annexin [PF00191.15]	Annexin [KOG0819]			SEG: 0.04 (15/351)	calcium ion binding [GO:0005509]; calcium-dependent phospholipid binding [GO:0005544]
WBGene00021660|Y48G1A.4	11.37	0.45	25.27	0.000981219	10.4449	0.245572	18.66	14.6429	0.26	0.00827893	14.37	11.7057	10.82	8.59553	20.04	17.5099	protein	813 aa	813			Nop14 [PF04147.7]	NOP14 nucleolar protein homolog (yeast) [meNOG09486]; Nucleolar protein involved in 40S ribosome biogenesis [KOG2147]		NCoils: 0.10 (80/813)	SEG: 0.11 (88/813)	embryo development ending in birth or egg hatching [GO:0009792]; nematode larval development [GO:0002119]; receptor-mediated endocytosis [GO:0006898]; small-subunit processome [GO:0032040]
WBGene00016982|C56G2.9	12.62	0.5	25.24		10.2848	0.10537	101.78	79.1607	1.5	0.0547142	0.47	4.62684e-06	0.43	5.33048e-06	0.29	9.50536e-06	protein	176 aa	176				Cell membrane glycoprotein [KOG3037]			SEG: 0.15 (26/176)
WBGene00009531|F38B2.4	51.37	2.05	25.06		47.5179	1.00342	4.99	0.278225	3.69	0.467215	228	206.134	2.03	0.00675557	1.36	0.0053743	protein; ncRNA	210 aa	210			AAA_17 [PF13207.1]; AAA_18 [PF13238.1]; AAA_33 [PF13671.1]; ADK [PF00406.17]	Adenylate kinase [meNOG03901]; Adenylate kinase and related kinases [COG0563]; Uridylate kinase/adenylate kinase [KOG3079]				ATP binding [GO:0005524]; ATP metabolic process [GO:0046034]; adenylate kinase activity [GO:0004017]; cytoplasm [GO:0005737]; nucleobase-containing compound kinase activity [GO:0019205]; nucleobase-containing compound metabolic process [GO:0006139]
WBGene00009692|F44E5.5	10.95	0.44	24.89		6.9609	2.3e-05	80.49	47.6	0.49	3.16925e-05	0.45	1.62541e-05	0.1	1.13727e-07	0.14	1.84966e-06	protein	645 aa	645	Housekeeping		HSP70 [PF00012.15]; MreB_Mbl [PF06723.8]	Heat shock protein [meNOG14805]; Molecular chaperone [COG0443]; Molecular chaperones HSP70/HSC70, HSP70 superfamily [KOG0101]		NCoils: 0.03 (21/645)	SEG: 0.06 (37/645)
WBGene00001677|M04C7.1|gpa-15	1.99	0.08	24.88		1.38874	0.000186875	0.75	0.00591249	0.45	0.00284527	0.43	0.00444149	0.39	0.00230155	0.26	0.00125001	protein	356 aa	356			Arf [PF00025.16]; G-alpha [PF00503.15]	G-protein alpha subunit (small G protein superfamily) [KOG0082]; Guanine nucleotide-binding protein G [meNOG04293]				G-protein beta/gamma-subunit complex binding [GO:0031683]; G-protein coupled receptor signaling pathway [GO:0007186]; GTPase activity [GO:0003924]; guanyl nucleotide binding [GO:0019001]; signal transducer activity [GO:0004871]; signal transduction [GO:0007165]
WBGene00007196|B0513.4	103.19	4.17	24.75		93.2039	1.72471	233.75	181.235	45	24.6825	31.88	14.3001	89.72	44.5774	138.32	87.6223	protein	37-120 aa	120					SigP		SEG: 0.19 (23/120)
WBGene00007353|C06A1.2	117.32	4.75	24.7	0.00641816	105.089	2.0609	12.12	3.01255	12.18	4.75648	502.96	435.38	2.17	0.00689565	1.46	0.0121602	protein	87-96 aa	96					TM(1x)
WBGene00021960|Y57E12AM.1	448.21	18.16	24.68	0.00548202	427.871	13.727	197.41	152.16	4.03	0.364448	384.8	337.132	700.74	638.156	195.99	169.091	protein	79 aa	79			UPF0197 [PF05251.7]	Predicted membrane protein [KOG4452]; UPF0197 transmembrane protein C11orf10 [meNOG18902]	TM(2x)		SEG: 0.22 (17/79)
WBGene00016226|C29F9.12	46.73	1.9	24.59		34.9733	0.00294985	6.17	1.67872e-05	3.71	2.39377e-05	54.86	22.6584	10.49	0.4695	117.45	78.4219	protein	62 aa	62				Unnamed protein [LSE0885]				embryo development ending in birth or egg hatching [GO:0009792]; oviposition [GO:0018991]
WBGene00004456|Y48B6A.2|rpl-43	7219.31	293.72	24.58		7120.72	271.394	1768.9	1595.94	2759.33	2593.41	2170.98	2032.95	3910.56	3725.62	6623.89	6416.67	protein	91 aa	91	Housekeeping		Ribosomal_L37ae [PF01780.14]	60S ribosomal protein L37 [KOG0402]; Ribosomal protein L37AE/L43A [COG1997]; Ribosomal protein L37a [meNOG18081]			SEG: 0.19 (17/91)	embryo development ending in birth or egg hatching [GO:0009792]; intracellular [GO:0005622]; nematode larval development [GO:0002119]; ribosome [GO:0005840]; structural constituent of ribosome [GO:0003735]; translation [GO:0006412]
WBGene00014111|ZK856.10|rpc-25	603.18	24.55	24.57	0.00292968	588.571	21.3767	159.32	133.956	787.69	741.954	5.69	2.46163	1206.11	1151.11	378.24	353.933	protein	239 aa	239			RNA_pol_Rbc25 [PF08292.7]; SHS2_Rpb7-N [PF03876.12]	DNA-directed RNA polymerase subunit E' [KOG3297]; DNA-directed RNA polymerase, subunit E' [COG1095]; Polymerase (RNA) III (DNA directed) polypeptide H [meNOG09136]			SEG: 0.08 (20/239)	DNA-directed RNA polymerase activity [GO:0003899]; cell migration [GO:0016477]; gonad development [GO:0008406]; hermaphrodite genitalia development [GO:0040035]; nematode larval development [GO:0002119]; receptor-mediated endocytosis [GO:0006898]; reproduction [GO:0000003]; transcription, DNA-templated [GO:0006351]
WBGene00021049|W05H9.2	14.64	0.6	24.4		13.6227	0.371665	0.13	4.81478e-06	0.08	5.01676e-07	0.07	1.72299e-06	43.33	39.0432	0.46	0.155836	protein	851 aa	851						NCoils: 0.06 (49/851)	SEG: 0.06 (48/851)
WBGene00003771|T19C4.7|nlp-33	169.68	6.96	24.38		155.353	3.96213	164.71	118.998	33.44	18.2633	108.5	81.3058	214.39	174.375	157.93	130.434	protein	74 aa	74				Unnamed protein [LSE4106]	SigP		SEG: 0.88 (65/74)	defense response to fungus [GO:0050832]; innate immune response [GO:0045087]
WBGene00011488|T05F1.1|nra-2	4.13	0.17	24.29		3.44003	0.0427961	0.45	0.00179248	11.06	8.05596	0.38	0.016018	4.21	2.59603	0.16	0.000541255	protein	557-563 aa	563			Nicastrin [PF05450.10]; Peptidase_M28 [PF04389.12]	Predicted aminopeptidases - M20/M25\/M40 family [KOG2526]; Protein involved in regulation of signal transduction [meNOG06839]	TM(2x)			endoplasmic reticulum [GO:0005783]; integral component of membrane [GO:0016021]; ligand-gated channel activity [GO:0022834]; locomotion [GO:0040011]; membrane [GO:0016020]; protein processing [GO:0016485]; regulation of signal transduction [GO:0009966]; reproduction [GO:0000003]; synaptic transmission, cholinergic [GO:0007271]
WBGene00016750|C48E7.2	104.62	4.31	24.27	0.00436924	100.833	3.49666	65.73	55.5201	68.47	60.3439	115.42	104.847	132.27	121.726	26.04	22.4013	protein	544 aa	544			HTH_9 [PF08221.6]; RNA_pol_Rpc82 [PF05645.8]; TFIIE_alpha [PF02002.12]	Polymerase (RNA) III (DNA directed) polypeptide C [meNOG07993]; RNA polymerase III (C) subunit [KOG2587]				DNA binding [GO:0003677]; DNA-directed RNA polymerase activity [GO:0003899]; body morphogenesis [GO:0010171]; nematode larval development [GO:0002119]; reproduction [GO:0000003]; transcription, DNA-templated [GO:0006351]
WBGene00016138|C26E6.2|flh-2	1.21	0.05	24.2		0.867986	0.0003481	0.21	4.12841e-07	0.13	5.20737e-07	0.12	5.72254e-06	2.81	1.46752	0.08	1.40249e-06	protein	470 aa	470			FLYWCH [PF04500.11]	Unnamed protein [LSE1046]			SEG: 0.14 (64/470)	negative regulation of transcription, DNA-templated [GO:0045892]; nematode larval development [GO:0002119]; nucleus [GO:0005634]; reproduction [GO:0000003]; sequence-specific DNA binding [GO:0043565]
WBGene00019680|K12H4.5	1004.36	41.52	24.19	0.00294715	974.336	34.9576	965.49	862.497	25.47	13.5979	2239.72	2118.57	915.17	846.483	4.47	1.21071	protein	97 aa	97					TM(1x)			RNA interference [GO:0016246]; determination of adult lifespan [GO:0008340]; embryo development ending in birth or egg hatching [GO:0009792]; growth [GO:0040007]; hermaphrodite genitalia development [GO:0040035]; nematode larval development [GO:0002119]; receptor-mediated endocytosis [GO:0006898]; reproduction [GO:0000003]
WBGene00175030|Y53C12A.10	1.45	0.06	24.17		0.86859	2.66173e-08	0.54	2.37011e-05	0.32	6.1682e-06	0.31	3.9681e-06	3.64	1.45629	0.19	9.06937e-07	protein	235 aa	235			DTW [PF03942.10]	DTW domain containing protein [meNOG06879]; Uncharacterized conserved protein [KOG3795]
WBGene00006702|Y71G12B.15|ubc-3	56.2	2.33	24.12		52.5526	1.53395	431.21	392.645	12.58	8.03112	3.1	1.1958	4.44	2.14995	5.63	3.3564	protein	96-243 aa	243			UQ_con [PF00179.21]	Ubiquitin-Conjugating enzyme [meNOG04504]; Ubiquitin-protein ligase [COG5078]; Ubiquitin-protein ligase [KOG0425]			SEG: 0.33 (32/96)	acid-amino acid ligase activity [GO:0016881]
WBGene00012887|Y45F10D.7	11.09	0.46	24.11	0.00517944	10.2456	0.266981	28.19	23.4585	0.53	0.13207	21.2	18.0173	0.87	0.352792	0.04	5.63339e-07	protein	924 aa	924			Utp21 [PF04192.7]; WD40 [PF00400.27]	FOG: WD40 repeat [COG2319]; WD repeat domain 36 protein [meNOG05657]; WD repeat protein [KOG1539]			SEG: 0.06 (60/924)	determination of adult lifespan [GO:0008340]; embryo development ending in birth or egg hatching [GO:0009792]; nematode larval development [GO:0002119]; protein binding [GO:0005515]; rRNA processing [GO:0006364]; reproduction [GO:0000003]; small-subunit processome [GO:0032040]
WBGene00003791|F07A11.3|npp-5	82.36	3.42	24.08	0.00142347	79.8038	2.81403	47.47	40.7579	0.45	0.0642068	0.26	0.0119387	90.28	83.4034	188.39	180.152	protein	813 aa	813				Nuclear pore complex protein [meNOG12293]; Nuclear pore complex, rNup107 component (sc Nup84) [KOG1964]		NCoils: 0.03 (21/813)	SEG: 0.07 (58/813)	embryo development ending in birth or egg hatching [GO:0009792]; nuclear pore [GO:0005643]; transport [GO:0006810]
WBGene00009647|F43C1.1	0.24	0.01	24		0.131417	2.68386e-07	0.12	3.69725e-06	0.07	8.35935e-06	0.07	1.17187e-06	0.64	0.202939	0.04	1.07905e-06	protein	1036 aa	1036			LRR_1 [PF00560.28]; LRR_4 [PF12799.2]; LRR_7 [PF13504.1]; LRR_8 [PF13855.1]; PP2C [PF00481.16]	Leucine-rich repeat (LRR) protein [COG4886]; PH domain and leucine rich repeat protein phosphatase [meNOG03388]; Serine/threonine phosphatase 2C containing leucine-rich repeats, similar to SCN circadian oscillatory protein (SCOP) [KOG0618]; Serine\/threonine protein phosphatase [COG0631]			SEG: 0.07 (70/1036)	catalytic activity [GO:0003824]; protein binding [GO:0005515]
WBGene00007047|T20F10.1|wts-1	0.24	0.01	24		0.120502	1.38874e-07	0.13	9.35242e-07	1.28	0.586502	0.07	8.72062e-07	0.07	1.03445e-06	0.04	6.7778e-07	protein	908 aa	908			Kinase-like [PF14531.1]; Pkinase [PF00069.20]; Pkinase_Tyr [PF07714.12]	LATS, large tumor suppressor, homolog protein [meNOG00679]; Serine/threonine protein kinase [COG0515]; Warts\/lats-like serine threonine kinases [KOG0608]		NCoils: 0.05 (42/908)	SEG: 0.08 (77/908)	ATP binding [GO:0005524]; apical protein localization [GO:0045176]; cytoplasm [GO:0005737]; defecation [GO:0030421]; determination of adult lifespan [GO:0008340]; embryo development ending in birth or egg hatching [GO:0009792]; locomotion [GO:0040011]; nematode larval development [GO:0002119]; plasma membrane [GO:0005886]; post-embryonic digestive tract morphogenesis [GO:0048621]; protein kinase …
WBGene00022835|ZK973.9	231.51	9.67	23.94		223.076	7.83985	43.69	31.661	2.24	0.334213	101.71	86.7594	189.49	170.073	432.42	408.168	protein	233 aa	233			SSXT [PF05030.7]	Calcium-responsive transcription coactivator [KOG3227]; Synovial sarcoma translocation, chromosome 18 protein [meNOG11722]		NCoils: 0.09 (21/233)	SEG: 0.59 (138/233)	embryo development ending in birth or egg hatching [GO:0009792]
WBGene00011772|T14G8.4	12.4	0.52	23.85		10.8761	0.21178	91.79	77.0958	0.62	0.0264291	0.39	0.00255087	0.18	6.03087e-06	0.12	4.70278e-06	protein	429 aa	429					TM(1x)		SEG: 0.10 (42/429)
WBGene00010964|MTCE.26|ctc-1	123.33	5.17	23.85	0.00363055	119.16	4.17464	580.92	543.895	19.49	15.2113	27.64	22.5982	132.41	121.076	35.73	30.9668	protein	525 aa	525			COX1 [PF00115.15]	Cytochrome c oxidase is the component of the respiratory chain that catalyzes the reduction of oxygen to water. Subunits 1- 3 form the functional core of the enzyme complex. CO I is the catalytic subunit of the enzyme. Electrons originating in cytochrome c are transferred via the copper A center of subunit 2 and heme A of subunit 1 to the bimetallic center formed by heme A3 and copper B [meNOG066…	TM(12x)		SEG: 0.07 (39/525)	aerobic respiration [GO:0009060]; cytochrome-c oxidase activity [GO:0004129]; electron carrier activity [GO:0009055]; heme binding [GO:0020037]; integral component of membrane [GO:0016021]; iron ion binding [GO:0005506]; mitochondrion [GO:0005739]; oxidation-reduction process [GO:0055114]
WBGene00008528|F02E9.1	217.74	9.15	23.8		206.921	6.87295	2.87	0.126899	504.11	459.977	8.69	3.93952	414.2	376.298	2.71	0.741306	protein	154 aa	154						NCoils: 0.16 (24/154)	SEG: 0.21 (33/154)	endoplasmic reticulum [GO:0005783]
WBGene00002020|T27E4.9|hsp-16.49	7.85	0.33	23.79		0.000467293	2.68457e-05	68.16	0.00217665	0.98	2.09696e-05	1.79	6.05735e-05	0.83	1.61656e-05	0.56	5.16508e-05	protein	143 aa	143			HSP20 [PF00011.16]	Alpha crystallins [KOG3591]; Protein involved in response to heat [meNOG01440]				determination of adult lifespan [GO:0008340]; endoplasmic reticulum unfolded protein response [GO:0030968]; nematode larval development [GO:0002119]
WBGene00044917|F40F8.12	4.75	0.2	23.75		2.74603	2.59544e-06	1.84	5.46638e-07	1.14	7.40845e-06	2.09	0.0183452	12.31	4.69478	4.4	0.79711	protein	115 aa	115					SigP+TM(1x)		SEG: 0.10 (12/115)
WBGene00012319|W07A8.2	549.08	23.19	23.68		525.621	19.4953	4.86	1.16625	1118.72	1026.17	240.39	204.137	1218.59	1122.39	191.06	160.614	protein	160-1047 aa	1047			Ank [PF00023.25]; Ank_2 [PF12796.2]; Ank_3 [PF13606.1]; Ank_4 [PF13637.1]; Ank_5 [PF13857.1]; Patatin [PF01734.17]	Ca2+-independent phospholipase A2 [KOG0513]; FOG: Ankyrin repeat [COG0666]; Patatin [COG3621]; Phospholipase A2, group VI (cytosolic, calcium-independent) [meNOG06873]			SEG: 0.05 (55/1021)	lipid metabolic process [GO:0006629]; metabolic process [GO:0008152]; protein binding [GO:0005515]
WBGene00196449|Y75B7AL.5	88.08	3.73	23.61		44.4154	5.77173e-05	61.5	0.171754	56.14	0.323069	93.04	14.8549	274.98	106.657	12.37	0.000178416	ncRNA
WBGene00017885|F28B3.4|dip-2	7.78	0.33	23.58	0.00682737	7.17384	0.206059	4.74	3.249	5.88	4.50261	6.69	5.32369	12.5	10.599	0.33	0.126476	protein	1307-1729 aa	1729			AMP-binding [PF00501.23]; DMAP_binding [PF06464.6]	Acyl-CoA synthetases (AMP-forming)/AMP-acid ligases II [COG0318]; Disco-Interacting protein 2 homolog [meNOG01520]; Predicted AMP-binding protein [KOG3628]	SigP+TM(2x); TM(2x)		SEG: 0.07 (122/1729)	catalytic activity [GO:0003824]; embryo development ending in birth or egg hatching [GO:0009792]; metabolic process [GO:0008152]; nucleus [GO:0005634]; transcription factor binding [GO:0008134]
WBGene00021830|Y54E10A.10	644.71	27.4	23.53	0.00816968	631.388	24.4608	150.03	127.964	344.2	317.828	180.23	162.124	936.08	895.073	493.21	469.704	protein	297 aa	297			Brix [PF04427.13]	Protein required for biogenesis of the ribosomal 60S subunit [KOG3031]; Ribosome production factor 2 homolog (S. cerevisiae) [meNOG01810]; Uncharacterized conserved protein [COG5106]			SEG: 0.05 (16/297)	reproduction [GO:0000003]
WBGene00020480|T13C2.4|ssup-72	4.23	0.18	23.5		2.87905	0.000950468	0.9	1.45878e-05	0.55	1.6242e-05	0.51	4.01379e-05	0.47	3.09872e-06	0.32	4.74779e-06	protein	197 aa	197			Ssu72 [PF04722.8]	Protein involved in transcription start site selection [KOG2424]; RNA polymerase II-interacting protein involved in transcription start site selection [COG5211]; SSU72 RNA polymerase II CTD phosphatase homolog [meNOG03030]				mRNA processing [GO:0006397]; nucleus [GO:0005634]; phosphoprotein phosphatase activity [GO:0004721]
WBGene00003497|K07D8.1|mup-4	0.47	0.02	23.5		0.361265	0.000993729	4.46	3.25396	0.03	2.81438e-07	0.03	4.94325e-07	0.03	9.80708e-07	0.02	5.78205e-07	protein	2104 aa	2104			EGF [PF00008.22]; EGF_3 [PF12947.2]; EGF_CA [PF07645.10]; SEA [PF01390.15]; VWA [PF00092.23]; VWA_2 [PF13519.1]; cEGF [PF12662.2]	Calcium ion binding protein [meNOG01762]; Fibrillins and related proteins containing Ca2+-binding EGF-like domains [KOG1217]	SigP+TM(1x)		SEG: 0.05 (101/2104)	apoptotic process [GO:0006915]; calcium ion binding [GO:0005509]; extracellular matrix [GO:0031012]; hemidesmosome [GO:0030056]; intermediate filament [GO:0005882]; locomotion [GO:0040011]; molting cycle, collagen and cuticulin-based cuticle [GO:0018996]; nematode larval development [GO:0002119]; protein binding [GO:0005515]; protein catabolic process [GO:0030163]; receptor-mediated endocytosis […
WBGene00010259|F58E10.1|ric-7	54.27	2.31	23.49	0.00283662	50.5312	1.48919	34.41	24.5769	0.46	0.0134312	0.64	0.0473249	4.23	1.51905	183.39	168.521	protein	149-709 aa	709				Confirmed by transcript evidence protein [euNOG35368]			SEG: 0.09 (59/694)	mitochondrion [GO:0005739]; mitochondrion localization [GO:0051646]; peptide secretion, neurotransmission [GO:0061544]; striated muscle myosin thick filament assembly [GO:0071688]; synapse [GO:0045202]
WBGene00018419|F44E2.6	136.55	5.82	23.46		127.939	3.96992	2.02	0.00564151	1.24	0.00914091	1.14	0.00928818	7.41	3.12906	358.58	329.489	protein	145-152 aa	152			SelR [PF01641.13]	Conserved domain frequently associated with peptide methionine sulfoxide reductase [COG0229]; Methionine sulfoxide reductase [meNOG11543]; Predicted pilin-like transcription factor [KOG0856]				oxidation-reduction process [GO:0055114]; oxidoreductase activity, acting on a sulfur group of donors, disulfide as acceptor [GO:0016671]; peptide-methionine (R)-S-oxide reductase activity [GO:0033743]; protein repair [GO:0030091]; response to oxidative stress [GO:0006979]
WBGene00004285|W01H2.3|rab-37	2.58	0.11	23.45		1.90222	0.00425544	21.84	15.0764	0.78	0.0725192	0.94	0.142335	0.51	0.0202104	0.35	0.0218189	protein	191-223 aa	223			Arf [PF00025.16]; GTP_EFTU [PF00009.22]; Gtr1_RagA [PF04670.7]; Miro [PF08477.8]; Ras [PF00071.17]	GTPase Rab26/Rab37, small G protein superfamily [KOG0083]; GTPase SAR1 and related small G proteins [COG1100]; Member RAS oncogene family protein [meNOG03350]				GTP binding [GO:0005525]; GTP catabolic process [GO:0006184]; GTPase activity [GO:0003924]; intracellular [GO:0005622]; intracellular protein transport [GO:0006886]; membrane [GO:0016020]; nucleocytoplasmic transport [GO:0006913]; protein transport [GO:0015031]; signal transduction [GO:0007165]; small GTPase mediated signal transduction [GO:0007264]
WBGene00015940|C18A3.2	1.64	0.07	23.43		1.13285	0.000751852	0.69	0.00741525	0.41	0.00304767	0.39	0.00380762	1.45	0.38014	0.61	0.093131	protein	363 aa	363			Zip [PF02535.17]	Fe2+/Zn2+ regulated transporter [KOG1558]	TM(7x)		SEG: 0.12 (43/363)	membrane [GO:0016020]; metal ion transmembrane transporter activity [GO:0046873]; metal ion transport [GO:0030001]; transmembrane transport [GO:0055085]
WBGene00014017|ZK632.10	685.1	29.25	23.42	0.00306542	671.671	26.1638	838.38	781.677	7.75	4.18721	493.7	462.482	953.41	908.9	549.86	523.36	protein	80 aa	80	Housekeeping		Pmp3 [PF01679.12]		SigP+TM(1x)		SEG: 0.21 (17/80)	integral component of membrane [GO:0016021]
WBGene00007696|C24F3.1|tram-1	110.96	4.74	23.41	0.00221771	106.777	3.78246	261.31	238.635	120.3	108.642	6.72	4.22923	33.99	28.2365	108.03	99.3749	protein	371-373 aa	373	Housekeeping		TRAM1 [PF08390.6]; TRAM_LAG1_CLN8 [PF03798.11]	Protein transporter of the TRAM (translocating chain-associating membrane) superfamily [KOG1608]; Translocation associated membrane protein [meNOG01429]	TM(8x)		SEG: 0.12 (45/373)	ciliary base [GO:0097546]; integral component of membrane [GO:0016021]; lipid storage [GO:0019915]; rough endoplasmic reticulum [GO:0005791]
WBGene00020093|R144.3	248.76	10.66	23.34		238.986	8.48397	77.93	59.8497	1179.29	1118.88	46.38	36.1746	0.72	0.00367552	0.49	0.00429673	protein	224-226 aa	226				Oligoketide cyclase/lipid transport protein [KOG3177]		NCoils: 0.09 (21/224); 0.09 (21/226)	SEG: 0.06 (13/226)	body morphogenesis [GO:0010171]; embryo development ending in birth or egg hatching [GO:0009792]; nematode larval development [GO:0002119]
WBGene00045407|T07D4.5	84.47	3.63	23.27		76.9518	2.00488	136.65	104.257	355.46	311.329	1.45	0.00529655	0.67	2.00263e-05	0.45	6.59284e-06	protein	142 aa	142				Dosage compensation complex, subunit MLE [KOG0921]		NCoils: 0.15 (21/142)
WBGene00007090|B0001.5	160.78	6.91	23.27		156.228	5.86003	52.71	44.1679	479.77	457.826	70.62	62.8631	72.5	65.0114	0.62	0.165484	protein	553 aa	553				Unnamed protein [LSE0933]			SEG: 0.08 (45/553)
WBGene00018156|F37E3.1|ncbp-1	23.71	1.02	23.25	0.00206414	22.3599	0.700062	38.19	32.3694	0.42	0.0661098	18.43	15.345	23.92	20.617	24.91	22.0216	protein	798 aa	798			MIF4G [PF02854.14]; MIF4G_like [PF09088.6]; MIF4G_like_2 [PF09090.6]	Component of the cap-binding complex (CBC), which binds co-transcriptionally to the 5' cap of pre-mRNAs and is involved in various processes such as pre-mRNA splicing and RNA-mediated gene silencing . The CBC complex is involved in miRNA-mediated RNA interference via its interaction with Ars2 and is required for primary microRNAs processing. Also involved in innate immunity via the short interfer…		NCoils: 0.10 (77/798)	SEG: 0.05 (41/798)	RNA binding [GO:0003723]; RNA cap binding [GO:0000339]; RNA metabolic process [GO:0016070]; binding [GO:0005488]; collagen and cuticulin-based cuticle development [GO:0040002]; embryo development ending in birth or egg hatching [GO:0009792]; hermaphrodite genitalia development [GO:0040035]; locomotion [GO:0040011]; mRNA cis splicing, via spliceosome [GO:0045292]; mRNA transport [GO:0051028]; nema…
WBGene00011237|R11A8.2	295.49	12.73	23.21	0.00330176	288.767	11.1842	7.83	4.37425	771.57	738.824	146.77	134.249	126.97	115.784	113.49	104.951	protein	462 aa	462			G-patch_2 [PF12656.2]	G patch domain and KOW motifs protein [meNOG06296]; G-patch nucleic acid binding protein [KOG4315]		NCoils: 0.05 (21/462)	SEG: 0.11 (53/462)	body morphogenesis [GO:0010171]; embryo development ending in birth or egg hatching [GO:0009792]; locomotion [GO:0040011]; nematode larval development [GO:0002119]; nucleic acid binding [GO:0003676]; receptor-mediated endocytosis [GO:0006898]; reproduction [GO:0000003]
WBGene00011109|R07E5.1	3.71	0.16	23.19		3.15968	0.0490064	0.15	7.97673e-06	0.18	0.0014019	14.79	11.9743	0.08	5.03284e-07	0.05	6.00397e-07	protein	812 aa	812			DUF1604 [PF07713.8]; G-patch [PF01585.18]	G patch domain-containing protein [meNOG03191]; Predicted RNA binding protein, contains G-patch domain [KOG2138]		NCoils: 0.10 (81/812)	SEG: 0.24 (193/812)	body morphogenesis [GO:0010171]; embryo development ending in birth or egg hatching [GO:0009792]; lipid storage [GO:0019915]; nematode larval development [GO:0002119]; nucleic acid binding [GO:0003676]; reproduction [GO:0000003]
WBGene00016412|C34E10.11|mrps-26	311.32	13.46	23.13		302.443	11.4873	75.86	61.7179	324.27	300.503	0.99	0.093686	1147.45	1100.95	4.92	2.90785	protein	255 aa	255			MRP-S26 [PF14943.1]	Uncharacterized conserved protein [KOG4691]		NCoils: 0.24 (62/255)	SEG: 0.14 (35/255)	embryo development ending in birth or egg hatching [GO:0009792]; mitochondrial small ribosomal subunit [GO:0005763]
WBGene00022420|Y102E9.2	20.56	0.89	23.1		18.7037	0.48535	43.26	34.2809	18.75	14.2722	2.41	0.997798	12.36	9.08849	1.06	0.357675	protein	388-391 aa	391				Required for the formation of N(7)-methylguanine at position 46 in tRNA. In the complex, it is required to stabilize and induce conformational change of the catalytic protein [meNOG02926]; WD repeat protein WDR4 [KOG3914]		NCoils: 0.06 (25/388); 0.06 (25/391)		protein binding [GO:0005515]
WBGene00022185|Y71H2AM.20	69.29	3	23.1	0.00313731	65.3953	1.83211	4.28	0.917067	1.67	0.237721	80.76	69.1044	161.68	141.836	2.09	0.704998	protein	105-375 aa	375			PTPA [PF03095.10]	Phosphotyrosyl phosphatase activator [COG5057]; Phosphotyrosyl phosphatase activator [KOG2867]; Protein phosphatase 2A [meNOG01419]			SEG: 0.15 (16/105)	determination of adult lifespan [GO:0008340]; embryo development ending in birth or egg hatching [GO:0009792]; nematode larval development [GO:0002119]; phosphatase activator activity [GO:0019211]; reproduction [GO:0000003]
WBGene00017012|D1009.1|acs-22	49.18	2.13	23.09	0.000856735	47.0972	1.47729	2.42	0.0317417	1.49	0.0225385	28.34	23.4402	130.71	121.401	50	45.2754	protein	94-655 aa	655			AMP-binding [PF00501.23]; AMP-binding_C [PF13193.1]	Acyl-CoA synthetases (AMP-forming)/AMP-acid ligases II [COG0318]; Solute carrier family 27 (fatty acid transporter), member protein [meNOG05307]; Very long-chain acyl-CoA synthetase\/fatty acid transporter [KOG1179]	TM(3x)			catalytic activity [GO:0003824]; endoplasmic reticulum [GO:0005783]; metabolic process [GO:0008152]
WBGene00003156|Y39G10AR.14|mcm-4	1169.01	50.68	23.07		1128.16	43.1863	57.61	30.345	3952.03	3742.21	156.37	125.714	736.31	661.071	570.77	517.844	protein	74-823 aa	823			AAA_5 [PF07728.9]; MCM [PF00493.18]; MCM_N [PF14551.1]; Mg_chelatase [PF01078.16]	DNA replication licensing factor, MCM4 component [KOG0478]; Minichromosome maintenance complex component 4 protein [meNOG08613]; Predicted ATPase involved in replication control, Cdc46/Mcm family [COG1241]			SEG: 0.02 (13/823)	ATP binding [GO:0005524]; DNA binding [GO:0003677]; DNA helicase activity [GO:0003678]; DNA replication [GO:0006260]; DNA replication initiation [GO:0006270]; MCM complex [GO:0042555]; embryo development ending in birth or egg hatching [GO:0009792]; engulfment of apoptotic cell [GO:0043652]; nematode larval development [GO:0002119]; nucleus [GO:0005634]; nucleus organization [GO:0006997]
WBGene00000940|Y113G7A.9|dcs-1	18.65	0.81	23.02	0.00805295	15.91	0.178686	7.72	0.428016	102.26	82.4586	3.01	0.406182	2.73	0.267001	3.94	1.50609	protein	98-311 aa	311			DcpS [PF05652.7]; DcpS_C [PF11969.3]	Decapping enzyme [meNOG00199]; Uncharacterized conserved protein [COG5075]; Uncharacterized conserved protein [KOG3969]			SEG: 0.04 (11/311)	RNA catabolic process [GO:0006401]; adenylylsulfatase activity [GO:0047627]; catalytic activity [GO:0003824]; cytoplasm [GO:0005737]; deadenylation-dependent decapping of nuclear-transcribed mRNA [GO:0000290]; hydrolase activity [GO:0016787]; m7G(5')pppN diphosphatase activity [GO:0050072]; mRNA catabolic process [GO:0006402]; nucleus [GO:0005634]; purine ribonucleotide metabolic process [GO:0009…
WBGene00022497|Y119D3B.21	577.96	25.21	22.93	0.00600936	551.421	18.8292	23.32	8.01588	143.81	108.936	1.33	4.08987e-05	210.98	170.86	1405.1	1316.03	protein	66 aa	66							SEG: 0.33 (22/66)
WBGene00011274|R53.5	361.42	15.87	22.77		349.636	13.125	435.5	389.483	3.87	1.05862	320.24	291.061	515.5	478.342	4.53	2.1833	protein	219 aa	219			AhpC-TSA_2 [PF13911.1]	Antioxidant protein [meNOG08571]; Uncharacterized conserved protein [KOG4498]	SigP		SEG: 0.09 (20/219)
WBGene00000094|F09E5.13|agt-2	121.79	5.35	22.76	0.00510912	116.553	4.21891	280.49	250.041	1.82	0.501757	87.81	76.8882	248.19	228.116	1.77	0.619336	protein	274 aa	274							SEG: 0.10 (27/274)	embryo development ending in birth or egg hatching [GO:0009792]
WBGene00018341|F42A10.5	160.42	7.05	22.75	0.00803168	155.415	5.87129	50.32	40.6077	423.78	399.99	88.98	79.239	81.65	72.6791	0.91	0.267895	protein	272 aa	272						NCoils: 0.13 (35/272)	SEG: 0.44 (121/272)
WBGene00021076|W07E6.5	88.93	3.91	22.74	0.0034167	82.9181	2.57215	1.28	0.00392686	0.78	0.00753794	0.73	0.00148283	77.79	63.9243	208.3	188.815	protein; ncRNA	135 aa	135					SigP+TM(3x)
WBGene00000546|Y77E11A.10|clp-6	73.6	3.24	22.72		70.8602	2.56428	20.42	15.6273	33.3	28.234	22.89	18.879	58.63	52.2931	73.78	68.0544	protein	627 aa	627			Calpain_III [PF01067.17]; Peptidase_C2 [PF00648.16]				SEG: 0.05 (33/627)	calcium-dependent cysteine-type endopeptidase activity [GO:0004198]; cell death [GO:0008219]; intracellular [GO:0005622]; proteolysis [GO:0006508]
WBGene00004681|F52G2.2|rsd-2	190.8	8.4	22.71	0.00545469	184.992	7.06881	4.7	1.91602	402.01	378.078	2.56	1.04882	168.31	154.593	174.5	162.967	protein	417-1319 aa	1319			RSD-2 [PF07547.8]			NCoils: 0.03 (42/1319); 0.04 (42/1129); 0.10 (42/417); 0.05 (42/871)	SEG: 0.10 (40/417)	RNA interference [GO:0016246]; cytosol [GO:0005829]; endoplasmic reticulum [GO:0005783]; nucleolus [GO:0005730]
WBGene00007574|C14B1.3	366.16	16.14	22.69	0.00685481	357.628	14.1864	45.96	36.2021	381.84	357.802	392.86	369.41	291.99	272.024	149.85	138.694	protein	384 aa	384	Housekeeping		F-box-like [PF12937.2]; FBA [PF04300.8]	F-Box protein [euNOG00777]; F-Box protein [meNOG14042]; F-box domain [TWOG0121]			SEG: 0.04 (17/384)	protein binding [GO:0005515]
WBGene00012762|Y41E3.1	9.52	0.42	22.67		7.42636	0.0470596	2.76	0.0505637	36.5	25.9187	1.57	0.0182139	1.45	0.0266095	0.97	0.0126139	protein	31-682 aa	682			DUF229 [PF02995.12]	Unnamed protein [TWOG0220]	TM(1x)		SEG: 0.04 (12/324)	catalytic activity [GO:0003824]; metabolic process [GO:0008152]; oogenesis [GO:0048477]; reproduction [GO:0000003]
WBGene00016093|C25E10.3|srsx-34	2.93	0.13	22.54	0.00539261	2.34566	0.010806	1.22	0.100502	0.87	0.105415	16.27	12.515	0.52	0.0170734	0.35	0.0105572	protein	299-589 aa	589		7TM_GPCRs	7TM_GPCR_Srsx [PF10320.4]; 7tm_1 [PF00001.16]	7-transmembrane receptor [LSE0518]; GABA receptor [KOG3642]; Predicted transporter/transmembrane protein [KOG2325]	TM(12x); TM(14x); TM(7x)		SEG: 0.08 (39/491)	G-protein coupled receptor activity [GO:0004930]; G-protein coupled receptor signaling pathway [GO:0007186]; integral component of membrane [GO:0016021]
WBGene00001682|F08B6.2|gpc-2	59.39	2.64	22.5		54.0893	1.51652	130.75	104.706	128.86	108.746	1.42	0.0623074	0.44	1.21539e-05	0.3	4.85392e-06	protein	62 aa	62			G-gamma [PF00631.17]	G protein gamma subunit [KOG4119]; Guanine nucleotide binding protein (G protein), gamma 13 [meNOG20600]				G-protein coupled receptor signaling pathway [GO:0007186]; embryo development ending in birth or egg hatching [GO:0009792]; heterotrimeric G-protein complex [GO:0005834]; pronuclear migration [GO:0035046]; reproduction [GO:0000003]; signal transducer activity [GO:0004871]
WBGene00012897|Y46G5A.5|pisy-1	6.29	0.28	22.46		5.00333	0.0435437	0.54	6.15053e-06	0.32	7.06356e-06	0.31	2.77475e-05	26.08	19.617	0.19	4.4034e-06	protein	220 aa	220			CDP-OH_P_transf [PF01066.16]	Cdp-Diacylglycerol--Inositol 3-phosphatidyltransferase (phosphatidylinositol synthase) [meNOG00435]; Phosphatidylglycerophosphate synthase [COG0558]; Phosphatidylinositol synthase [KOG3240]	TM(3x)			membrane [GO:0016020]; phospholipid biosynthetic process [GO:0008654]; phosphotransferase activity, for other substituted phosphate groups [GO:0016780]
WBGene00016794|C49H3.9	81.69	3.64	22.44	0.0098534	78.4984	2.86005	75.3	64.5945	39.71	33.8897	24.02	19.5898	244.05	229.21	1.08	0.420605	protein	297 aa	297			zf-C3HC [PF07967.8]	Uncharacterized conserved protein [KOG4765]; Zinc finger, C3HC-type containing 1 protein [meNOG12619]				nucleus [GO:0005634]; zinc ion binding [GO:0008270]
WBGene00011449|T04H1.2	229.46	10.23	22.43	0.00178945	224.479	9.04337	9.98	6.74224	236.8	223.228	252.22	238.385	184.12	172.76	267.82	256.73	protein	588 aa	588			GTP_EFTU [PF00009.22]; GTP_EFTU_D2 [PF03144.20]; GTP_EFTU_D3 [PF03143.12]	GTP binding protein [meNOG00142]; GTPase [COG5258]; Predicted translation elongation factor [KOG1143]				GTP binding [GO:0005525]; GTPase activity [GO:0003924]
WBGene00011201|R10E4.5|nth-1	56.55	2.53	22.35		51.2565	1.57479	2.59	0.20499	1.56	0.161868	1.47	0.157476	18.2	11.147	83.58	70.468	protein	140-298 aa	298			HHH [PF00633.18]; HhH-GPD [PF00730.20]	Endonuclease III [KOG1921]; Nth endonuclease III-like 1 (E. coli) [meNOG12734]; Predicted EndoIII-related endonuclease [COG0177]	SigP		SEG: 0.19 (27/140)	5-formyluracil DNA N-glycosylase activity [GO:0034042]; 5-hydroxymethyluracil DNA N-glycosylase activity [GO:0034043]; DNA binding [GO:0003677]; DNA repair [GO:0006281]; base-excision repair [GO:0006284]; catalytic activity [GO:0003824]; cellular response to hydrogen peroxide [GO:0070301]; depyrimidination [GO:0045008]; nucleus [GO:0005634]; oxidized pyrimidine nucleobase lesion DNA N-glycosylase…
WBGene00001518|F47D12.1|gar-2	5.36	0.24	22.33		4.51422	0.0654104	49.16	40.0684	1.12	0.197667	1.08	0.221785	0.77	0.0849497	0.52	0.0670766	protein	245-667 aa	667		7TM_GPCRs	7TM_GPCR_Srsx [PF10320.4]; 7tm_1 [PF00001.16]	FOG: 7 transmembrane receptor [KOG3656]; G-Protein-Linked acetylcholine receptor [meNOG10855]	TM(1x); TM(5x); TM(6x)	NCoils: 0.06 (35/627); 0.06 (35/614); 0.05 (35/667); 0.10 (35/334)	SEG: 0.13 (87/667)	G-protein coupled acetylcholine receptor activity [GO:0016907]; G-protein coupled receptor activity [GO:0004930]; G-protein coupled receptor signaling pathway [GO:0007186]; integral component of membrane [GO:0016021]; integral component of plasma membrane [GO:0005887]
WBGene00010783|K11H3.6|mrpl-36	13.99	0.63	22.21		9.76474	0.00517816	2.64	1.01565e-05	1.62	2.6833e-05	1.51	2.94592e-05	5.51	0.573918	0.93	1.94772e-05	protein	77 aa	77			Ribosomal_L36 [PF00444.13]	Ribosomal protein L36 [euNOG36196]; Ribosomal protein L36 [meNOG20068]				intracellular [GO:0005622]; ribosome [GO:0005840]; structural constituent of ribosome [GO:0003735]; translation [GO:0006412]
WBGene00020109|R151.6	175.27	7.92	22.13	0.00623203	168.551	6.34103	291.49	259.552	118.16	103.454	1.91	0.463716	129.6	114.38	142.37	130.055	protein	237 aa	237			DER1 [PF04511.10]	Der1-Like domain family, member protein [meNOG03914]; Predicted membrane protein [COG5291]; Predicted membrane protein [KOG0858]	TM(5x)		SEG: 0.17 (40/237)	endoplasmic reticulum unfolded protein response [GO:0030968]
WBGene00015160|B0361.6	199.59	9.02	22.13	0.00164758	193.55	7.58573	82.4	69.1475	99.67	88.5275	13.1	9.32418	250.17	232.764	334.4	317.326	protein	378 aa	378			Methyltrn_RNA_3 [PF02598.12]	Uncharacterized conserved protein [COG2106]; Uncharacterized conserved protein [KOG3925]		NCoils: 0.07 (28/378)	SEG: 0.11 (42/378)	embryo development ending in birth or egg hatching [GO:0009792]; nematode larval development [GO:0002119]; receptor-mediated endocytosis [GO:0006898]
WBGene00008147|C47E12.2	445.55	20.15	22.11	0.00180068	434.113	17.8322	498.43	454.885	156	139.851	3.36	1.44294	780.63	744.011	624.99	600.096	protein	306 aa	306			Mito_carr [PF00153.22]	Mitochondrial ADP/ATP carrier proteins [KOG0749]; Solute carrier family 25 (mitochondrial carrier\; adenine nucleotide translocator), member protein [meNOG04820]	TM(2x)			determination of adult lifespan [GO:0008340]; embryo development ending in birth or egg hatching [GO:0009792]; locomotion [GO:0040011]; mitochondrial inner membrane [GO:0005743]; nematode larval development [GO:0002119]; receptor-mediated endocytosis [GO:0006898]; reproduction [GO:0000003]; transmembrane transport [GO:0055085]; transport [GO:0006810]; transporter activity [GO:0005215]
WBGene00006540|F58A4.8|tbg-1	209.28	9.48	22.08	0.00335802	204.447	8.29947	137.39	123.42	281.77	265.837	46.35	36.1698	83.85	76.1978	296.04	283.621	protein	444 aa	444			Tubulin [PF00091.20]; Tubulin_C [PF03953.12]	Gamma tubulin [KOG1374]; Tubulin [COG5023]; Tubulin is the major constituent of microtubules. Gamma tubulin is found at microtubule organizing centers (MTOC) such as the spindle poles or the centrosome, suggesting that it is involved in the minus-end nucleation of microtubule protein [meNOG08016]			SEG: 0.03 (13/444)	GTP binding [GO:0005525]; GTP catabolic process [GO:0006184]; GTPase activity [GO:0003924]; apoptotic process [GO:0006915]; centrosome [GO:0005813]; cytokinesis [GO:0000910]; cytoplasmic microtubule organization [GO:0031122]; embryo development ending in birth or egg hatching [GO:0009792]; gamma-tubulin complex [GO:0000930]; hatching [GO:0035188]; hermaphrodite genitalia development [GO:0040035];…
WBGene00043064|Y59E9AL.7|nbet-1	26.26	1.19	22.07		23.192	0.548666	1.37	0.0107768	0.83	0.00257683	49.64	38.8037	39.48	30.5601	0.97	0.103034	protein	107 aa	107			SNARE [PF05739.14]	Blocked early in transport 1 homolog (S. cerevisiae) protein [meNOG16980]; V-SNARE [KOG3385]	TM(1x)		SEG: 0.06 (6/107)	protein binding [GO:0005515]
WBGene00001488|ZK270.2|frm-1	6.83	0.31	22.03	0.00789283	6.0728	0.143952	0.23	0.0155583	14.5	11.6848	0.13	0.00684315	10.99	8.63678	4.48	3.28187	protein	634-4648 aa	4648			4_1_CTD [PF05902.8]; FERM_C [PF09380.5]; FERM_M [PF00373.13]; FERM_N [PF09379.5]	Erythrocyte membrane protein 4.1 and related proteins of the ERM family [KOG3527]; Erythrocyte membrane protein band 4.1 [meNOG02016]			SEG: 0.10 (435/4541)	actin binding [GO:0003779]; cytoplasm [GO:0005737]; cytoskeletal protein binding [GO:0008092]; cytoskeleton [GO:0005856]; extrinsic component of membrane [GO:0019898]; plasma membrane [GO:0005886]; structural molecule activity [GO:0005198]
WBGene00003961|C07G1.3|pct-1	143.11	6.5	22.02	0.0020465	139.54	5.55932	3.99	2.12909	9.56	7.178	141.47	132.248	405.72	389.305	10.86	8.92334	protein; ncRNA	577-667 aa	667	Housekeeping		Kinase-like [PF14531.1]; Pkinase [PF00069.20]; Pkinase_Tyr [PF07714.12]				SEG: 0.12 (78/667)	ATP binding [GO:0005524]; axon [GO:0030424]; dendrite [GO:0030425]; protein kinase activity [GO:0004672]; protein phosphorylation [GO:0006468]; transferase activity, transferring phosphorus-containing groups [GO:0016772]
WBGene00015381|C03B1.13	0.66	0.03	22		0.381887	6.67248e-07	0.27	2.11939e-05	4.32	2.38567	0.15	1.59679e-07	0.14	3.48548e-06	0.09	4.84467e-06	protein	506 aa	506			MFS_1 [PF07690.11]; Sugar_tr [PF00083.19]	Predicted transporter (major facilitator superfamily) [KOG0254]; Solute carrier family 2 (facilitated glucose transporter), member protein [meNOG05638]	SigP+TM(11x)		SEG: 0.05 (25/506)	integral component of membrane [GO:0016021]; transmembrane transport [GO:0055085]; transmembrane transporter activity [GO:0022857]
WBGene00011604|T08A11.1	0.88	0.04	22		0.708561	0.00808444	0.06	1.43359e-06	1.79	1.18746	0.07	0.00075122	0.06	0.000401815	1.88	1.39901	protein	1872 aa	1872			DUF3608 [PF12257.3]	DEP domain containing 5 protein [meNOG01098]; Uncharacterized conserved protein, contains DEP domain [KOG3572]			SEG: 0.07 (122/1872)	intracellular signal transduction [GO:0035556]
WBGene00000907|B0240.3|daf-11	0.22	0.01	22		0.120952	6.65942e-07	2.06	1.00982	0.06	1.73371e-06	0.06	5.69724e-07	0.05	6.92756e-07	0.03	3.50241e-07	protein	1077 aa	1077			ANF_receptor [PF01094.23]; Guanylate_cyc [PF00211.15]; Pkinase [PF00069.20]; Pkinase_Tyr [PF07714.12]	Adenylate cyclase, family 3 (some proteins contain HAMP domain) [COG2114]; Guanylate cyclase [meNOG02803]; Natriuretic peptide receptor, guanylate cyclase [KOG1023]	TM(1x)	NCoils: 0.07 (73/1077)	SEG: 0.07 (77/1077)	ATP binding [GO:0005524]; cyclic nucleotide biosynthetic process [GO:0009190]; dauer larval development [GO:0040024]; dendrite [GO:0030425]; determination of adult lifespan [GO:0008340]; embryo development ending in birth or egg hatching [GO:0009792]; intracellular signal transduction [GO:0035556]; neuronal cell body [GO:0043025]; nonmotile primary cilium [GO:0031513]; olfactory learning [GO:0008…
[truncated: 44,278 more rows]
