# Supplementary material for: Nematophagous fungus Arthrobotrys oligospora mimics olfactory cues of sex and food to lure its nematode prey
Source: eLife. 2017 Jan 18;6:e20023. doi: 10.7554/eLife.20023 (PMC5243009; doi:10.7554/eLife.20023)
Supplement: Figure 7—source data 2. — Data columns are as follows. Gene: a given predicted protein-coding gene (ncRNA-coding genes were not analyzed) in the C. elegans genome, from WormBase release WS190, for which we observed non-zero gene activity in AWC neurons. All further data columns are pertinent to that particular gene. Note that gene identifications have been mapped from the older values used in our older analytical pipeline (which used genes from WormBase release WS190) to the newer values in WormBase release WS245. AWC: the expression level for a given gene in AWC neurons, generated solely from our nine-cell pool of AWC RNA-seq reads, measured in RPKM. Larvae: the expression level for a given gene in whole larvae, generated from a pooled set of all larval RNA-seq reads, measured in RPKM. AWC/larvae: the ratio of gene expression (measured in TPM) between AWC neurons and whole C. elegans larvae. Genes in this table have been ranked by descending values of AWC/larvae, as a general measure of their AWC-specificity. [All other data columns]: these have the same meaning as they do in Figure 7—source data 1. All annotations were generated for WS245 genes. DOI: http://dx.doi.org/10.7554/eLife.20023.012 [file elife-20023-fig7-data2.xlsx]

## Sheet: AWC_Table_S5
Gene	AWC	larvae	AWC/larvae	Coding	Prot_size	Max_prot_size	Housekeeping	7TM_GPCRs	Pfam-A	eggNOG	Phobius	NCoils	Psegs	GO_term
WBGene00021978|Y58A7A.4	21637.5	0.14	154554	protein	904 aa	904				Unnamed protein [LSE1123]		NCoils: 0.02 (21/904)	SEG: 0.04 (33/904)
WBGene00001309|M01D7.6|emr-1	415.47	0	13849	protein	166 aa	166			LEM [PF03020.10]	Thymopoietin [TWOG0203]	TM(1x)		SEG: 0.23 (39/166)	chromosome segregation [GO:0007059]; embryo development ending in birth or egg hatching [GO:0009792]; integral component of nuclear inner membrane [GO:0005639]; lamin binding [GO:0005521]; mitotic cytokinesis [GO:0000281]; nuclear envelope [GO:0005635]; response to X-ray [GO:0010165]
WBGene00003473|K11G9.6|mtl-1	414.02	0	13800.7	protein	75 aa	75							SEG: 0.21 (16/75)	determination of adult lifespan [GO:0008340]; growth [GO:0040007]; response to cadmium ion [GO:0046686]; response to heat [GO:0009408]
WBGene00012193|W02A11.2|vps-25	346.9	0	11563.3	protein	183 aa	183			ESCRT-II [PF05871.7]	Uncharacterized conserved protein [KOG4068]; Vacuolar protein sorting [meNOG02437]
WBGene00002010|C37H5.8|hsp-6	5509.14	0.5	11018.3	protein	657 aa	657			HSP70 [PF00012.15]; MreB_Mbl [PF06723.8]	Molecular chaperone [COG0443]; Molecular chaperones mortalin/PBP74\/GRP75, HSP70 superfamily [KOG0102]; Unfolded protein binding [meNOG06441]		NCoils: 0.10 (63/657)	SEG: 0.07 (48/657)	ATP binding [GO:0005524]; determination of adult lifespan [GO:0008340]; embryo development ending in birth or egg hatching [GO:0009792]; endoplasmic reticulum unfolded protein response [GO:0030968]; mitochondrial unfolded protein response [GO:0034514]; mitochondrion [GO:0005739]; nematode larval development [GO:0002119]; protein folding [GO:0006457]; reproduction [GO:0000003]; unfolded protein bi…
WBGene00011248|R11D1.10	877.6	0.08	10970	protein; ncRNA	394 aa	394			FYVE [PF01363.16]	Membrane trafficking and cell signaling protein HRS, contains VHS and FYVE domains [KOG1818]; Zinc finger, FYVE domain containing 19 protein [meNOG07247]		NCoils: 0.17 (67/394)	SEG: 0.09 (37/394)	metal ion binding [GO:0046872]
WBGene00007511|C10C5.7	226.79	0	7559.67	protein	83 aa	83					SigP
WBGene00012658|Y39A1A.21	209.96	0	6998.67	protein; ncRNA	188 aa	188				Family with sequence similarity 173, member B protein [meNOG05602]; SAM-dependent methyltransferases [COG0500]; Uncharacterized conserved protein [KOG4058]	SigP		SEG: 0.14 (27/188)
WBGene00013239|Y56A3A.22	204.34	0	6811.33	protein	263 aa	263			DUF1279 [PF06916.8]	Uncharacterized conserved protein [KOG4082]	TM(2x)		SEG: 0.08 (22/263)
WBGene00021832|Y54E10A.12	235.55	0.04	5888.75	protein	547 aa	547				Uncharacterized protein [LSE0067]		NCoils: 0.16 (86/547)	SEG: 0.12 (68/547)	embryo development ending in birth or egg hatching [GO:0009792]
WBGene00008144|C47E8.6|gasr-8	127.64	0	4254.67	protein	410 aa	410				Growth-Arrest-Specific protein [euNOG01021]; Growth-Arrest-Specific protein [meNOG02520]		NCoils: 0.32 (130/410)	SEG: 0.02 (10/410)	embryo development ending in birth or egg hatching [GO:0009792]; gamete generation [GO:0007276]; reproduction [GO:0000003]
WBGene00017284|F09E5.5|sec-6	123.01	0	4100.33	protein	796 aa	796			Sec6 [PF06046.8]	Exocyst complex component 3 protein [meNOG05624]; Exocyst complex subunit SEC6 [KOG2286]		NCoils: 0.03 (21/796)	SEG: 0.02 (17/796)	exocyst [GO:0000145]; exocytosis [GO:0006887]; locomotion [GO:0040011]; nematode larval development [GO:0002119]; receptor-mediated endocytosis [GO:0006898]
WBGene00015380|C03B1.10	118	0	3933.33	protein	41 aa	41							SEG: 0.61 (25/41)
WBGene00007576|C14B1.5|dph-1	98.77	0	3292.33	protein	396 aa	396			Diphthamide_syn [PF01866.12]	DPH1 homolog (S. cerevisiae) protein [meNOG08354]; Diphthamide biosynthesis protein [KOG2648]; Diphthamide synthase subunit DPH2 [COG1736]				cytoplasm [GO:0005737]; nematode larval development [GO:0002119]; peptidyl-diphthamide biosynthetic process from peptidyl-histidine [GO:0017183]
WBGene00009085|F23D12.1	722.49	0.22	3284.05	protein	259 aa	259					TM(4x)		SEG: 0.11 (28/259)
WBGene00010333|F59E10.3|copz-1	90.42	0	3014	protein	184 aa	184			Clat_adaptor_s [PF01217.15]	Coatomer protein complex, subunit zeta 1 [meNOG08620]; Vesicle coat complex COPI, zeta subunit [COG5541]; Vesicle coat complex COPI, zeta subunit [KOG3343]				apoptotic process [GO:0006915]; embryo development ending in birth or egg hatching [GO:0009792]; intracellular protein transport [GO:0006886]; molting cycle, collagen and cuticulin-based cuticle [GO:0018996]; nematode larval development [GO:0002119]; oocyte development [GO:0048599]; receptor-mediated endocytosis [GO:0006898]; reproduction [GO:0000003]; secretion by cell [GO:0032940]; transport [G…
WBGene00018848|F55A3.2	75.31	0	2510.33	protein	773 aa	773					TM(1x)		SEG: 0.10 (75/773)	reproduction [GO:0000003]
WBGene00013143|Y53C12B.1	168.5	0.07	2407.14	protein	793 aa	793			Nup160 [PF11715.3]; Utp13 [PF08625.6]; WD40 [PF00400.27]	FOG: WD40 repeat [COG2319]; Transducin (beta)-like 3 protein [meNOG06790]; WD40-repeat-containing subunit of the 18S rRNA processing complex [KOG0319]				embryo development ending in birth or egg hatching [GO:0009792]; meiotic chromosome segregation [GO:0045132]; meiotic nuclear division [GO:0007126]; protein binding [GO:0005515]; rRNA processing [GO:0006364]; receptor-mediated endocytosis [GO:0006898]; reproduction [GO:0000003]; small-subunit processome [GO:0032040]
WBGene00044568|F39C12.4|ntc-1	71	0	2366.67	protein	103 aa	103				Neurohypophyseal hormone [meNOG07250]; Vasopressin protein [euNOG04340]	SigP
WBGene00009925|F52B11.2	70.73	0	2357.67	protein	225-254 aa	254			Hydrolase_3 [PF08282.7]; PMM [PF03332.8]	Phosphomannomutase [KOG3189]; Phosphomannomutase [meNOG05139]; Predicted hydrolases of the HAD superfamily [COG0561]				catalytic activity [GO:0003824]; cytoplasm [GO:0005737]; lipid storage [GO:0019915]; mannose biosynthetic process [GO:0019307]; metabolic process [GO:0008152]; phosphomannomutase activity [GO:0004615]
WBGene00015205|B0495.6|moa-2	68.8	0	2293.33	protein	87 aa	87				Uncharacterized conserved protein [KOG3485]				embryo development ending in birth or egg hatching [GO:0009792]; hermaphrodite genitalia development [GO:0040035]; nematode larval development [GO:0002119]; receptor-mediated endocytosis [GO:0006898]; reproduction [GO:0000003]
WBGene00018898|F55F10.1	87.94	0.04	2198.5	protein	2131-4362 aa	4362			AAA [PF00004.24]; AAA_14 [PF13173.1]; AAA_16 [PF13191.1]; AAA_22 [PF13401.1]; AAA_3 [PF07726.6]; AAA_33 [PF13671.1]; AAA_5 [PF07728.9]; DUF815 [PF05673.8]; Sigma54_activ_2 [PF14532.1]; Sigma54_activat [PF00158.21]; T2SE [PF00437.15]; UPF0079 [PF02367.12]; VWA [PF00092.23]; VWA_2 [PF13519.1]			NCoils: 0.05 (113/2131); 0.03 (113/4362)	SEG: 0.16 (340/2131)	ATP binding [GO:0005524]; ATPase activity [GO:0016887]; inductive cell migration [GO:0040039]; nematode larval development [GO:0002119]; nucleus [GO:0005634]; protein complex assembly [GO:0006461]; receptor-mediated endocytosis [GO:0006898]; reproduction [GO:0000003]
WBGene00004188|W07E6.4|prp-21	62.39	0	2079.67	protein	655 aa	655			PRP21_like_P [PF12230.3]; Surp [PF01805.15]; ubiquitin [PF00240.18]	Splicing factor 3a, subunit 1 [KOG0007]; Splicing factor 3a, subunit 1 [meNOG00916]		NCoils: 0.04 (24/655)	SEG: 0.09 (57/655)	RNA binding [GO:0003723]; RNA interference [GO:0016246]; RNA processing [GO:0006396]; cell migration [GO:0016477]; collagen and cuticulin-based cuticle development [GO:0040002]; embryo development ending in birth or egg hatching [GO:0009792]; germ cell development [GO:0007281]; gonad development [GO:0008406]; hermaphrodite genitalia development [GO:0040035]; protein binding [GO:0005515]; receptor…
WBGene00020408|T10D4.6	61.73	0	2057.67	protein	777-796 aa	796				Unnamed protein [LSE0715]			SEG: 0.19 (146/777)
WBGene00007460|C08F11.13	5622.64	2.77	2029.83	protein	131-404 aa	404				Integral membrane O-acyltransferase [LSE0499]	TM(10x); TM(2x); TM(6x)		SEG: 0.14 (18/131)
WBGene00017907|F28F9.3	58.98	0	1966	protein	91 aa	91					SigP		SEG: 0.19 (17/91)
WBGene00005321|F40D4.11|srh-102	55.33	0	1844.33	protein	352 aa	352		7TM_GPCRs	7TM_GPCR_Srh [PF10318.4]; 7TM_GPCR_Sri [PF10327.4]; 7TM_GPCR_Str [PF10326.4]	Predicted olfactory G-protein coupled receptor [LSE0262]	TM(7x)		SEG: 0.03 (10/352)
WBGene00023497|ZK662.4|lin-15B	69.85	0.04	1746.25	protein	1440 aa	1440			THAP [PF05485.7]	Tam3-transposase (Ac family) [KOG1121]			SEG: 0.08 (115/1440)	embryo development ending in birth or egg hatching [GO:0009792]; endoplasmic reticulum unfolded protein response [GO:0030968]; negative regulation of vulval development [GO:0040027]; nematode larval development [GO:0002119]; nucleic acid binding [GO:0003676]; nucleus [GO:0005634]; positive regulation of vulval development [GO:0040026]; regulation of cell fate specification [GO:0042659]
WBGene00017446|F14B8.4	235.52	0.14	1682.29	protein	115 aa	115					SigP			embryo development ending in birth or egg hatching [GO:0009792]
WBGene00000123|F36A4.7|ama-1	66.16	0.04	1654	protein	1856 aa	1856			RNA_pol_Rpb1_1 [PF04997.7]; RNA_pol_Rpb1_2 [PF00623.15]; RNA_pol_Rpb1_3 [PF04983.13]; RNA_pol_Rpb1_4 [PF05000.12]; RNA_pol_Rpb1_5 [PF04998.12]; RNA_pol_Rpb1_6 [PF04992.9]; RNA_pol_Rpb1_7 [PF04990.7]; RNA_pol_Rpb1_R [PF05001.8]	DNA-directed RNA polymerase, beta' subunit/160 kD subunit [COG0086]; Dna-Directed RNA polymerase [meNOG01029]; RNA polymerase II, large subunit [KOG0260]			SEG: 0.16 (300/1856)	DNA binding [GO:0003677]; DNA-directed RNA polymerase II, core complex [GO:0005665]; DNA-directed RNA polymerase activity [GO:0003899]; RNA polymerase II activity [GO:0001055]; asymmetric cell division [GO:0008356]; developmental process [GO:0032502]; embryo development ending in birth or egg hatching [GO:0009792]; exit from mitosis [GO:0010458]; gastrulation [GO:0007369]; hatching [GO:0035188]; …
WBGene00019323|K02F2.3|teg-4	46.67	0	1555.67	protein	1220 aa	1220			CPSF_A [PF03178.10]; MMS1_N [PF10433.4]	Splicing factor 3b, subunit 3 [KOG1898]; Splicing factor 3b, subunit 3 [meNOG00925]				cell migration [GO:0016477]; embryo development ending in birth or egg hatching [GO:0009792]; germ cell development [GO:0007281]; gonad development [GO:0008406]; hermaphrodite genitalia development [GO:0040035]; nematode larval development [GO:0002119]; nucleic acid binding [GO:0003676]; nucleus [GO:0005634]; protein binding [GO:0005515]; regulation of cell proliferation [GO:0042127]; regulation …
WBGene00016746|C48B6.10	620.79	0.4	1551.97	protein	61 aa	61					TM(1x)		SEG: 0.49 (30/61)
WBGene00003794|Y41D4B.19|npp-8	154.98	0.1	1549.8	protein	376-1200 aa	1200			Nucleoporin_C [PF03177.9]; Nucleoporin_N [PF08801.6]		TM(1x)	NCoils: 0.02 (21/1200)	SEG: 0.03 (30/1200)	embryo development ending in birth or egg hatching [GO:0009792]; hermaphrodite genitalia development [GO:0040035]; lipid storage [GO:0019915]; nematode larval development [GO:0002119]; nuclear pore [GO:0005643]; nucleocytoplasmic transport [GO:0006913]; nucleus organization [GO:0006997]; protein binding [GO:0005515]; secretion by cell [GO:0032940]; structural constituent of nuclear pore [GO:00170…
WBGene00045386|C02B4.4	183.65	0.13	1412.69	protein	82 aa	82					SigP
WBGene00015508|C06A6.3|mvb-12	1700.69	1.21	1405.53	protein	277 aa	277			DUF2464 [PF10240.4]	Family with sequence similarity 125, member B protein [meNOG12321]; Uncharacterized conserved protein [KOG4000]				ESCRT I complex [GO:0000813]; cytosol [GO:0005829]; endosome membrane [GO:0010008]; endosome to lysosome transport via multivesicular body sorting pathway [GO:0032510]; protein catabolic process [GO:0030163]; receptor catabolic process [GO:0032801]; receptor-mediated endocytosis [GO:0006898]
WBGene00022631|ZC581.1|nekl-2	1104.82	0.9	1227.58	protein	357 aa	357			Kinase-like [PF14531.1]; Pkinase [PF00069.20]; Pkinase_Tyr [PF07714.12]	NIMA (never in mitosis gene a)-related protein [meNOG03037]; Serine/threonine protein kinase [COG0515]; Serine\/threonine protein kinase [KOG0589]				ATP binding [GO:0005524]; body morphogenesis [GO:0010171]; collagen and cuticulin-based cuticle development [GO:0040002]; locomotion [GO:0040011]; negative regulation of vulval development [GO:0040027]; nematode larval development [GO:0002119]; positive regulation of vulval development [GO:0040026]; protein kinase activity [GO:0004672]; protein phosphorylation [GO:0006468]; reproduction [GO:00000…
WBGene00017742|F23F1.1|nfyc-1	36.72	0	1224	protein	232 aa	232			CBFD_NFYB_HMF [PF00808.18]; Histone [PF00125.19]	CCAAT-binding factor, subunit C (HAP5) [KOG1657]; CCAAT-binding factor, subunit C [COG5208]; Nuclear transcription factor-Y [meNOG05267]				CCAAT-binding factor complex [GO:0016602]; hermaphrodite genitalia development [GO:0040035]; intracellular [GO:0005622]; nematode larval development [GO:0002119]; protein heterodimerization activity [GO:0046982]; receptor-mediated endocytosis [GO:0006898]; regulation of transcription, DNA-templated [GO:0006355]; reproduction [GO:0000003]; sequence-specific DNA binding [GO:0043565]; sequence-speci…
WBGene00012483|Y18D10A.16	3266.23	2.68	1218.74	protein	96 aa	96			Pet191_N [PF10203.4]	Cytochrome c oxidase assembly protein PET191 [KOG4114]
WBGene00008288|C54C6.6	36.56	0	1218.67	protein	203 aa	203			DUF667 [PF05018.8]	Transcription factor IIB [KOG3213]; UPF0468 protein C16orf80 (Transcription factor IIB) [meNOG06752]
WBGene00015021|B0205.6	36.22	0	1207.33	protein	412 aa	412			Aminotran_5 [PF00266.14]; Beta_elim_lyase [PF01212.16]	Cysteine desulfurase NFS1 [KOG1549]; Cysteine sulfinate desulfinase/cysteine desulfurase and related enzymes [COG1104]; NFS1 nitrogen fixation 1 protein [meNOG06929]				catalytic activity [GO:0003824]; cysteine desulfurase activity [GO:0031071]; cysteine metabolic process [GO:0006534]; embryo development ending in birth or egg hatching [GO:0009792]; metabolic process [GO:0008152]; nematode larval development [GO:0002119]; pyridoxal phosphate binding [GO:0030170]; reproduction [GO:0000003]
WBGene00015552|C06G3.6	35.52	0	1184	protein	498 aa	498			ZZ [PF00569.12]	Sequestosome 1 protein [meNOG00967]; Uncharacterized conserved protein, contains ZZ-type Zn-finger [KOG4582]		NCoils: 0.14 (70/498)	SEG: 0.08 (40/498)	embryo development ending in birth or egg hatching [GO:0009792]; zinc ion binding [GO:0008270]
WBGene00003889|B0212.5|osm-9	34.86	0	1162	protein	937 aa	937			Ank [PF00023.25]; Ank_2 [PF12796.2]; Ank_3 [PF13606.1]; Ank_4 [PF13637.1]; Ank_5 [PF13857.1]; Ion_trans [PF00520.26]	Ca2+-permeable cation channel OSM-9 and related channels (OTRPC family) [KOG3676]; Transient receptor potential cation channel subfamily V member [meNOG06425]	TM(6x)		SEG: 0.01 (14/937)	cation channel activity [GO:0005261]; hyperosmotic response [GO:0006972]; integral component of membrane [GO:0016021]; ion channel activity [GO:0005216]; ion transport [GO:0006811]; membrane [GO:0016020]; negative adaptation of signaling pathway [GO:0022401]; neuronal cell body [GO:0043025]; nonmotile primary cilium [GO:0031513]; olfactory behavior [GO:0042048]; olfactory learning [GO:0008355]; p…
WBGene00002097|F41G3.16|ins-14	34.67	0	1155.67	protein	81 aa	81					SigP			extracellular region [GO:0005576]; hormone activity [GO:0005179]
WBGene00013139|Y53C12A.3	80.78	0.07	1154	protein	270 aa	270			Yip1 [PF04893.12]	Uncharacterized conserved protein [KOG3114]; Yip1 domain family, member 3 protein [meNOG03136]	TM(5x)		SEG: 0.19 (52/270)	membrane [GO:0016020]
WBGene00043156|C27F2.9	33.97	0	1132.33	protein	260 aa	260			Cupin_8 [PF13621.1]	Jumonji domain containing 8 protein [meNOG07356]; Uncharacterized conserved protein, contains JmjC domain [KOG2131]	SigP		SEG: 0.05 (12/260)
WBGene00011019|R05A10.2	346.63	0.31	1118.16	protein	161 aa	161					SigP		SEG: 0.13 (21/161)
WBGene00013178|Y53H1A.2	128.68	0.12	1072.33	protein; ncRNA	211-214 aa	214			zf-C2H2_4 [PF13894.1]	CCAAT-binding factor, subunit B (HAP2) [KOG1561]			SEG: 0.07 (14/214)	metal ion binding [GO:0046872]; nucleic acid binding [GO:0003676]
WBGene00022348|Y82E9BR.16	32.12	0	1070.67	protein	132-575 aa	575			MFS_1 [PF07690.11]; Sugar_tr [PF00083.19]	Permeases of the major facilitator superfamily [COG0477]; Solute carrier family 22 protein [meNOG00703]; Synaptic vesicle transporter SVOP and related transporters (major facilitator superfamily) [KOG0255]	TM(11x); TM(3x)		SEG: 0.05 (28/575)	embryo development ending in birth or egg hatching [GO:0009792]; integral component of membrane [GO:0016021]; nematode larval development [GO:0002119]; transmembrane transport [GO:0055085]; transmembrane transporter activity [GO:0022857]
WBGene00016654|C44E4.5	32.05	0	1068.33	protein	538 aa	538			CS [PF04969.11]	Nudc domain containing 1 protein [meNOG04123]; Uncharacterized conserved protein (tumor antigen CML66 in humans) [KOG4379]			SEG: 0.02 (13/538)	lipid storage [GO:0019915]
WBGene00000800|Y23H5A.7|cars-1	286.57	0.27	1061.37	protein	754-909 aa	909			tRNA-synt_1e [PF01406.14]; tRNA-synt_1g [PF09334.6]	Cysteinyl-Trna synthetase [meNOG01385]; Cysteinyl-tRNA synthetase [COG0215]; Cysteinyl-tRNA synthetase [KOG2007]		NCoils: 0.04 (33/909); 0.04 (33/908); 0.04 (33/754)	SEG: 0.08 (71/909)	ATP binding [GO:0005524]; aminoacyl-tRNA ligase activity [GO:0004812]; apoptotic process [GO:0006915]; cysteine-tRNA ligase activity [GO:0004817]; cysteinyl-tRNA aminoacylation [GO:0006423]; embryo development ending in birth or egg hatching [GO:0009792]; molting cycle, collagen and cuticulin-based cuticle [GO:0018996]; nematode larval development [GO:0002119]; nucleotide binding [GO:0000166]; re…
WBGene00021736|Y50D4A.2|wrb-1	31.8	0	1060	protein	192-196 aa	196			CHD5 [PF04420.9]		TM(2x); TM(3x)	NCoils: 0.11 (21/192); 0.11 (21/196)	SEG: 0.24 (47/196)	tail-anchored membrane protein insertion into ER membrane [GO:0071816]
WBGene00013877|ZC376.6	40.98	0.04	1024.5	protein	1152-1156 aa	1156			INTS2 [PF14750.1]	Integrator complex subunit 2 [euNOG00022]; Integrator complex subunit 2 [meNOG01106]			SEG: 0.06 (64/1156)	embryo development ending in birth or egg hatching [GO:0009792]; integrator complex [GO:0032039]; locomotion [GO:0040011]; nematode larval development [GO:0002119]; reproduction [GO:0000003]
WBGene00018609|F48E8.2	259.99	0.26	999.96	protein	467 aa	467			Eapp_C [PF10238.4]	E2F-Associated phosphoprotein [meNOG00062]; Uncharacterized conserved protein [KOG3395]			SEG: 0.15 (68/467)	embryo development ending in birth or egg hatching [GO:0009792]
WBGene00017999|F33D4.7|emc-6	29.6	0	986.67	protein	111 aa	111			Rab5ip [PF07019.7]	Transmembrane protein 93 [meNOG16246]; Uncharacterized conserved protein [KOG4455]	TM(2x)			ER membrane protein complex [GO:0072546]; developmental process [GO:0032502]; embryo development ending in birth or egg hatching [GO:0009792]; endoplasmic reticulum [GO:0005783]; integral component of membrane [GO:0016021]; nematode larval development [GO:0002119]
WBGene00012289|W05H12.1	26.8	0	893.33	protein	467 aa	467				Unnamed protein [LSE0966]	SigP+TM(1x)	NCoils: 0.15 (69/467)	SEG: 0.18 (82/467)	reproduction [GO:0000003]
WBGene00016530|C39D10.2	202.23	0.23	879.26	protein	102 aa	102					SigP
WBGene00013176|Y53F4B.39	105.35	0.12	877.92	protein	295-329 aa	329			Lactamase_B [PF00753.22]; Lactamase_B_2 [PF12706.2]	Glyoxylase [KOG0813]; Lactamase, beta 2 [meNOG10471]; Zn-dependent hydrolases, including glyoxylases [COG0491]			SEG: 0.11 (32/295)
WBGene00004756|ZC518.2|sec-24.2	26.07	0	869	protein	984 aa	984			Gelsolin [PF00626.17]; Sec23_BS [PF08033.7]; Sec23_helical [PF04815.10]; Sec23_trunk [PF04811.10]; zf-Sec23_Sec24 [PF04810.10]	SEC24 family, member protein [meNOG01674]; Vesicle coat complex COPII, subunit SEC24/subunit SFB2 [KOG1985]; Vesicle coat complex COPII, subunit SEC24\/subunit SFB2\/subunit SFB3 [COG5028]			SEG: 0.18 (174/984)	COPII vesicle coat [GO:0030127]; ER to Golgi vesicle-mediated transport [GO:0006888]; body morphogenesis [GO:0010171]; embryo development ending in birth or egg hatching [GO:0009792]; intracellular protein transport [GO:0006886]; locomotion [GO:0040011]; nematode larval development [GO:0002119]; oogenesis [GO:0048477]; reproduction [GO:0000003]; secretion by cell [GO:0032940]; striated muscle myo…
WBGene00006055|C14A11.7|ssr-2	24.89	0	829.67	protein	320 aa	320			Miro [PF08477.8]; Ras [PF00071.17]	GTPase SAR1 and related small G proteins [COG1100]; Protein involved in small GTPase mediated signal transduction [meNOG07897]; Ras-related GTPase [KOG0395]				GTP binding [GO:0005525]; GTP catabolic process [GO:0006184]; GTPase activity [GO:0003924]; intracellular [GO:0005622]; intracellular protein transport [GO:0006886]; membrane [GO:0016020]; nucleocytoplasmic transport [GO:0006913]; protein transport [GO:0015031]; signal transduction [GO:0007165]; small GTPase mediated signal transduction [GO:0007264]
WBGene00019139|F59H6.9|bath-1	82.7	0.1	827	protein	302 aa	302			BTB [PF00651.26]; MATH [PF00917.21]	BTB and MATH domain containing protein [euNOG11526]; Uncharacterized protein, contains BTB/POZ domain [LSE0150]				embryo development ending in birth or egg hatching [GO:0009792]; protein binding [GO:0005515]
WBGene00009219|F28D1.11|dpm-3	23.92	0	797.33	protein	95 aa	95			DPM3 [PF08285.6]	Dolichol-phosphate mannosyltransferase, subunit 3 [KOG4841]	TM(2x)	NCoils: 0.25 (24/95)		positive regulation of multicellular organism growth [GO:0040018]; reproduction [GO:0000003]
WBGene00014254|ZK1320.4|cyp-13A10	362.32	0.46	787.65	protein	519 aa	519			p450 [PF00067.17]	Cytochrome P450 CYP3/CYP5\/CYP6\/CYP9 subfamilies [KOG0158]; Cytochrome P450 [COG2124]; Cytochrome P450 protein [meNOG01902]	TM(1x)			heme binding [GO:0020037]; iron ion binding [GO:0005506]; oxidation-reduction process [GO:0055114]; oxidoreductase activity, acting on paired donors, with incorporation or reduction of molecular oxygen [GO:0016705]
WBGene00006721|F46E10.8|ubh-1	100.83	0.13	775.62	protein	216 aa	216			Peptidase_C12 [PF01088.16]	Ubiquitin C-terminal hydrolase UCHL1 [KOG1415]; Ubiquitin carboxyl-terminal protein [meNOG03182]				intracellular [GO:0005622]; ubiquitin-dependent protein catabolic process [GO:0006511]; ubiquitin-specific protease activity [GO:0004843]
WBGene00003790|Y54E5A.4|npp-4	31.02	0.04	775.5	protein	538 aa	538			Nucleoporin_FG [PF13634.1]	Nuclear pore complex, Nup98 component (sc Nup145/Nup100\/Nup116) [KOG0845]	SigP	NCoils: 0.05 (28/538)	SEG: 0.35 (187/538)	embryo development ending in birth or egg hatching [GO:0009792]; establishment of mitotic spindle orientation [GO:0000132]; hermaphrodite genitalia development [GO:0040035]; nuclear pore [GO:0005643]; nucleus organization [GO:0006997]; protein binding [GO:0005515]; receptor-mediated endocytosis [GO:0006898]; reproduction [GO:0000003]; structural constituent of nuclear pore [GO:0017056]
WBGene00022783|ZK652.2|tomm-7	175.7	0.23	763.91	protein	58 aa	58			Tom7 [PF08038.7]	Translocase of outer mitochondrial membrane 7 homolog [meNOG20240]; Translocase of outer mitochondrial membrane complex, subunit TOM7 [KOG4449]	TM(1x)			lipid storage [GO:0019915]; mitochondrial outer membrane translocase complex [GO:0005742]; mitochondrion organization [GO:0007005]; protein import into mitochondrial matrix [GO:0030150]; striated muscle myosin thick filament assembly [GO:0071688]
WBGene00008810|F14F7.3|cyp-13A12	22.79	0	759.67	protein	518 aa	518			p450 [PF00067.17]	Cytochrome P450 CYP3/CYP5\/CYP6\/CYP9 subfamilies [KOG0158]; Cytochrome P450 [COG2124]; Cytochrome P450 protein [meNOG01902]	SigP+TM(1x)		SEG: 0.02 (10/518)	heme binding [GO:0020037]; iron ion binding [GO:0005506]; oxidation-reduction process [GO:0055114]; oxidoreductase activity, acting on paired donors, with incorporation or reduction of molecular oxygen [GO:0016705]
WBGene00021784|Y51H7C.6|cogc-4	52.05	0.07	743.57	protein	318-801 aa	801			COG4 [PF08318.7]	Component of oligomeric golgi complex 4 protein [meNOG00101]; Golgi transport complex COD1 protein [KOG0412]		NCoils: 0.07 (54/801); 0.11 (54/494); 0.09 (28/318)	SEG: 0.07 (22/318)	apoptotic process [GO:0006915]; body morphogenesis [GO:0010171]; embryo development ending in birth or egg hatching [GO:0009792]; gonad morphogenesis [GO:0035262]; hermaphrodite genitalia development [GO:0040035]; inductive cell migration [GO:0040039]; lipid storage [GO:0019915]; locomotion [GO:0040011]; nematode larval development [GO:0002119]; oogenesis [GO:0048477]; oviposition [GO:0018991]; r…
WBGene00006630|F53B2.2|tsp-4	21.59	0	719.67	protein	241 aa	241			Tetraspannin [PF00335.15]	Tetraspanin family integral membrane protein [KOG3882]	TM(4x)		SEG: 0.20 (47/241)	integral component of membrane [GO:0016021]
WBGene00006562|K01C8.3|tdc-1	28.65	0.04	716.25	protein	650-705 aa	705			Pyridoxal_deC [PF00282.14]	Aromatic-L-amino-acid/L-histidine decarboxylase [KOG0628]; Decarboxylase [meNOG00691]; Glutamate decarboxylase and related PLP-dependent proteins [COG0076]		NCoils: 0.06 (42/650); 0.06 (42/705)	SEG: 0.08 (56/705)	axon [GO:0030424]; carboxy-lyase activity [GO:0016831]; carboxylic acid metabolic process [GO:0019752]; catalytic activity [GO:0003824]; cellular amino acid metabolic process [GO:0006520]; neuronal cell body [GO:0043025]; octopamine biosynthetic process [GO:0006589]; pyridoxal phosphate binding [GO:0030170]; tyrosine decarboxylase activity [GO:0004837]
WBGene00003766|B0213.3|nlp-28	20.74	0	691.33	protein	65 aa	65				Unnamed protein [LSE4106]	SigP		SEG: 0.58 (38/65)
WBGene00004454|C09H10.2|rpl-41	24624	35.83	687.25	protein	105 aa	105	Housekeeping		Ribosomal_L44 [PF00935.14]	60S ribosomal protein L44 [KOG3464]; Ribosomal protein L36a [meNOG16585]; Ribosomal protein L44E [COG1631]				embryo development ending in birth or egg hatching [GO:0009792]; hermaphrodite genitalia development [GO:0040035]; intracellular [GO:0005622]; molting cycle, collagen and cuticulin-based cuticle [GO:0018996]; nematode larval development [GO:0002119]; positive regulation of multicellular organism growth [GO:0040018]; reproduction [GO:0000003]; ribosome [GO:0005840]; structural constituent of ribos…
WBGene00022149|Y71G12B.9|lin-65	27.47	0.04	686.75	protein	156-728 aa	728						NCoils: 0.10 (70/728); 0.12 (70/573)	SEG: 0.27 (153/573)	growth [GO:0040007]; negative regulation of vulval development [GO:0040027]; reproduction [GO:0000003]; secretion by cell [GO:0032940]
WBGene00020171|T02H6.1	20.31	0	677	protein	518-540 aa	540			WD40 [PF00400.27]	FOG: WD40 repeat [COG2319]; Ribosomal RNA processing 9, small subunit (SSU) processome component, homolog [meNOG10733]; U3 snoRNP-associated protein (contains WD40 repeats) [KOG0299]		NCoils: 0.04 (21/540); 0.09 (48/518)	SEG: 0.14 (76/540)	protein binding [GO:0005515]
WBGene00018508|F46F11.1	19.86	0	662	protein	1225-1323 aa	1323			His_Phos_2 [PF00328.17]	Arp2/3 complex-interacting protein VIP1\/Asp1, involved in regulation of actin cytoskeleton [KOG1057]; Histidine acid phosphatase domain containing [meNOG01120]		NCoils: 0.03 (42/1323); 0.03 (42/1225)	SEG: 0.05 (67/1323)	acid phosphatase activity [GO:0003993]; cytoplasm [GO:0005737]; striated muscle myosin thick filament assembly [GO:0071688]
WBGene00019750|M03D4.3	19.69	0	656.33	protein	59 aa	59					SigP
WBGene00003390|H20J04.8|mog-2	31.96	0.05	639.2	protein	253 aa	253			LRR_4 [PF12799.2]; LRR_8 [PF13855.1]; LRR_9 [PF14580.1]	Leucine-rich repeat (LRR) protein [COG4886]; Small nuclear ribonucleoprotein [meNOG11278]; U2-associated snRNP A' protein [KOG1644]			SEG: 0.06 (14/253)	U2 snRNA binding [GO:0030620]; U2 snRNP [GO:0005686]; embryo development ending in birth or egg hatching [GO:0009792]; feminization of hermaphroditic germ-line [GO:0040022]; germ cell development [GO:0007281]; germline cell cycle switching, mitotic to meiotic cell cycle [GO:0051729]; mRNA 3'-splice site recognition [GO:0000389]; mRNA splicing, via spliceosome [GO:0000398]; nucleoplasm [GO:0005654…
WBGene00006573|Y66D12A.22|tin-10	365.11	0.58	629.5	protein	86 aa	86			zf-Tim10_DDP [PF02953.10]	Mitochondrial import inner membrane translocase, subunits TIM10/TIM12 [KOG3480]; Mitochondrial intermembrane chaperone that participates in the import and insertion of multi-pass transmembrane proteins into the mitochondrial inner membrane. May also be required for the transfer of beta-barrel precursors from the TOM complex to the sorting and assembly machinery (SAM complex) of the outer membrane…				embryo development ending in birth or egg hatching [GO:0009792]; growth [GO:0040007]; hermaphrodite genitalia development [GO:0040035]; locomotion [GO:0040011]; positive regulation of multicellular organism growth [GO:0040018]; protein import into mitochondrial inner membrane [GO:0045039]; regulation of multicellular organism growth [GO:0040014]; reproduction [GO:0000003]
WBGene00018797|F54D7.2	149.69	0.24	623.71	protein	393 aa	393			CDP-OH_P_transf [PF01066.16]	Selenoprotein I [meNOG11774]; sn-1,2-diacylglycerol ethanolamine- and cholinephosphotranferases [COG5050]; sn-1,2-diacylglycerol ethanolamine- and cholinephosphotranferases [KOG2877]	TM(10x)			membrane [GO:0016020]; nematode larval development [GO:0002119]; phospholipid biosynthetic process [GO:0008654]; phosphotransferase activity, for other substituted phosphate groups [GO:0016780]
WBGene00013238|Y56A3A.21|trap-4	43.38	0.07	619.71	protein	159 aa	159			TRAP-delta [PF05404.7]	Signal sequence receptor, delta (translocon-associated protein delta) [meNOG13556]; Translocon-associated complex TRAP, delta subunit [KOG4088]	SigP+TM(1x)		SEG: 0.08 (13/159)	endoplasmic reticulum [GO:0005783]; integral component of membrane [GO:0016021]; locomotion [GO:0040011]
WBGene00008426|D2045.9	24.52	0.04	613	protein	534 aa	534			Glyco_transf_25 [PF01755.12]	Glycosyltransferase 25 domain containing [meNOG01633]; Glycosyltransferase involved in LPS biosynthesis [COG3306]; Lysyl hydrolase/glycosyltransferase family 25 [KOG4179]	SigP		SEG: 0.02 (12/534)	hermaphrodite genitalia development [GO:0040035]; locomotion [GO:0040011]; reproduction [GO:0000003]
WBGene00011119|R07E5.13	18.35	0	611.67	protein	137 aa	137			MPC [PF03650.8]		TM(1x)			mitochondrial inner membrane [GO:0005743]; mitochondrial pyruvate transport [GO:0006850]
WBGene00009026|F21G4.5	17.95	0	598.33	protein	326 aa	326				Unnamed protein [LSE1022]
WBGene00012281|W05E10.2	17.72	0	590.67	protein	128 aa	128					TM(1x)			lipid storage [GO:0019915]
WBGene00010756|K10G9.2	76.16	0.13	585.85	protein	240 aa	240							SEG: 0.19 (45/240)	hermaphrodite genitalia development [GO:0040035]; locomotion [GO:0040011]
WBGene00015478|C05D10.2	17.28	0	576	protein	86-470 aa	470			Pkinase [PF00069.20]; Pkinase_Tyr [PF07714.12]	Mitogen-Activated protein kinase 15 [meNOG09369]; Mitogen-activated protein kinase [KOG0660]; Serine/threonine protein kinase [COG0515]			SEG: 0.03 (14/470)	ATP binding [GO:0005524]; embryo development ending in birth or egg hatching [GO:0009792]; nematode larval development [GO:0002119]; protein kinase activity [GO:0004672]; protein phosphorylation [GO:0006468]; transferase activity, transferring phosphorus-containing groups [GO:0016772]
WBGene00006483|F42A9.1|dgk-4	56.49	0.1	564.9	protein	1288-1339 aa	1339			C1_1 [PF00130.17]; DAGK_acc [PF00609.14]; DAGK_cat [PF00781.19]; SAM_1 [PF00536.25]; SAM_2 [PF07647.12]	Diacylglycerol kinase [KOG1170]; Diacylglycerol kinase [meNOG07700]	TM(1x)	NCoils: 0.07 (94/1339); 0.07 (94/1288)	SEG: 0.08 (101/1339)	NAD+ kinase activity [GO:0003951]; diacylglycerol kinase activity [GO:0004143]; intracellular signal transduction [GO:0035556]; metabolic process [GO:0008152]; protein binding [GO:0005515]; protein kinase C-activating G-protein coupled receptor signaling pathway [GO:0007205]
WBGene00011605|T08A11.2	16.91	0	563.67	protein	1322 aa	1322			HEAT [PF02985.17]; HEAT_2 [PF13646.1]; HEAT_EZ [PF13513.1]; SF3b1 [PF08920.5]	Splicing factor 3b, subunit 1 [KOG0213]; Splicing factor 3b, subunit 1 [meNOG00240]; U2 snRNP spliceosome subunit [COG5181]	TM(2x)	NCoils: 0.04 (49/1322)	SEG: 0.02 (30/1322)	binding [GO:0005488]; embryo development ending in birth or egg hatching [GO:0009792]; germ cell development [GO:0007281]; hermaphrodite genitalia development [GO:0040035]; locomotion [GO:0040011]; nematode larval development [GO:0002119]; receptor-mediated endocytosis [GO:0006898]; regulation of cell proliferation [GO:0042127]; regulation of meiosis [GO:0040020]; reproduction [GO:0000003]
WBGene00020630|T20F7.1	16.76	0	558.67	protein	738 aa	738				Zinc finger [euNOG11185]; Zinc finger [meNOG19450]			SEG: 0.07 (54/738)	metal ion binding [GO:0046872]
WBGene00010236|F58B4.3	1004.71	1.82	552.04	protein	54-125 aa	125					SigP; TM(1x)		SEG: 0.22 (12/54)
WBGene00021698|Y48G9A.4|frl-1	16.32	0	544	protein	1115 aa	1115			Drf_FH3 [PF06367.11]; Drf_GBD [PF06371.8]; FH2 [PF02181.18]	Formin-Like protein [meNOG04068]; Rac1 GTPase effector FRL [KOG1923]		NCoils: 0.08 (84/1115)	SEG: 0.17 (195/1115)	Rho GTPase binding [GO:0017048]; actin binding [GO:0003779]; actin cytoskeleton organization [GO:0030036]; binding [GO:0005488]; cellular component organization [GO:0016043]
WBGene00016783|C49G7.5|irg-2	16.13	0	537.67	protein	278 aa	278				Predicted hydrolases or acyltransferases (alpha/beta hydrolase superfamily) [KOG2565]; Unnamed protein [LSE0950]			SEG: 0.10 (28/278)	defense response to Gram-negative bacterium [GO:0050829]; embryo development ending in birth or egg hatching [GO:0009792]; innate immune response [GO:0045087]
WBGene00044921|F53C11.9	59.12	0.11	537.45	protein	80 aa	80			TIL [PF01826.12]		SigP
WBGene00015442|C04F1.1	183.48	0.36	509.67	protein	308 aa	308			Methyltransf_21 [PF05050.7]	Predicted secreted small molecules methylase [LSE0016]	TM(1x)		SEG: 0.04 (12/308)
WBGene00013301|Y57G11C.3	15.12	0	504	protein	257-269 aa	269			Glucosamine_iso [PF01182.15]	6-Phosphogluconolactonase [meNOG13962]; 6-phosphogluconolactonase - like protein [KOG3147]; 6-phosphogluconolactonase/Glucosamine-6-phosphate isomerase\/deaminase [COG0363]			SEG: 0.05 (13/269)	6-phosphogluconolactonase activity [GO:0017057]; carbohydrate metabolic process [GO:0005975]; endoplasmic reticulum [GO:0005783]; pentose-phosphate shunt [GO:0006098]; sarcomere [GO:0030017]; striated muscle dense body [GO:0055120]
WBGene00009637|F42F12.6|nspc-13	341.27	0.68	501.87	protein	101 aa	101				Unnamed protein [LSE1032]	SigP
WBGene00017509|F16B4.7	14.84	0	494.67	protein	85 aa	85				Unnamed protein [LSE4026]	SigP		SEG: 0.87 (74/85)
WBGene00022694|ZK328.4	374.73	0.76	493.07	protein	532 aa	532			SprT-like [PF10263.4]	Acidic repeat containing protein [meNOG07325]; SPRT-like metalloprotease [KOG3854]		NCoils: 0.04 (21/532)	SEG: 0.14 (73/532)	meiotic chromosome segregation [GO:0045132]; meiotic nuclear division [GO:0007126]
WBGene00000424|C09G12.8|ced-10	63.87	0.13	491.31	protein	129-191 aa	191			Arf [PF00025.16]; Miro [PF08477.8]; Ras [PF00071.17]	GTPase SAR1 and related small G proteins [COG1100]; Ras-Related C3 botulinum toxin substrate protein [meNOG02920]; Ras-related small GTPase, Rho type [KOG0393]				GTP binding [GO:0005525]; GTP catabolic process [GO:0006184]; GTPase activity [GO:0003924]; axon extension involved in axon guidance [GO:0048846]; axon guidance [GO:0007411]; axon regeneration [GO:0031103]; body morphogenesis [GO:0010171]; cell migration [GO:0016477]; cytoplasmic side of plasma membrane [GO:0009898]; cytoplasmic vesicle [GO:0031410]; dorsal/ventral axon guidance [GO:0033563]; eng…
WBGene00013014|Y48E1C.1	14.69	0	489.67	protein	196-766 aa	766			CENP-S [PF15630.1]; Methyltransf_16 [PF10294.4]	Uncharacterized conserved protein [KOG3201]; Unnamed protein [TWOG0822]			SEG: 0.45 (88/196)
WBGene00018130|F36H12.17	205.62	0.42	489.57	protein	421 aa	421					SigP+TM(1x)		SEG: 0.09 (36/421)	lipid storage [GO:0019915]
WBGene00002190|R07E4.6|kin-2	242.63	0.5	485.26	protein	334-376 aa	376			RIIa [PF02197.12]; cNMP_binding [PF00027.24]	Protein kinase, cAMP-dependent, regulatory, type I [meNOG07199]; cAMP-binding proteins - catabolite gene activator and regulatory subunit of cAMP-dependent protein kinases [COG0664]; cAMP-dependent protein kinase types I and II, regulatory subunit [KOG1113]				body morphogenesis [GO:0010171]; cAMP-dependent protein kinase complex [GO:0005952]; cAMP-dependent protein kinase regulator activity [GO:0008603]; cytosol [GO:0005829]; engulfment of apoptotic cell [GO:0043652]; locomotion [GO:0040011]; membrane [GO:0016020]; molting cycle, collagen and cuticulin-based cuticle [GO:0018996]; negative regulation of oocyte maturation [GO:1900194]; negative regulati…
WBGene00007268|C03A3.3	13.95	0	465	protein	287 aa	287			Lactamase_B [PF00753.22]	Metallo-Beta-Lactamase domain containing 2 [meNOG08840]
WBGene00044354|ZK418.11	13.93	0	464.33	protein	301 aa	301			Hormone_recep [PF00104.25]		TM(2x)			nucleus [GO:0005634]; regulation of transcription, DNA-templated [GO:0006355]; sequence-specific DNA binding transcription factor activity [GO:0003700]; steroid hormone mediated signaling pathway [GO:0043401]; steroid hormone receptor activity [GO:0003707]
WBGene00008117|C46F11.2|gsr-1	31.16	0.07	445.14	protein	459-473 aa	473			Pyr_redox [PF00070.22]; Pyr_redox_2 [PF07992.9]; Pyr_redox_3 [PF13738.1]; Pyr_redox_dim [PF02852.17]	Glutathione reductase [meNOG01871]; Pyridine nucleotide-disulphide oxidoreductase [KOG0405]; Pyruvate/2-oxoglutarate dehydrogenase complex, dihydrolipoamide dehydrogenase (E3) component, and related enzymes [COG1249]			SEG: 0.03 (15/473)	NADP binding [GO:0050661]; cell redox homeostasis [GO:0045454]; cytosol [GO:0005829]; ecdysis, collagen and cuticulin-based cuticle [GO:0042395]; flavin adenine dinucleotide binding [GO:0050660]; glutathione metabolic process [GO:0006749]; glutathione-disulfide reductase activity [GO:0004362]; oxidation-reduction process [GO:0055114]; oxidoreductase activity [GO:0016491]; response to superoxide […
WBGene00044471|F56D6.9	13.27	0	442.33	protein	63 aa	63					SigP		SEG: 0.97 (61/63)
WBGene00002110|ZC334.11|ins-27	13.18	0	439.33	protein	83 aa	83			Ins_beta [PF03488.9]		SigP			extracellular region [GO:0005576]; hormone activity [GO:0005179]
WBGene00044028|F33H1.6	205.92	0.47	438.13	protein	70 aa	70					SigP
WBGene00021467|Y39G10AR.9	13.09	0	436.33	protein	401-419 aa	419			WD40 [PF00400.27]	FOG: WD40 repeat [COG2319]; Proteasomal ATPase-associated factor 1 [meNOG10075]; WD40 repeat-containing protein [KOG0266]			SEG: 0.03 (13/419)	cytokinesis [GO:0000910]; embryo development ending in birth or egg hatching [GO:0009792]; protein binding [GO:0005515]; receptor-mediated endocytosis [GO:0006898]
WBGene00013137|Y53C10A.6	13.07	0	435.67	protein	344-345 aa	345						NCoils: 0.06 (21/344); 0.06 (21/345)	SEG: 0.03 (12/345)
WBGene00012931|Y47D3A.20	13.01	0	433.67	protein	71 aa	71								embryo development ending in birth or egg hatching [GO:0009792]
WBGene00007366|C06B3.7	21.61	0.05	432.2	protein	303 aa	303				Predicted hydrolases or acyltransferases (alpha/beta hydrolase superfamily) [KOG2565]; Unnamed protein [LSE0950]			SEG: 0.05 (14/303)
WBGene00013538|Y73F8A.34|tag-349	55.46	0.13	426.62	protein	135-485 aa	485			IBR [PF01485.16]				SEG: 0.07 (35/485)	zinc ion binding [GO:0008270]
WBGene00013692|Y105E8B.7	25.25	0.06	420.83	protein	269 aa	269			YEATS [PF03366.11]	Transcription initiation factor IIF, auxiliary subunit [COG5033]; Transcription initiation factor IIF, auxiliary subunit [KOG3149]			SEG: 0.13 (36/269)	nucleus [GO:0005634]; regulation of transcription, DNA-templated [GO:0006355]
WBGene00003423|R10E9.1|msi-1	12.55	0	418.33	protein	320 aa	320			RRM_1 [PF00076.17]; RRM_5 [PF13893.1]; RRM_6 [PF14259.1]	Musashi homolog protein [meNOG05680]; RNA-binding protein musashi/mRNA cleavage and polyadenylation factor I complex, subunit HRP1 [KOG4205]; RNA-binding proteins (RRM domain) [COG0724]			SEG: 0.04 (13/320)	cytoplasm [GO:0005737]; mRNA binding [GO:0003729]; neurological system process [GO:0050877]; nucleic acid binding [GO:0003676]; nucleotide binding [GO:0000166]
WBGene00015702|C11D2.4	12.31	0	410.33	protein	344 aa	344			DUF2419 [PF10343.4]	Cobyrinic acid a,c-diamide synthase [KOG2524]			SEG: 0.03 (12/344)
WBGene00003014|F02E9.2|lin-28	11.95	0	398.33	protein	196-227 aa	227			CSD [PF00313.17]; zf-CCHC [PF00098.18]	Cold shock proteins [COG1278]; Lin-28 homolog B (C. elegans) protein [meNOG08999]; Predicted RNA-binding protein containing PIN domain and invovled in translation or RNA processing [KOG3070]			SEG: 0.07 (13/196)	DNA binding [GO:0003677]; cytoplasm [GO:0005737]; dosage compensation [GO:0007549]; nucleic acid binding [GO:0003676]; oviposition [GO:0018991]; pre-miRNA binding [GO:0070883]; regulation of development, heterochronic [GO:0040034]; regulation of transcription, DNA-templated [GO:0006355]; vulval development [GO:0040025]; zinc ion binding [GO:0008270]
WBGene00045336|R11D1.12	11.81	0	393.67	protein	31-74 aa	74					SigP		SEG: 0.23 (17/74)
WBGene00007014|T09A5.6|mdt-10	31.29	0.08	391.12	protein	173 aa	173			Med10 [PF09748.4]	Component of the Mediator complex, a coactivator involved in the regulated transcription of nearly all RNA polymerase II-dependent genes. Mediator functions as a bridge to convey information from gene-specific regulatory proteins to the basal RNA polymerase II transcription machinery. Mediator is recruited to promoters by direct interactions with regulatory proteins and serves as a scaffold for t…		NCoils: 0.23 (40/173)	SEG: 0.25 (44/173)	RNA polymerase II transcription cofactor activity [GO:0001104]; embryo development ending in birth or egg hatching [GO:0009792]; growth [GO:0040007]; hermaphrodite genitalia development [GO:0040035]; inductive cell migration [GO:0040039]; locomotion [GO:0040011]; mediator complex [GO:0016592]; nematode larval development [GO:0002119]; regulation of transcription from RNA polymerase II promoter [G…
WBGene00016574|C41H7.4	153.74	0.4	384.35	protein	331 aa	331			Lin-8 [PF03353.10]	Uncharacterized protein [LSE0527]		NCoils: 0.06 (21/331)	SEG: 0.22 (73/331)	body morphogenesis [GO:0010171]; embryo development ending in birth or egg hatching [GO:0009792]; locomotion [GO:0040011]; nematode larval development [GO:0002119]
WBGene00022036|Y65B4BL.4	587.9	1.55	379.29	protein	324 aa	324					TM(4x)		SEG: 0.12 (38/324)
WBGene00017431|F13H6.3	11.37	0	379	protein	554 aa	554			Abhydrolase_3 [PF07859.8]; COesterase [PF00135.23]	Carboxylesterase [meNOG03627]; Carboxylesterase and related proteins [KOG1516]; Carboxylesterase type B [COG2272]
WBGene00008005|C38D4.4	11.29	0	376.33	protein	556 aa	556				Unnamed protein [LSE0871]			SEG: 0.05 (26/556)
WBGene00013728|Y111B2A.2	183	0.49	373.47	protein	86 aa	86			COX6C [PF02937.10]	Unnamed protein [LSE3992]	TM(1x)		SEG: 0.14 (12/86)	cytochrome-c oxidase activity [GO:0004129]; embryo development ending in birth or egg hatching [GO:0009792]
WBGene00010036|F54C8.2|cpar-1	11	0	366.67	protein	261 aa	261			Histone [PF00125.19]	Histones H3 and H4 [COG2036]; Histones H3 and H4 [KOG1745]			SEG: 0.07 (19/261)	DNA binding [GO:0003677]; condensed chromosome [GO:0000793]; embryo development ending in birth or egg hatching [GO:0009792]; hermaphrodite genitalia development [GO:0040035]; nematode larval development [GO:0002119]; nucleosome [GO:0000786]; protein heterodimerization activity [GO:0046982]; reproduction [GO:0000003]
WBGene00002016|Y46H3A.3|hsp-16.2	10.96	0	365.33	protein	127-145 aa	145			HSP20 [PF00011.16]	Alpha crystallins [KOG3591]; Protein involved in response to heat [meNOG01440]				cytoplasm [GO:0005737]; determination of adult lifespan [GO:0008340]; response to heat [GO:0009408]; unfolded protein binding [GO:0051082]
WBGene00016293|C31H2.3	155.19	0.43	360.91	protein	230 aa	230							SEG: 0.10 (22/230)	lipid storage [GO:0019915]
WBGene00008980|F20D1.10|tag-299	1273.64	3.62	351.83	protein	90 aa	90			DDDD [PF10161.4]	Predicted membrane protein [KOG4542]				mitochondrion [GO:0005739]
WBGene00017066|D2092.5|maco-1	687.73	1.99	345.59	protein	897 aa	897			Macoilin [PF09726.4]	Transmembrane protein 57 [meNOG00749]; Uncharacterized conserved protein [KOG1821]	TM(5x)	NCoils: 0.16 (140/897)	SEG: 0.17 (156/897)	chemotaxis [GO:0006935]; integral component of membrane [GO:0016021]; locomotion [GO:0040011]; neuronal signal transduction [GO:0023041]; nuclear envelope [GO:0005635]; rough endoplasmic reticulum [GO:0005791]; thermotaxis [GO:0043052]
WBGene00003675|W05B5.3|nhr-85	13.73	0.04	343.25	protein	336-514 aa	514			zf-C4 [PF00105.13]	Nuclear receptor [KOG4846]; Nuclear receptor subfamily 1, group D, member [meNOG04765]			SEG: 0.14 (73/514)	DNA binding [GO:0003677]; dauer entry [GO:0043053]; nucleus [GO:0005634]; regulation of transcription, DNA-templated [GO:0006355]; sequence-specific DNA binding [GO:0043565]; sequence-specific DNA binding transcription factor activity [GO:0003700]; steroid hormone mediated signaling pathway [GO:0043401]; steroid hormone receptor activity [GO:0003707]; zinc ion binding [GO:0008270]
WBGene00015001|B0025.4	58.12	0.17	341.88	protein	148 aa	148			NuA4 [PF09340.5]	Component of the NuA4 histone acetyltransferase complex which is involved in transcriptional activation of select genes principally by acetylation of nucleosomal histone H4 and H2A. This modification may both alter nucleosome - DNA interactions and promote interaction of the modified histones with other proteins which positively regulate transcription. Component of the HBO1 complex which has a hi…			SEG: 0.14 (21/148)
WBGene00013150|Y53F4B.3	363.55	1.07	339.77	protein	179 aa	179			CBFD_NFYB_HMF [PF00808.18]; Histone [PF00125.19]	DNA polymerase epsilon, subunit C [KOG1658]; Polymerase (DNA-directed), epsilon 4 [meNOG16284]		NCoils: 0.23 (42/179)	SEG: 0.27 (48/179)	intracellular [GO:0005622]; negative regulation of vulval development [GO:0040027]; protein heterodimerization activity [GO:0046982]; sequence-specific DNA binding [GO:0043565]
WBGene00006709|Y87G2A.9|ubc-14	27.15	0.08	339.38	protein	170 aa	170			UQ_con [PF00179.21]	Ubiquitin-Conjugating enzyme [meNOG02249]; Ubiquitin-protein ligase [COG5078]; Ubiquitin-protein ligase [KOG0426]				acid-amino acid ligase activity [GO:0016881]; embryo development ending in birth or egg hatching [GO:0009792]
WBGene00005532|AC3.1|sri-20	47.4	0.14	338.57	protein	355 aa	355		7TM_GPCRs	7TM_GPCR_Srd [PF10317.4]; 7TM_GPCR_Srh [PF10318.4]; 7TM_GPCR_Sri [PF10327.4]		TM(7x)		SEG: 0.10 (35/355)
WBGene00003891|F11C7.5|osm-11	189.4	0.56	338.21	protein	189 aa	189				Unnamed protein [LSE0781]	SigP			Notch binding [GO:0005112]; apical part of cell [GO:0045177]; cell fate specification [GO:0001708]; extracellular space [GO:0005615]; growth [GO:0040007]; hermaphrodite genitalia development [GO:0040035]; locomotion [GO:0040011]; negative regulation of vulval development [GO:0040027]; nematode larval development [GO:0002119]; positive regulation of Notch signaling pathway [GO:0045747]; positive r…
WBGene00019771|M04F3.5	10.11	0	337	protein	652 aa	652			IMD [PF08397.6]	Metastasis suppressor 1 protein [euNOG37787]; Metastasis suppressor 1 protein [meNOG03296]			SEG: 0.08 (49/652)	SH3 domain binding [GO:0017124]; cell projection assembly [GO:0030031]; cytoskeletal adaptor activity [GO:0008093]; filopodium [GO:0030175]; filopodium assembly [GO:0046847]; intrinsic component of the cytoplasmic side of the plasma membrane [GO:0031235]; membrane organization [GO:0061024]; signal transduction [GO:0007165]
WBGene00021876|Y54G2A.11	13.44	0.04	336	protein	74-482 aa	482					TM(1x)		SEG: 0.30 (146/482)
WBGene00009995|F53F4.13	1291.29	3.85	335.4	protein	114 aa	114			DUF4473 [PF14747.1]	Uncharacterized protein [LSE0573]	SigP		SEG: 0.11 (13/114)
WBGene00000877|Y49A3A.5|cyn-1	39.5	0.12	329.17	protein	192 aa	192			Pro_isomerase [PF00160.16]	Cyclophilin type peptidyl-prolyl cis-trans isomerase [KOG0865]; Peptidyl-prolyl cis-trans isomerase (rotamase) - cyclophilin family [COG0652]; Ppiases accelerate the folding of proteins. It catalyzes the cis-trans isomerization of proline imidic peptide bonds in oligopeptides [meNOG02436]	SigP			mitochondrion [GO:0005739]; peptidyl-prolyl cis-trans isomerase activity [GO:0003755]; protein folding [GO:0006457]; protein peptidyl-prolyl isomerization [GO:0000413]
WBGene00012584|Y38E10A.6|ceh-100	921.8	2.82	326.88	protein	1343-1345 aa	1345			HTH_28 [PF13518.1]; Homeobox [PF00046.24]; Homeobox_KN [PF05920.6]; Homez [PF11569.3]; Sigma70_r4_2 [PF08281.7]			NCoils: 0.04 (60/1343); 0.04 (60/1345)	SEG: 0.14 (183/1345)	DNA binding [GO:0003677]; embryo development ending in birth or egg hatching [GO:0009792]
WBGene00000975|K08F4.9|dhs-12	6063.79	18.57	326.54	protein	255 aa	255			adh_short [PF00106.20]	Dehydrogenases with different specificities (related to short-chain alcohol dehydrogenases) [COG1028]; Predicted short chain-type dehydrogenase [KOG1611]			SEG: 0.05 (12/255)	metabolic process [GO:0008152]; oxidoreductase activity [GO:0016491]
WBGene00020113|R151.10	9.62	0	320.67	protein	233 aa	233			HAD_2 [PF13419.1]; Hydrolase [PF00702.21]	Haloacid dehalogenase-like hydrolase domain containing 1A [meNOG10925]; Predicted haloacid-halidohydrolase and related hydrolases [KOG2914]; Predicted phosphatase/phosphohexomutase [COG0637]				hydrolase activity [GO:0016787]; metabolic process [GO:0008152]; sarcoplasmic reticulum [GO:0016529]
WBGene00004894|Y22D7AL.8|sms-3	12.73	0.04	318.25	protein	340 aa	340			PAP2_C [PF14360.1]	Bidirectional lipid cholinephosphotransferase capable of converting phosphatidylcholine (PC) and ceramide to sphingomyelin and diacylglycerol and vice versa. Direction is dependent on the relative concentrations of DAG and ceramide as phosphocholine acceptors. Directly and specifically recognizes the choline head group on the substrate. Also requires two fatty chains on the choline-P donor molecu…	TM(5x)
WBGene00004389|Y47G6A.20|rnp-6	22.23	0.07	317.57	protein	339-749 aa	749			RRM_1 [PF00076.17]; RRM_5 [PF13893.1]; RRM_6 [PF14259.1]	Poly-U binding splicing factor [meNOG04443]; Polypyrimidine tract-binding protein PUF60 (RRM superfamily) [KOG0124]		NCoils: 0.03 (21/749)	SEG: 0.20 (152/749)	axon guidance [GO:0007411]; axonal fasciculation [GO:0007413]; embryo development ending in birth or egg hatching [GO:0009792]; feminization of hermaphroditic germ-line [GO:0040022]; germ cell development [GO:0007281]; hermaphrodite genitalia development [GO:0040035]; locomotion [GO:0040011]; nematode larval development [GO:0002119]; nucleic acid binding [GO:0003676]; nucleotide binding [GO:00001…
WBGene00015164|B0361.10|ykt-6	9.38	0	312.67	protein	201 aa	201			Longin [PF13774.1]; Synaptobrevin [PF00957.16]	SNARE protein YKT6, synaptobrevin/VAMP syperfamily [KOG0861]; Synaptobrevin\/VAMP-like protein [COG5143]; YKT6 v-SNARE homolog (S. cerevisiae) protein [meNOG08832]				embryo development ending in birth or egg hatching [GO:0009792]; integral component of membrane [GO:0016021]; locomotion [GO:0040011]; nematode larval development [GO:0002119]; protein secretion [GO:0009306]; receptor-mediated endocytosis [GO:0006898]; reproduction [GO:0000003]; transport [GO:0006810]; vesicle-mediated transport [GO:0016192]
WBGene00008214|C49F8.2|gem-1	9.37	0	312.33	protein	771 aa	771			MFS_1 [PF07690.11]	Monocarboxylate transporter [KOG2504]; Solute carrier family 16 protein [meNOG04197]	TM(12x)		SEG: 0.04 (31/771)	integral component of membrane [GO:0016021]; plasma membrane [GO:0005886]; transmembrane transport [GO:0055085]
WBGene00010814|M01F1.8	9.31	0	310.33	protein	124-328 aa	328							SEG: 0.05 (16/328)
WBGene00016159|C27A12.9	585.17	1.89	309.61	protein	883 aa	883			Phosphodiest [PF01663.17]	Glycosylphosphatidylinositol anchor synthesis protein [KOG2126]; Phosphatidylinositol glycan anchor biosynthesis, class O protein [meNOG10954]; Uncharacterized proteins of the AP superfamily [COG1524]	TM(13x)		SEG: 0.02 (17/883)	catalytic activity [GO:0003824]; metabolic process [GO:0008152]; striated muscle myosin thick filament assembly [GO:0071688]
WBGene00012802|Y43F4B.3|set-25	61.73	0.2	308.65	protein	714 aa	714			SET [PF00856.23]	Histone H3 (Lys9) methyltransferase SUV39H1/Clr4, required for transcriptional silencing [KOG1082]; Proteins containing SET domain [COG2940]			SEG: 0.02 (15/714)	determination of adult lifespan [GO:0008340]; nuclear heterochromatin [GO:0005720]; protein binding [GO:0005515]
WBGene00012491|Y20C6A.1	30.79	0.1	307.9	protein	984-1033 aa	1033			F-box [PF00646.28]; FTH [PF01827.22]				SEG: 0.03 (30/984)	protein binding [GO:0005515]
WBGene00013951|ZK262.4	9.11	0	303.67	protein	76 aa	76				WSN domain [LSE0135]	SigP
WBGene00004912|T08A9.3|sng-1	9.05	0	301.67	protein	247 aa	247			MARVEL [PF01284.18]	Synaptic vesicle protein Synaptogyrin involved in regulation of Ca2+-dependent exocytosis [KOG4016]; Synaptogyrin protein [meNOG13714]	TM(4x)		SEG: 0.11 (26/247)	membrane [GO:0016020]; regulation of exocytosis [GO:0017157]; synaptic vesicle [GO:0008021]; synaptic vesicle transport [GO:0048489]
WBGene00000219|F21F8.7|asp-6	36.15	0.12	301.25	protein	389 aa	389			Asp [PF00026.18]; TAXi_N [PF14543.1]	Aspartyl protease [KOG1339]; Pregnancy-Associated glycoprotein [meNOG00294]	SigP		SEG: 0.06 (25/389)	aspartic-type endopeptidase activity [GO:0004190]; cell death [GO:0008219]; proteolysis [GO:0006508]
WBGene00000994|F08B4.1|dic-1	9	0	300	protein	869-872 aa	872			VWA_2 [PF13519.1]	DEAD box RNA helicase [KOG3768]; DEAD/H (Asp-Glu-Ala-Asp\/His) box polypeptide [meNOG07978]		NCoils: 0.02 (21/869); 0.02 (21/872)	SEG: 0.07 (62/872)	apoptotic process [GO:0006915]; determination of adult lifespan [GO:0008340]; embryo development ending in birth or egg hatching [GO:0009792]; germ cell development [GO:0007281]; locomotion [GO:0040011]; nematode larval development [GO:0002119]; oogenesis [GO:0048477]; receptor-mediated endocytosis [GO:0006898]; reproduction [GO:0000003]
WBGene00020190|T03F1.8|guk-1	8.96	0	298.67	protein	205-216 aa	216			AAA_16 [PF13191.1]; Guanylate_kin [PF00625.16]	Guanylate kinase [COG0194]; Guanylate kinase [KOG0707]; Guanylate kinase [meNOG08350]		NCoils: 0.10 (21/216); 0.10 (21/205)		guanylate kinase activity [GO:0004385]; hermaphrodite genitalia development [GO:0040035]; locomotion [GO:0040011]; protein binding [GO:0005515]; purine nucleotide metabolic process [GO:0006163]; receptor-mediated endocytosis [GO:0006898]
WBGene00003918|F54E7.3|par-3	89.35	0.3	297.83	protein	1248-1533 aa	1533			DUF3534 [PF12053.3]; PDZ [PF00595.19]; PDZ_2 [PF13180.1]	FOG: PDZ domain [KOG3528]; Par-3 partitioning defective 3 homolog protein [meNOG00631]; Unnamed protein [LSE4030]			SEG: 0.14 (196/1451)	apical part of cell [GO:0045177]; asymmetric cell division [GO:0008356]; asymmetric protein localization [GO:0008105]; basal part of cell [GO:0045178]; body morphogenesis [GO:0010171]; cell cortex [GO:0005938]; embryo development ending in birth or egg hatching [GO:0009792]; establishment of cell polarity [GO:0030010]; establishment of mitotic spindle orientation [GO:0000132]; hermaphrodite genit…
WBGene00020993|W03F8.3	11.85	0.04	296.25	protein	87-389 aa	389			PCRF [PF03462.13]; RF-1 [PF00472.15]	Mitochondrial polypeptide chain release factor [KOG2726]; Mitochondrial translational release factor 1 [meNOG00966]; Protein chain release factor A [COG0216]		NCoils: 0.05 (21/389)	SEG: 0.09 (35/389)	cytoplasm [GO:0005737]; translation release factor activity [GO:0003747]; translation release factor activity, codon specific [GO:0016149]; translational termination [GO:0006415]
WBGene00044648|R144.13	8.78	0	292.67	protein	163 aa	163			Polyketide_cyc [PF03364.15]	Coenzyme Q10 homolog [meNOG01426]; Oligoketide cyclase/lipid transport protein [COG2867]; Oligoketide cyclase\/lipid transport protein [KOG3177]
WBGene00009176|F26H9.4|nmat-2	8.73	0	291	protein	223 aa	223			CTP_transf_2 [PF01467.21]	Nicotinamide mononucleotide adenylyl transferase [KOG3199]; Nicotinamide nucleotide adenylyltransferase [meNOG09439]; Nicotinic acid mononucleotide adenylyltransferase [COG1057]	SigP		SEG: 0.08 (17/223)	NAD biosynthetic process [GO:0009435]; biosynthetic process [GO:0009058]; catalytic activity [GO:0003824]; embryo development ending in birth or egg hatching [GO:0009792]; lipid storage [GO:0019915]; nucleotidyltransferase activity [GO:0016779]
WBGene00005003|F27C8.4|spp-18	8.69	0	289.67	protein	92-126 aa	126					SigP			innate immune response [GO:0045087]
WBGene00045275|F18E3.12	250.85	0.87	288.33	protein	89 aa	89
WBGene00002106|M04D8.3|ins-23	62.81	0.22	285.5	protein	76 aa	76				Unnamed protein [LSE1187]	SigP			extracellular region [GO:0005576]; hormone activity [GO:0005179]
WBGene00019113|F59E11.7	8.46	0	282	protein	172-195 aa	195			DUF19 [PF01579.13]	Uncharacterized protein [LSE0538]	TM(1x)		SEG: 0.23 (39/172)
WBGene00008119|C46F11.4	8.42	0	280.67	protein	811 aa	811			DEAD [PF00270.24]; Helicase_C [PF00271.26]	ATP-dependent RNA helicase [KOG0339]; DEAD (Asp-Glu-Ala-Asp) box polypeptide 42 [meNOG02656]; Superfamily II DNA and RNA helicases [COG0513]		NCoils: 0.03 (21/811)	SEG: 0.08 (67/811)	ATP binding [GO:0005524]; nucleic acid binding [GO:0003676]; reproduction [GO:0000003]
WBGene00012342|W08D2.7|mtr-4	331.24	1.2	276.03	protein	1026 aa	1026			DEAD [PF00270.24]; DSHCT [PF08148.7]; Helicase_C [PF00271.26]; rRNA_proc-arch [PF13234.1]	Nuclear exosomal RNA helicase MTR4, DEAD-box superfamily [KOG0948]; Superfamily II RNA helicase [COG4581]; Superkiller viralicidic activity 2-like protein [meNOG05543]		NCoils: 0.10 (106/1026)	SEG: 0.04 (37/1026)	ATP binding [GO:0005524]; embryo development ending in birth or egg hatching [GO:0009792]; feminization of hermaphroditic germ-line [GO:0040022]; germ cell development [GO:0007281]; growth [GO:0040007]; hermaphrodite genitalia development [GO:0040035]; hydrolase activity, acting on acid anhydrides [GO:0016817]; hydrolase activity, acting on acid anhydrides, in phosphorus-containing anhydrides [GO…
WBGene00006836|C47E8.7|unc-112	8.13	0	271	protein	720 aa	720			FERM_M [PF00373.13]; PH [PF00169.24]	Fermitin family homolog protein [meNOG02672]; Mitogen inducible gene product (contains ERM and PH domains) [KOG3727]		NCoils: 0.03 (21/720)	SEG: 0.06 (44/720)	M band [GO:0031430]; body morphogenesis [GO:0010171]; cell-matrix adhesion [GO:0007160]; cell-substrate junction [GO:0030055]; embryo development ending in birth or egg hatching [GO:0009792]; inductive cell migration [GO:0040039]; locomotion [GO:0040011]; nematode larval development [GO:0002119]; plasma membrane [GO:0005886]; protein catabolic process [GO:0030163]; receptor-mediated endocytosis […
WBGene00017488|F15E6.8|dct-7	7.91	0	263.67	protein	69 aa	69				Unnamed protein [LSE4106]	SigP		SEG: 0.68 (47/69)
WBGene00008740|F13D12.5	7.91	0	263.67	protein	421 aa	421				Unnamed protein [LSE0830]	SigP+TM(1x)		SEG: 0.12 (49/421)	meiotic chromosome segregation [GO:0045132]; meiotic nuclear division [GO:0007126]
WBGene00013544|Y75B8A.7	44.08	0.17	259.29	protein	648 aa	648			Mpp10 [PF04006.7]	M-Phase phosphoprotein 10 (U3 small nucleolar ribonucleoprotein) [meNOG03570]; U3 small nucleolar ribonucleoprotein (snoRNP) subunit - Mpp10p [KOG2600]; U3 small nucleolar ribonucleoprotein component [COG5384]		NCoils: 0.12 (78/648)	SEG: 0.26 (171/648)	hermaphrodite genitalia development [GO:0040035]; nematode larval development [GO:0002119]; nucleus [GO:0005634]; rRNA processing [GO:0006364]; receptor-mediated endocytosis [GO:0006898]; reproduction [GO:0000003]; ribonucleoprotein complex [GO:0030529]
WBGene00017982|F32D1.2|hpo-18	486.55	1.92	253.41	protein	54 aa	54			ATP-synt_Eps [PF04627.8]	Atpase, coupled to transmembrane movement of ions [meNOG21464]; Mitochondrial F1F0-ATP synthase, subunit epsilon/ATP15 [KOG3495]				ATP synthesis coupled proton transport [GO:0015986]; embryo development ending in birth or egg hatching [GO:0009792]; growth [GO:0040007]; inductive cell migration [GO:0040039]; locomotion [GO:0040011]; mitochondrial proton-transporting ATP synthase complex, catalytic core F(1) [GO:0000275]; nematode larval development [GO:0002119]; proton-transporting ATP synthase activity, rotational mechanism …
WBGene00021678|Y48G1C.5	25.1	0.1	251	protein	1161 aa	1161			WSN [PF02206.13]; Y_phosphatase [PF00102.22]	Protein tyrosine phosphatase [COG5599]; Protein tyrosine phosphatase [KOG0789]	SigP+TM(1x)		SEG: 0.05 (60/1161)	protein dephosphorylation [GO:0006470]; protein tyrosine phosphatase activity [GO:0004725]
WBGene00012474|Y18D10A.1|attf-6	7.53	0	251	protein	1634 aa	1634						NCoils: 0.01 (21/1634)	SEG: 0.18 (302/1634)	embryo development ending in birth or egg hatching [GO:0009792]; locomotion [GO:0040011]; nematode larval development [GO:0002119]
WBGene00006996|C08B11.1|zyg-11	248.84	1	248.84	protein	799 aa	799			LRR_4 [PF12799.2]	C. elegans protein [meNOG03452]; ZYG-1-like serine/threonine protein kinases [KOG3665]			SEG: 0.02 (13/799)	anterior/posterior axis specification, embryo [GO:0008595]; binding [GO:0005488]; cyclin catabolic process [GO:0008054]; embryo development [GO:0009790]; embryo development ending in birth or egg hatching [GO:0009792]; hermaphrodite genitalia development [GO:0040035]; meiotic nuclear division [GO:0007126]; positive regulation of metaphase/anaphase transition of meiotic cell cycle [GO:1902104]; si…
WBGene00017317|F09G2.9|attf-2	154.98	0.63	246	protein	415 aa	415							SEG: 0.48 (201/415)	embryo development ending in birth or egg hatching [GO:0009792]; reproduction [GO:0000003]
WBGene00012157|VW02B12L.4|adbp-1	7.38	0	246	protein	217 aa	217				Unnamed protein [LSE3901]			SEG: 0.09 (19/217)	nucleus [GO:0005634]
WBGene00007765|C27B7.9	148.58	0.61	243.57	protein	90 aa	90					SigP
WBGene00011289|R102.2	2002.03	8.27	242.08	protein	125 aa	125			DUF4440 [PF14534.1]	Unnamed protein [LSE0711]			SEG: 0.10 (12/125)
WBGene00017756|F23F12.12	38.68	0.16	241.75	protein	85 aa	85					SigP		SEG: 0.20 (17/85)
WBGene00017002|D1007.4	7.21	0	240.33	protein	168 aa	168			Gemin6 [PF06372.7]				SEG: 0.10 (17/168)	cytoplasm [GO:0005737]; nucleus [GO:0005634]; reproduction [GO:0000003]; spliceosomal complex assembly [GO:0000245]; striated muscle dense body [GO:0055120]; striated muscle myosin thick filament assembly [GO:0071688]
WBGene00010484|K01H12.1|dph-3	441.21	1.85	238.49	protein	43-80 aa	80			zf-CSL [PF05207.8]	DPH3, KTI11 homolog (S. cerevisiae) protein [meNOG20321]; Uncharacterized conserved protein [COG5216]; Uncharacterized conserved protein [KOG2923]			SEG: 0.24 (19/80)	embryo development ending in birth or egg hatching [GO:0009792]; nucleus [GO:0005634]
WBGene00003741|F48C11.3|nlp-3	223.41	0.94	237.67	protein	90 aa	90					SigP
WBGene00016888|C52E12.1	47.41	0.2	237.05	protein	925 aa	925			zf-C3HC4_3 [PF13920.1]	Predicted E3 ubiquitin ligase [KOG2231]; Uncharacterized conserved protein, contains RING Zn-finger [COG5236]; Zinc finger protein 598 [meNOG04580]		NCoils: 0.03 (28/925)	SEG: 0.25 (234/925)
WBGene00020211|T04C9.3	7.1	0	236.67	protein	72 aa	72						NCoils: 0.33 (24/72)	SEG: 0.26 (19/72)	locomotion [GO:0040011]
WBGene00020819|T26A5.2	16.54	0.07	236.29	protein	641-838 aa	838						NCoils: 0.03 (25/838); 0.04 (25/641)	SEG: 0.03 (23/838)
WBGene00016311|C32D5.3	7.08	0	236	protein	859 aa	859				EFR3 homolog protein [meNOG08154]; Putative transmembrane protein cmp44E [KOG1877]	TM(2x)		SEG: 0.05 (46/859)	apoptotic process [GO:0006915]; binding [GO:0005488]; embryo development ending in birth or egg hatching [GO:0009792]; receptor-mediated endocytosis [GO:0006898]; reproduction [GO:0000003]
WBGene00003474|T08G5.10|mtl-2	7.04	0	234.67	protein	63 aa	63				Predicted metallothionein [KOG4738]			SEG: 0.37 (23/63)	determination of adult lifespan [GO:0008340]; growth [GO:0040007]; response to cadmium ion [GO:0046686]; response to heat [GO:0009408]
WBGene00045208|F13E9.15	70.18	0.3	233.93	protein	110 aa	110					SigP		SEG: 0.85 (93/110)
WBGene00009437|F35G2.3	7.01	0	233.67	protein	173 aa	173					TM(1x)	NCoils: 0.38 (66/173)	SEG: 0.06 (11/173)
WBGene00012446|Y17D7A.1|nhr-230	28.02	0.12	233.5	protein	414 aa	414			Hormone_recep [PF00104.25]; zf-C4 [PF00105.13]	FOG: Hormone receptors [KOG3575]			SEG: 0.10 (43/414)	nucleus [GO:0005634]; regulation of transcription, DNA-templated [GO:0006355]; sequence-specific DNA binding [GO:0043565]; sequence-specific DNA binding transcription factor activity [GO:0003700]; steroid hormone mediated signaling pathway [GO:0043401]; steroid hormone receptor activity [GO:0003707]; zinc ion binding [GO:0008270]
WBGene00012536|Y37A1A.3	175.59	0.76	231.04	protein	500 aa	500			MFS_1 [PF07690.11]; Sugar_tr [PF00083.19]	Permease of the major facilitator superfamily [KOG0569]; Permeases of the major facilitator superfamily [COG0477]	TM(12x)		SEG: 0.02 (9/500)	integral component of membrane [GO:0016021]; membrane [GO:0016020]; substrate-specific transmembrane transporter activity [GO:0022891]; transmembrane transport [GO:0055085]; transmembrane transporter activity [GO:0022857]
WBGene00006447|C25A1.3|tag-72	116.61	0.51	228.65	protein	380 aa	380			Methyltransf_11 [PF08241.7]; Methyltransf_12 [PF08242.7]; Methyltransf_18 [PF12847.2]; Methyltransf_23 [PF13489.1]; Methyltransf_25 [PF13649.1]; Methyltransf_31 [PF13847.1]; Pox_MCEL [PF03291.11]	Guanine-7- methyltransferase [meNOG02958]; SAM-dependent methyltransferases [COG0500]; mRNA cap methyltransferase [KOG1975]			SEG: 0.16 (59/380)	7-methylguanosine mRNA capping [GO:0006370]; mRNA (guanine-N7-)-methyltransferase activity [GO:0004482]; nucleus [GO:0005634]
WBGene00004919|Y49E10.15|snr-6	1780.64	7.84	227.12	protein	90 aa	90			LSM [PF01423.17]	Small nuclear ribonucleoprotein (snRNP) homolog [COG1958]; Small nuclear ribonucleoprotein E [KOG1774]; Small nuclear ribonucleoprotein [meNOG18275]				P granule [GO:0043186]; apoptotic process [GO:0006915]; embryo development ending in birth or egg hatching [GO:0009792]; germ cell development [GO:0007281]; locomotion [GO:0040011]; mRNA splicing, via spliceosome [GO:0000398]; molting cycle, collagen and cuticulin-based cuticle [GO:0018996]; negative regulation of vulval development [GO:0040027]; nematode larval development [GO:0002119]; nucleus …
WBGene00022457|Y110A7A.7	6.66	0	222	protein	312 aa	312			Lipase_3 [PF01764.20]	Predicted lipase [KOG4569]	SigP		SEG: 0.04 (12/312)	lipid metabolic process [GO:0006629]; secretion by cell [GO:0032940]
WBGene00019658|K11H12.1	28.82	0.13	221.69	protein	108 aa	108			BolA [PF01722.13]	Bola homolog 1 (E. coli) protein [meNOG20505]; Stress-induced morphogen (activity unknown) [COG0271]; Stress-induced protein UVI31+ [KOG2313]
WBGene00002957|F33A8.1|let-858	52.87	0.24	220.29	protein	897 aa	897			MA3 [PF02847.12]; MIF4G [PF02854.14]	CWC22 spliceosome-associated protein homolog (S. cerevisiae) [meNOG12645]; Uncharacterized conserved protein [KOG2140]	TM(1x)		SEG: 0.35 (312/897)	RNA binding [GO:0003723]; binding [GO:0005488]; cell differentiation [GO:0030154]; embryo development ending in birth or egg hatching [GO:0009792]; gastrulation [GO:0007369]; germ cell development [GO:0007281]; germ cell nucleus [GO:0043073]; germ-line stem cell division [GO:0042078]; molting cycle, collagen and cuticulin-based cuticle [GO:0018996]; nematode larval development [GO:0002119]; nucle…
WBGene00019683|K12H6.2	6.6	0	220	protein	276 aa	276					SigP+TM(1x)		SEG: 0.08 (21/276)	axonal fasciculation [GO:0007413]; receptor-mediated endocytosis [GO:0006898]; reproduction [GO:0000003]
WBGene00018953|F56C9.10	109.43	0.5	218.86	protein	1028-1031 aa	1031			BCAS3 [PF12490.3]				SEG: 0.19 (197/1028)	protein binding [GO:0005515]
WBGene00006381|Y54E2A.3|tac-1	1082.52	4.96	218.25	protein	260 aa	260	Housekeeping		TACC [PF05010.9]			NCoils: 0.40 (105/260)	SEG: 0.19 (49/260)	astral microtubule organization [GO:0030953]; body morphogenesis [GO:0010171]; cell division [GO:0051301]; centrosome [GO:0005813]; collagen and cuticulin-based cuticle development [GO:0040002]; cytoplasm [GO:0005737]; embryo development ending in birth or egg hatching [GO:0009792]; kinetochore [GO:0000776]; locomotion [GO:0040011]; meiotic chromosome segregation [GO:0045132]; meiotic nuclear div…
WBGene00008080|C44B9.3	6.54	0	218	protein	287 aa	287				Unnamed protein [LSE0952]	TM(1x)		SEG: 0.16 (45/287)
WBGene00021934|Y55F3AR.3|cct-8	15.21	0.07	217.29	protein	427-548 aa	548			Cpn60_TCP1 [PF00118.19]			NCoils: 0.04 (21/548); 0.05 (21/427)	SEG: 0.04 (22/548)	ATP binding [GO:0005524]; cellular protein metabolic process [GO:0044267]; embryo development ending in birth or egg hatching [GO:0009792]; hermaphrodite genitalia development [GO:0040035]; inductive cell migration [GO:0040039]; locomotion [GO:0040011]; nematode larval development [GO:0002119]; protein folding [GO:0006457]; receptor-mediated endocytosis [GO:0006898]; reproduction [GO:0000003]; un…
WBGene00021347|Y37E3.3|rpb-10	906.61	4.18	216.89	protein	67 aa	67	Housekeeping		RNA_pol_N [PF01194.12]	DNA-directed RNA polymerase, subunit N (RpoN/RPB10) [COG1644]; DNA-directed RNA polymerase, subunit RPB10 [KOG3497]; Polymerase (RNA) II (DNA directed) polypeptide L [meNOG19585]				DNA binding [GO:0003677]; DNA-directed RNA polymerase activity [GO:0003899]; embryo development ending in birth or egg hatching [GO:0009792]; transcription, DNA-templated [GO:0006351]
WBGene00009002|F21C3.3|hint-1	6.44	0	214.67	protein	130 aa	130			DcpS_C [PF11969.3]; HIT [PF01230.18]	Diadenosine tetraphosphate (Ap4A) hydrolase and other HIT family hydrolases [COG0537]; Histidine triad nucleotide binding protein [meNOG13837]; Zinc-binding protein of the histidine triad (HIT) family [KOG3275]				catalytic activity [GO:0003824]
WBGene00002368|K08E7.3|let-99	6.42	0	214	protein	698 aa	698			DEP [PF00610.16]	Unnamed protein [LSE1103]			SEG: 0.04 (26/698)	cell cortex [GO:0005938]; embryo development ending in birth or egg hatching [GO:0009792]; establishment of mitotic spindle orientation [GO:0000132]; intracellular signal transduction [GO:0035556]; pronuclear migration [GO:0035046]; reproduction [GO:0000003]
WBGene00007855|C31H5.4	94.31	0.45	209.58	protein	60 aa	60							SEG: 0.50 (30/60)
WBGene00013529|Y73F8A.24	6.21	0	207	protein	431-485 aa	485			Tfb2 [PF03849.9]	RNA polymerase II transcription initiation/nucleotide excision repair factor TFIIH, subunit TFB2 [COG5144]; RNA polymerase II transcription initiation\/nucleotide excision repair factor TFIIH, subunit TFB2 [KOG3471]; Transcription factor [meNOG07527]	TM(1x)		SEG: 0.04 (17/485)	ATP-dependent DNA helicase activity [GO:0004003]; core TFIIH complex [GO:0000439]; embryo development ending in birth or egg hatching [GO:0009792]; hermaphrodite genitalia development [GO:0040035]; nucleotide-excision repair [GO:0006289]; nucleus [GO:0005634]; reproduction [GO:0000003]
WBGene00018252|F40H3.6	6.2	0	206.67	protein	37 aa	37							SEG: 0.27 (10/37)
WBGene00020811|T25G12.3	887.88	4.3	206.48	protein	204 aa	204					SigP		SEG: 0.45 (91/204)
WBGene00008345|C56A3.6	26.66	0.13	205.08	protein	398-477 aa	477			EF-hand_1 [PF00036.27]; EF-hand_5 [PF13202.1]; EF-hand_6 [PF13405.1]; EF-hand_7 [PF13499.1]; EF-hand_8 [PF13833.1]				SEG: 0.03 (14/477)	calcium ion binding [GO:0005509]
WBGene00021186|Y9D1A.1	6.15	0	205	protein	456 aa	456							SEG: 0.06 (27/456)
WBGene00010476|K01G5.1|rnf-113	163.17	0.8	203.96	protein	384 aa	384			zf-C3HC4 [PF00097.20]; zf-C3HC4_2 [PF13923.1]; zf-C3HC4_3 [PF13920.1]; zf-CCCH [PF00642.19]; zf-RING_2 [PF13639.1]; zf-RING_5 [PF14634.1]			NCoils: 0.09 (35/384)	SEG: 0.24 (91/384)	embryo development ending in birth or egg hatching [GO:0009792]; germ cell development [GO:0007281]; metal ion binding [GO:0046872]; nematode larval development [GO:0002119]; nucleus [GO:0005634]; protein binding [GO:0005515]; protein ubiquitination [GO:0016567]; regulation of cell proliferation [GO:0042127]; regulation of meiosis [GO:0040020]; reproduction [GO:0000003]; ubiquitin-protein transfe…
WBGene00003788|T01G9.4|npp-2	236.36	1.16	203.76	protein	598 aa	598			Nucleopor_Nup85 [PF07575.8]	Essential component of the nuclear pore complex (NPC) that seems to be required for NPC assembly and maintenance. As part of the NPC Nup107-160 subcomplex plays a role in RNA export and in tethering NUP98/Nup98 and NUP153 to the nucleus. The Nup107-160 complex seems to be required for spindle assembly during mitosis. NUP85 is required for membrane clustering of CCL2- activated CCR2. Seems to be i…			SEG: 0.04 (22/598)	determination of adult lifespan [GO:0008340]; embryo development ending in birth or egg hatching [GO:0009792]; hermaphrodite genitalia development [GO:0040035]; locomotion [GO:0040011]; nematode larval development [GO:0002119]; nucleus organization [GO:0006997]; oviposition [GO:0018991]; reproduction [GO:0000003]
WBGene00019895|R05F9.12|aagr-2	87.43	0.43	203.33	protein	955 aa	955			Glyco_hydro_31 [PF01055.21]; Trefoil [PF00088.13]	Alpha-Glucosidase [meNOG05300]; Alpha-glucosidases, family 31 of glycosyl hydrolases [COG1501]; Maltase glucoamylase and related hydrolases, glycosyl hydrolase family 31 [KOG1065]	SigP		SEG: 0.04 (42/955)	alpha-glucosidase activity [GO:0004558]; carbohydrate binding [GO:0030246]; carbohydrate metabolic process [GO:0005975]; catalytic activity [GO:0003824]; glycogen catabolic process [GO:0005980]; hydrolase activity, hydrolyzing O-glycosyl compounds [GO:0004553]; lysosome [GO:0005764]
WBGene00010632|K07C5.9	26.4	0.13	203.08	protein	76 aa	76					SigP
WBGene00017453|F14D2.5	6.01	0	200.33	protein	71 aa	71							SEG: 0.37 (26/71)
WBGene00004875|F47G4.7|smd-1	25.55	0.13	196.54	protein	368 aa	368			SAM_decarbox [PF01536.11]	Adenosylmethionine decarboxylase [meNOG00573]; S-adenosylmethionine decarboxylase [KOG0788]			SEG: 0.04 (14/368)	adenosylmethionine decarboxylase activity [GO:0004014]; axonal fasciculation [GO:0007413]; dendrite development [GO:0016358]; locomotion [GO:0040011]; spermidine biosynthetic process [GO:0008295]; spermine biosynthetic process [GO:0006597]
WBGene00013976|ZK455.6|nhr-33	56.9	0.29	196.21	protein	413 aa	413			Hormone_recep [PF00104.25]; zf-C4 [PF00105.13]	FOG: Hormone receptors [KOG3575]; Hepatocyte nuclear factor 4 [meNOG01298]				nucleus [GO:0005634]; regulation of transcription, DNA-templated [GO:0006355]; sequence-specific DNA binding [GO:0043565]; sequence-specific DNA binding transcription factor activity [GO:0003700]; steroid hormone mediated signaling pathway [GO:0043401]; steroid hormone receptor activity [GO:0003707]; zinc ion binding [GO:0008270]
WBGene00018153|F37C12.10	5.88	0	196	protein	126 aa	126					SigP
WBGene00017258|F08F1.4	5.87	0	195.67	protein	161-191 aa	191							SEG: 0.07 (11/161)
WBGene00006830|C30D11.1|unc-103	7.68	0.04	192	protein	666-898 aa	898			Ion_trans [PF00520.26]; Ion_trans_2 [PF07885.11]; cNMP_binding [PF00027.24]	K+-channel ERG and related proteins, contain PAS/PAC sensor domain [KOG0498]; Potassium voltage-gated channel, subfamily H (eag-related), member [meNOG02515]	TM(4x); TM(5x)	NCoils: 0.03 (28/829); 0.03 (28/821); 0.03 (28/863); 0.03 (28/805); 0.03 (28/801); 0.04 (28/791); 0.04 (28/714); 0.04 (28/666); 0.04 (28/745); 0.03 (28/898)	SEG: 0.15 (137/898)	ion channel activity [GO:0005216]; ion transport [GO:0006811]; locomotion [GO:0040011]; mating behavior [GO:0007617]; membrane [GO:0016020]; pharyngeal pumping [GO:0043050]; positive regulation of locomotion [GO:0040017]; potassium ion transport [GO:0006813]; protein catabolic process [GO:0030163]; regulation of muscle contraction [GO:0006937]; regulation of oviposition [GO:0046662]; transmembran…
WBGene00013593|Y87G2A.1	125.67	0.66	190.41	protein	780 aa	780						NCoils: 0.03 (21/780)	SEG: 0.15 (116/780)	hermaphrodite genitalia development [GO:0040035]; locomotion [GO:0040011]; nematode larval development [GO:0002119]; positive regulation of multicellular organism growth [GO:0040018]; reproduction [GO:0000003]
WBGene00017691|F22A3.6|ilys-5	292.31	1.55	188.59	protein	58-139 aa	139			Destabilase [PF05497.7]	Lysozyme protein [euNOG14197]; Lysozyme protein [meNOG21784]; Unnamed protein [TWOG0218]	SigP			embryo development ending in birth or egg hatching [GO:0009792]; lysozyme activity [GO:0003796]
WBGene00006566|ZK829.6|tgt-1	28.21	0.15	188.07	protein	400 aa	400			TGT [PF01702.13]	Exchanges the guanine residue with 7-aminomethyl-7- deazaguanine in tRNAs with GU(N) anticodons . After this exchange, a cyclopentendiol moiety is attached to the 7-aminomethyl group of 7-deazaguanine, resulting in the hypermodified nucleoside queuosine aminomethyl-7-deazaguanosine protein [meNOG03728]; Queuine-tRNA ribosyltransferase [KOG3908]; Queuine/archaeosine tRNA-ribosyltransferase [COG034…			SEG: 0.02 (8/400)	queuine tRNA-ribosyltransferase activity [GO:0008479]; queuosine biosynthetic process [GO:0008616]; tRNA modification [GO:0006400]; tRNA processing [GO:0008033]
WBGene00000872|F11H8.4|cyk-1	1972.8	10.49	188.06	protein	1435-1437 aa	1437			Drf_FH3 [PF06367.11]; Drf_GBD [PF06371.8]; FH2 [PF02181.18]			NCoils: 0.05 (75/1435); 0.05 (75/1437)	SEG: 0.13 (189/1437)	Rho GTPase binding [GO:0017048]; actin binding [GO:0003779]; actin cytoskeleton organization [GO:0030036]; actin filament organization [GO:0007015]; binding [GO:0005488]; cell cycle [GO:0007049]; cellular component organization [GO:0016043]; cleavage furrow [GO:0032154]; cytokinesis [GO:0000910]; cytoplasmic side of plasma membrane [GO:0009898]; embryo development ending in birth or egg hatching …
WBGene00019820|R02D3.2|cogc-8	542.86	2.89	187.84	protein	743 aa	743			Dor1 [PF04124.7]	Component of oligomeric golgi complex 8 protein [meNOG10927]; Golgi transport complex subunit [KOG2069]		NCoils: 0.06 (42/743)	SEG: 0.09 (66/743)	Golgi transport complex [GO:0017119]; gonad morphogenesis [GO:0035262]; inductive cell migration [GO:0040039]; regulation of cell migration [GO:0030334]
WBGene00001476|K08C7.2|fmo-1	1100.7	5.9	186.56	protein	533 aa	533			FMO-like [PF00743.14]; K_oxygenase [PF13434.1]; Pyr_redox [PF00070.22]; Pyr_redox_2 [PF07992.9]; Pyr_redox_3 [PF13738.1]	Flavin-Containing monooxygenase [meNOG04760]; Flavin-containing monooxygenase [KOG1399]; Predicted flavoprotein involved in K+ transport [COG2072]	SigP+TM(1x)		SEG: 0.03 (14/533)	N,N-dimethylaniline monooxygenase activity [GO:0004499]; NADP binding [GO:0050661]; flavin adenine dinucleotide binding [GO:0050660]; oxidation-reduction process [GO:0055114]
WBGene00015522|C06E1.7	5.55	0	185	protein	365 aa	365			Glyco_transf_11 [PF01531.11]	Galactoside 2-alpha-L-fucosyltransferase [meNOG13517]; Predicted glycosyltransferase [TWOG0092]	SigP		SEG: 0.06 (21/365)	carbohydrate metabolic process [GO:0005975]; galactoside 2-alpha-L-fucosyltransferase activity [GO:0008107]; membrane [GO:0016020]
WBGene00019481|K07C11.9|cogc-6	5.53	0	184.33	protein	642 aa	642			COG6 [PF06419.6]	Component of oligomeric golgi complex protein [meNOG06112]; Uncharacterized conserved protein [KOG3758]			SEG: 0.03 (22/642)	Golgi transport complex [GO:0017119]; embryo development ending in birth or egg hatching [GO:0009792]; gonad morphogenesis [GO:0035262]; inductive cell migration [GO:0040039]; intra-Golgi vesicle-mediated transport [GO:0006891]; regulation of cell migration [GO:0030334]
WBGene00000891|Y87G2A.6|cyn-15	128.62	0.7	183.74	protein	629 aa	629			Pro_isomerase [PF00160.16]; WD40 [PF00400.27]	Cyclophilin-related peptidyl-prolyl cis-trans isomerase [KOG0882]; Peptidyl-prolyl cis-trans isomerase (rotamase) - cyclophilin family [COG0652]; Peptidylprolyl isomerase domain and WD repeat containing [meNOG08189]				embryo development ending in birth or egg hatching [GO:0009792]; germ cell development [GO:0007281]; peptidyl-prolyl cis-trans isomerase activity [GO:0003755]; protein binding [GO:0005515]; protein folding [GO:0006457]; protein peptidyl-prolyl isomerization [GO:0000413]; regulation of cell proliferation [GO:0042127]; regulation of meiosis [GO:0040020]; reproduction [GO:0000003]
WBGene00007135|B0285.1|cdk-12	483.71	2.65	182.53	protein	730-734 aa	734			Pkinase [PF00069.20]; Pkinase_Tyr [PF07714.12]	Cdc2-related protein kinase [KOG0600]; Cyclin-Dependent kinase [meNOG07084]; Serine/threonine protein kinase [COG0515]			SEG: 0.23 (165/731)	ATP binding [GO:0005524]; body morphogenesis [GO:0010171]; chromosome [GO:0005694]; embryo development ending in birth or egg hatching [GO:0009792]; hermaphrodite genitalia development [GO:0040035]; locomotion [GO:0040011]; nematode larval development [GO:0002119]; protein kinase activity [GO:0004672]; protein phosphorylation [GO:0006468]; receptor-mediated endocytosis [GO:0006898]; reproduction …
WBGene00021050|W05H9.3	101.16	0.56	180.64	protein	45 aa	45
WBGene00016717|C46F9.1|math-22	5.4	0	180	protein; ncRNA	383 aa	383			MATH [PF00917.21]					protein binding [GO:0005515]
WBGene00001214|F26A3.3|ego-1	143.91	0.8	179.89	protein	1632 aa	1632			RdRP [PF05183.7]	RNA-directed RNA polymerase QDE-1 required for posttranscriptional gene silencing and RNA interference [KOG0988]; Rna-Directed RNA polymerase [meNOG15116]		NCoils: 0.01 (21/1632)	SEG: 0.02 (26/1632)	P granule [GO:0043186]; RNA interference [GO:0016246]; RNA-directed RNA polymerase activity [GO:0003968]; body morphogenesis [GO:0010171]; condensed nuclear chromosome [GO:0000794]; cytokinesis [GO:0000910]; cytoplasm [GO:0005737]; embryo development ending in birth or egg hatching [GO:0009792]; gamete generation [GO:0007276]; germ cell development [GO:0007281]; meiotic nuclear division [GO:00071…
WBGene00019935|R07E4.1	5.39	0	179.67	protein	986-1122 aa	1122				Ankyrin-Repeat and fibronectin type III domain containing 1 protein [meNOG07317]; Uncharacterized conserved protein, contains ankyrin and FN3 repeats [KOG4485]	SigP		SEG: 0.06 (69/1122)	protein binding [GO:0005515]
WBGene00001677|M04C7.1|gpa-15	5.38	0	179.33	protein	356 aa	356			Arf [PF00025.16]; G-alpha [PF00503.15]	G-protein alpha subunit (small G protein superfamily) [KOG0082]; Guanine nucleotide-binding protein G [meNOG04293]				G-protein beta/gamma-subunit complex binding [GO:0031683]; G-protein coupled receptor signaling pathway [GO:0007186]; GTPase activity [GO:0003924]; guanyl nucleotide binding [GO:0019001]; signal transducer activity [GO:0004871]; signal transduction [GO:0007165]
WBGene00018240|F40G9.2|cox-17	55.2	0.31	178.06	protein	63 aa	63			COX17 [PF05051.8]	Cytochrome c oxidase [meNOG21150]; Cytochrome c oxidase assembly protein/Cu2+ chaperone COX17 [KOG3496]				copper chaperone activity [GO:0016531]; copper ion binding [GO:0005507]; copper ion transport [GO:0006825]; mitochondrial intermembrane space [GO:0005758]
WBGene00008807|F14F3.4	5.33	0	177.67	protein	89 aa	89					SigP
WBGene00045190|R01H2.8	5.32	0	177.33	protein	124 aa	124				Predicted membrane protein [KOG4694]	TM(1x)		SEG: 0.14 (17/124)
WBGene00000199|Y71F9AL.16|arx-1	12.33	0.07	176.14	protein	425 aa	425			Actin [PF00022.14]	Actin and related proteins [COG5277]; Actin-Related protein 3 [meNOG04424]; Actin-related protein Arp2/3 complex, subunit Arp3 [KOG0678]				Arp2/3 complex-mediated actin nucleation [GO:0034314]; cell leading edge [GO:0031252]; cytoplasm [GO:0005737]; embryo development ending in birth or egg hatching [GO:0009792]; epithelial cell migration [GO:0010631]; morphogenesis of embryonic epithelium [GO:0016331]
WBGene00013959|ZK265.7	107.38	0.61	176.03	protein	370 aa	370					SigP	NCoils: 0.20 (74/370)	SEG: 0.33 (122/370)	embryo development ending in birth or egg hatching [GO:0009792]; nematode larval development [GO:0002119]
WBGene00003797|F53F10.5|npp-11	5.24	0	174.67	protein	805 aa	805			Nucleoporin_FG [PF13634.1]	Nuclear pore complex, Nup98 component (sc Nup145/Nup100\/Nup116) [KOG0845]; Nuclear porin [KOG2196]		NCoils: 0.05 (42/805)	SEG: 0.54 (435/805)	embryo development ending in birth or egg hatching [GO:0009792]; establishment of mitotic spindle orientation [GO:0000132]; hermaphrodite genitalia development [GO:0040035]; nematode larval development [GO:0002119]; nuclear envelope [GO:0005635]; nuclear pore [GO:0005643]; nucleus organization [GO:0006997]; protein binding [GO:0005515]; receptor-mediated endocytosis [GO:0006898]; reproduction [GO…
WBGene00022181|Y71H2AM.16|pho-9	173.5	1	173.5	protein	384 aa	384			His_Phos_1 [PF00300.17]; His_Phos_2 [PF00328.17]		SigP			acid phosphatase activity [GO:0003993]
WBGene00008761|F13E9.12	5.19	0	173	protein	71 aa	71					SigP		SEG: 0.17 (12/71)
WBGene00012535|Y37A1A.2	6.87	0.04	171.75	protein	464 aa	464			MFS_1 [PF07690.11]; UNC-93 [PF05978.11]	Uncharacterized conserved protein [KOG3098]	TM(12x)		SEG: 0.17 (78/464)
WBGene00003393|EEED8.5|mog-5	28.94	0.17	170.24	protein	1200 aa	1200			DEAD [PF00270.24]; HA2 [PF04408.18]; Helicase_C [PF00271.26]; OB_NTP_bind [PF07717.11]; S1 [PF00575.18]	DEAH (Asp-Glu-Ala-His) box polypeptide [meNOG01481]; DEAH-box RNA helicase [KOG0922]; HrpA-like helicases [COG1643]; Polyribonucleotide nucleotidyltransferase (polynucleotide phosphorylase) [COG1185]		NCoils: 0.02 (28/1200)	SEG: 0.08 (97/1200)	ATP binding [GO:0005524]; RNA binding [GO:0003723]; apoptotic process [GO:0006915]; developmental growth [GO:0048589]; embryo development ending in birth or egg hatching [GO:0009792]; embryonic body morphogenesis [GO:0010172]; feminization of hermaphroditic germ-line [GO:0040022]; germ cell development [GO:0007281]; helicase activity [GO:0004386]; locomotion [GO:0040011]; molting cycle, collagen …
WBGene00021697|Y48G9A.3|gcn-1	5.1	0	170	protein	2651 aa	2651			Adaptin_N [PF01602.15]; CLASP_N [PF12348.3]; Cnd1 [PF12717.2]; HEAT [PF02985.17]; HEAT_2 [PF13646.1]; HEAT_EZ [PF13513.1]; Vac14_Fab1_bd [PF12755.2]			NCoils: 0.01 (21/2651)	SEG: 0.03 (89/2651)	binding [GO:0005488]; protein binding [GO:0005515]
WBGene00012764|Y41E3.6	10.05	0.06	167.5	protein	113 aa	113			DUF4440 [PF14534.1]
WBGene00009634|F42F12.1|nspc-9	258.99	1.55	167.09	protein	101 aa	101				Unnamed protein [LSE1032]	SigP
WBGene00021441|Y39A3CL.3	55.02	0.33	166.73	protein	50 aa	50					TM(1x)
WBGene00006605|C15F1.3|tra-2	519.38	3.12	166.47	protein	387-1475 aa	1475				Unnamed protein [LSE1024]	SigP+TM(11x)	NCoils: 0.05 (75/1475); 0.02 (21/1147); 0.14 (54/387)	SEG: 0.10 (39/387)	copulation [GO:0007620]; cytoplasm [GO:0005737]; hermaphrodite genitalia development [GO:0040035]; hermaphrodite germ-line sex determination [GO:0040021]; hermaphrodite somatic sex determination [GO:0042001]; inductive cell migration [GO:0040039]; integral component of plasma membrane [GO:0005887]; morphogenesis of an epithelium [GO:0002009]; nucleus [GO:0005634]; perinuclear region of cytoplasm …
WBGene00021402|Y38C1AA.12	6.65	0.04	166.25	protein	197-303 aa	303							SEG: 0.24 (72/303)
WBGene00001161|Y102A5C.18|efl-1	11.62	0.07	166	protein	342 aa	342			E2F_TDP [PF02319.15]	E2F transcription factor [meNOG00776]; Transcription factor E2F/dimerization partner (TDP) [KOG2577]		NCoils: 0.08 (28/342)	SEG: 0.05 (18/342)	embryo development ending in birth or egg hatching [GO:0009792]; embryonic digestive tract morphogenesis [GO:0048557]; gamete generation [GO:0007276]; negative regulation of Ras protein signal transduction [GO:0046580]; negative regulation of vulval development [GO:0040027]; nucleus [GO:0005634]; regulation of transcription, DNA-templated [GO:0006355]; reproduction [GO:0000003]; sequence-specific…
WBGene00013015|Y48E1C.2	4.96	0	165.33	protein	369 aa	369			Methyltransf_23 [PF13489.1]; N2227 [PF07942.7]	Putative trehalase [KOG2798]
WBGene00012997|Y48C3A.18	396.95	2.41	164.71	protein	119-216 aa	216			Sua5_yciO_yrdC [PF01300.13]	Putative translation factor (SUA5) [COG0009]; RNA binding/translational regulation protein of the SUA5 family [KOG3051]; Yrdc domain containing protein [meNOG01365]			SEG: 0.10 (12/119)	double-stranded RNA binding [GO:0003725]
WBGene00011331|T01E8.1	11.52	0.07	164.57	protein	535 aa	535				Leucine rich repeat proteins, some proteins contain F-box [KOG1947]	SigP
WBGene00010041|F54C9.3	264.59	1.63	162.33	protein	81 aa	81							SEG: 0.16 (13/81)
WBGene00004706|F28D9.1|rsr-1	6.42	0.04	160.5	protein	601 aa	601			PWI [PF01480.12]	Serine/Arginine repetitive matrix 1 protein [meNOG01860]; Splicing coactivator SRm160\/300, subunit SRm160 (contains PWI domain) [KOG2146]		NCoils: 0.08 (50/601)	SEG: 0.63 (379/601)	embryo development ending in birth or egg hatching [GO:0009792]; locomotion [GO:0040011]; mRNA processing [GO:0006397]; nematode larval development [GO:0002119]; positive regulation of vulval development [GO:0040026]; reproduction [GO:0000003]
WBGene00003700|Y46H3D.5|nhr-110	4.8	0	160	protein	326-424 aa	424			Hormone_recep [PF00104.25]; zf-C4 [PF00105.13]	FOG: Hormone receptors [KOG3575]; Vitamin D (1,25- dihydroxyvitamin D3) receptor [meNOG13813]				nucleus [GO:0005634]; regulation of transcription, DNA-templated [GO:0006355]; sequence-specific DNA binding [GO:0043565]; sequence-specific DNA binding transcription factor activity [GO:0003700]; steroid hormone mediated signaling pathway [GO:0043401]; steroid hormone receptor activity [GO:0003707]; zinc ion binding [GO:0008270]
WBGene00001844|K02E10.2|hid-1	519.6	3.25	159.88	protein	709-729 aa	729			Dymeclin [PF09742.4]; Hid1 [PF12722.2]	Proteins containing regions of low-complexity [KOG2226]; UPF0663 transmembrane protein C17orf28 (Down-regulated in multiple cancers 1) [meNOG12878]			SEG: 0.04 (25/709)	Golgi medial cisterna [GO:0005797]; Golgi trans cisterna [GO:0000138]; cytosol [GO:0005829]; dauer larval development [GO:0040024]; defecation [GO:0030421]; locomotion [GO:0040011]; membrane [GO:0016020]; neuron projection [GO:0043005]; reproduction [GO:0000003]; response to heat [GO:0009408]
WBGene00015940|C18A3.2	4.7	0	156.67	protein	363 aa	363			Zip [PF02535.17]	Fe2+/Zn2+ regulated transporter [KOG1558]	TM(7x)		SEG: 0.12 (43/363)	membrane [GO:0016020]; metal ion transmembrane transporter activity [GO:0046873]; metal ion transport [GO:0030001]; transmembrane transport [GO:0055085]
WBGene00011033|R05D11.5	146.87	0.94	156.24	protein	169 aa	169			DUF788 [PF05620.6]	Predicted membrane protein [KOG3269]	TM(4x)		SEG: 0.17 (28/169)
WBGene00007614|C15H11.2|gnrr-2	34.3	0.22	155.91	protein	257-379 aa	379		7TM_GPCRs	7tm_1 [PF00001.16]	FOG: 7 transmembrane receptor [KOG3656]; Gonadotropin-Releasing hormone receptor [meNOG10757]	TM(4x); TM(7x)		SEG: 0.09 (24/257)	G-protein coupled receptor activity [GO:0004930]; G-protein coupled receptor signaling pathway [GO:0007186]; embryo development ending in birth or egg hatching [GO:0009792]; integral component of membrane [GO:0016021]
WBGene00011591|T07F10.5	4.65	0	155	protein	116 aa	116				Cyclin [COG5024]; G2/Mitotic-specific cyclin A [KOG0654]				embryo development ending in birth or egg hatching [GO:0009792]
WBGene00002224|F22F4.3|klp-13	4.65	0	155	protein	396-691 aa	691			Kinesin [PF00225.18]	Kinesin family member protein [meNOG02130]; Kinesin-like protein [COG5059]; Kinesin-like protein [KOG0242]		NCoils: 0.07 (28/396); 0.08 (49/595); 0.07 (49/691)	SEG: 0.02 (10/595)	ATP binding [GO:0005524]; kinesin complex [GO:0005871]; microtubule binding [GO:0008017]; microtubule motor activity [GO:0003777]; microtubule-based movement [GO:0007018]
WBGene00001060|R11E3.7|dpf-7	4.65	0	155	protein	164-643 aa	643				Dipeptidyl aminopeptidase [KOG2100]	TM(1x)			protein binding [GO:0005515]
WBGene00000413|Y54E10A.15|cdt-1	10.78	0.07	154	protein	684 aa	684			CDT1 [PF08839.6]	DNA replication factor [KOG4762]; DNA replication factor [meNOG07320]		NCoils: 0.03 (21/684)	SEG: 0.10 (69/684)	DNA replication [GO:0006260]; body morphogenesis [GO:0010171]; cytoplasm [GO:0005737]; determination of adult lifespan [GO:0008340]; embryo development ending in birth or egg hatching [GO:0009792]; growth [GO:0040007]; hermaphrodite genitalia development [GO:0040035]; locomotion [GO:0040011]; nematode larval development [GO:0002119]; nucleus [GO:0005634]; reproduction [GO:0000003]
WBGene00011526|T06D8.5|cox-15	586.34	3.81	153.9	protein	395 aa	395			COX15-CtaA [PF02628.10]	Cytochrome C oxidase assembly protein [meNOG07278]; Cytochrome oxidase assembly factor COX15 [KOG2725]; Uncharacterized protein required for cytochrome oxidase assembly [COG1612]	TM(8x)		SEG: 0.08 (30/395)	embryo development ending in birth or egg hatching [GO:0009792]; heme a biosynthetic process [GO:0006784]; integral component of membrane [GO:0016021]; oxidation-reduction process [GO:0055114]; oxidoreductase activity, acting on the CH-CH group of donors [GO:0016627]; reproduction [GO:0000003]
WBGene00010174|F56H9.2	931.4	6.08	153.19	protein	25-57 aa	57	Housekeeping				SigP
WBGene00003801|C29E4.4|npp-15	19.64	0.13	151.08	protein	1129 aa	1129			Nucleoporin_C [PF03177.9]	Nuclear pore complex, Nup133 component (sc Nup133) [KOG4121]; Nucleoporin 133kDa protein [meNOG05831]				embryo development ending in birth or egg hatching [GO:0009792]; protein binding [GO:0005515]
WBGene00009029|F21H7.3	4.53	0	151	protein	170 aa	170					TM(4x)
WBGene00018585|F48A11.4	4.51	0	150.33	protein	324 aa	324
WBGene00001393|Y67H2A.8|fat-1	310.4	2.07	149.95	protein	402 aa	402	Housekeeping		FA_desaturase [PF00487.19]	Fatty acid desaturase [COG3239]; Fatty acid desaturase [euNOG01583]; Oleate desaturase/linoleate desaturase [TWOG0155]	TM(4x)			lipid metabolic process [GO:0006629]; omega-3 fatty acid desaturase activity [GO:0042389]; unsaturated fatty acid biosynthetic process [GO:0006636]
WBGene00006726|F46F11.4|ubl-5	89.88	0.6	149.8	protein	73 aa	73				Ubiquitin-Like protein [meNOG18883]; Ubiquitin-like protein [KOG3493]				cytosol [GO:0005829]; determination of adult lifespan [GO:0008340]; locomotion [GO:0040011]; mitochondrial unfolded protein response [GO:0034514]; nematode larval development [GO:0002119]; nuclear transcription factor complex [GO:0044798]; nucleus [GO:0005634]; protein binding [GO:0005515]; reproduction [GO:0000003]
WBGene00009274|F30F8.5	58.42	0.39	149.79	protein	248-271 aa	271				Unnamed protein [TWOG0814]		NCoils: 0.08 (21/248); 0.08 (21/271)	SEG: 0.05 (13/271)
WBGene00001056|K02F2.1|dpf-3	5.98	0.04	149.5	protein	927-931 aa	931			Abhydrolase_5 [PF12695.2]; Abhydrolase_6 [PF12697.2]; DPPIV_N [PF00930.16]; Peptidase_S9 [PF00326.16]	Dipeptidyl aminopeptidases/acylaminoacyl-peptidases [COG1506]; Dipeptidyl aminopeptidases\/acylaminoacyl-peptidases [KOG2281]; Dipeptidyl-Peptidase [meNOG06336]				membrane [GO:0016020]; proteolysis [GO:0006508]; serine-type peptidase activity [GO:0008236]
WBGene00003031|R186.4|lin-46	32.82	0.22	149.18	protein	391 aa	391			MoeA_N [PF03453.12]	Molybdopterin biosynthesis enzyme [COG0303]; Molybdopterin biosynthesis protein [KOG2371]; Protein involved in Mo-molybdopterin cofactor metabolic process [meNOG00314]				Mo-molybdopterin cofactor biosynthetic process [GO:0006777]; cytoplasm [GO:0005737]; molybdopterin cofactor biosynthetic process [GO:0032324]; nucleus [GO:0005634]; protein complex scaffold [GO:0032947]; regulation of development, heterochronic [GO:0040034]
WBGene00008247|C51E3.1|srsx-26	4.46	0	148.67	protein	215 aa	215		7TM_GPCRs	7TM_GPCR_Srsx [PF10320.4]; 7tm_1 [PF00001.16]	GABA receptor [KOG3642]; Olfactory receptor [meNOG16002]	TM(5x)			integral component of membrane [GO:0016021]
WBGene00006580|T23G4.1|tlp-1	186.81	1.26	148.26	protein	354 aa	354							SEG: 0.26 (91/354)
WBGene00021367|Y37E11AM.3	4.43	0	147.67	protein	109-347 aa	347			KR [PF08659.5]; adh_short [PF00106.20]; adh_short_C2 [PF13561.1]		TM(1x); TM(3x)	NCoils: 0.06 (21/347); 0.09 (21/246)	SEG: 0.10 (35/347)	metabolic process [GO:0008152]; oxidoreductase activity [GO:0016491]
WBGene00018037|F35C8.7|chtl-1	1336.99	9.12	146.6	protein	730-773 aa	773			Choline_transpo [PF04515.7]	Choline transporter-like protein [KOG1362]; Solute carrier family 44, member protein [meNOG00682]	TM(10x)		SEG: 0.13 (94/730)	collagen and cuticulin-based cuticle development [GO:0040002]; hermaphrodite genitalia development [GO:0040035]; nematode larval development [GO:0002119]; reproduction [GO:0000003]
WBGene00021404|Y38C1AB.2|trpl-3	4.37	0	145.67	protein	778 aa	778				Unnamed protein [LSE0729]	TM(7x)	NCoils: 0.05 (42/778)	SEG: 0.07 (54/778)
WBGene00020368|T08H4.3|ast-1	4.34	0	144.67	protein	377 aa	377			Ets [PF00178.17]	Predicted transcription factor [KOG3806]; V-Ets erythroblastosis virus E26 oncogene protein [meNOG04081]			SEG: 0.14 (53/377)	axon guidance [GO:0007411]; axonal fasciculation [GO:0007413]; dopaminergic neuron differentiation [GO:0071542]; embryo development ending in birth or egg hatching [GO:0009792]; nematode larval development [GO:0002119]; oviposition [GO:0018991]; positive regulation of transcription from RNA polymerase II promoter [GO:0045944]; regulation of transcription, DNA-templated [GO:0006355]; sequence-spec…
WBGene00008768|F13G3.10	332.7	2.32	143.41	protein	32-96 aa	96				Huntingtin interacting protein HYPK [KOG3450]				determination of adult lifespan [GO:0008340]
WBGene00008809|F14F7.2|cyp-13A11	4.29	0	143	protein	517 aa	517			p450 [PF00067.17]	Cytochrome P450 CYP3/CYP5\/CYP6\/CYP9 subfamilies [KOG0158]; Cytochrome P450 [COG2124]; Cytochrome P450 protein [meNOG01902]	SigP+TM(1x)		SEG: 0.05 (28/517)	heme binding [GO:0020037]; iron ion binding [GO:0005506]; oxidation-reduction process [GO:0055114]; oxidoreductase activity, acting on paired donors, with incorporation or reduction of molecular oxygen [GO:0016705]
WBGene00013672|Y105E8A.12|catp-1	61.36	0.43	142.7	protein	1045-1121 aa	1121			Cation_ATPase_C [PF00689.16]; Cation_ATPase_N [PF00690.21]; E1-E2_ATPase [PF00122.15]; HAD [PF12710.2]; Hydrolase [PF00702.21]; Hydrolase_like2 [PF13246.1]	Atpase, Na+/K+ transporting, alpha [meNOG00370]; Cation transport ATPase [COG0474]; Na+\/K+ ATPase, alpha subunit [KOG0203]	TM(5x); TM(8x)		SEG: 0.02 (24/1121)	cation transport [GO:0006812]; cation-transporting ATPase activity [GO:0019829]; dauer larval development [GO:0040024]; integral component of membrane [GO:0016021]; metal ion binding [GO:0046872]; nematode larval development [GO:0002119]; nucleotide binding [GO:0000166]
WBGene00014031|ZK637.14	4.28	0	142.67	protein	161 aa	161			zf-C3HC4 [PF00097.20]; zf-C3HC4_2 [PF13923.1]; zf-C3HC4_3 [PF13920.1]; zf-RING_2 [PF13639.1]; zf-rbx1 [PF12678.2]	FOG: Predicted E3 ubiquitin ligase [KOG0800]; Ring finger protein 181 [meNOG09078]			SEG: 0.09 (14/161)	protein binding [GO:0005515]; protein catabolic process [GO:0030163]; zinc ion binding [GO:0008270]
WBGene00007627|C16C10.6|ccdc-55	21.36	0.15	142.4	protein	392 aa	392			DUF2040 [PF09745.4]	Coiled-Coil domain-containing protein [meNOG09764]; Uncharacterized conserved protein [KOG2117]		NCoils: 0.12 (49/392)	SEG: 0.20 (80/392)	cytoplasm [GO:0005737]; embryo development ending in birth or egg hatching [GO:0009792]; inductive cell migration [GO:0040039]; locomotion [GO:0040011]; mRNA binding [GO:0003729]; nematode larval development [GO:0002119]; nucleus [GO:0005634]; receptor-mediated endocytosis [GO:0006898]; reproduction [GO:0000003]
WBGene00014120|ZK858.7	98.86	0.7	141.23	protein	439 aa	439			Gcd10p [PF04189.8]					body morphogenesis [GO:0010171]; embryo development ending in birth or egg hatching [GO:0009792]; receptor-mediated endocytosis [GO:0006898]; regulation of translational initiation [GO:0006446]; reproduction [GO:0000003]; translation initiation factor activity [GO:0003743]; translational initiation [GO:0006413]
WBGene00019968|R08F11.4	16.94	0.12	141.17	protein	354 aa	354			MTS [PF05175.9]; Methyltransf_11 [PF08241.7]; Methyltransf_12 [PF08242.7]; Methyltransf_18 [PF12847.2]; Methyltransf_23 [PF13489.1]; Methyltransf_25 [PF13649.1]; Methyltransf_26 [PF13659.1]; Methyltransf_31 [PF13847.1]; Ubie_methyltran [PF01209.13]	SAM-dependent methyltransferases [COG0500]; SAM-dependent methyltransferases [KOG1269]; Trna (guanine-N7-)-methyltransferase [meNOG16666]
WBGene00019234|H23N18.3|ugt-8	4.21	0	140.33	protein	531 aa	531			Glyco_tran_28_C [PF04101.11]; Glyco_trans_1_3 [PF13528.1]; UDPGT [PF00201.13]	Transferase, transferring hexosyl groups [meNOG26409]; UDP-glucuronosyl and UDP-glucosyl transferase [KOG1192]	SigP+TM(1x)		SEG: 0.07 (39/531)	metabolic process [GO:0008152]; transferase activity, transferring hexosyl groups [GO:0016758]
WBGene00013359|Y60A3A.8	5.56	0.04	139	protein	372 aa	372			FTH [PF01827.22]	Glycosyltransferase [KOG2788]; Uncharacterized protein [LSE0533]			SEG: 0.03 (12/372)
WBGene00019087|F59A6.5	353.9	2.55	138.78	protein	1286 aa	1286			CNH [PF00780.17]; PH [PF00169.24]	Protein kinase [meNOG01004]; Rho/Rac1-interacting serine\/threonine kinase Citron [KOG0976]		NCoils: 0.34 (436/1286)	SEG: 0.06 (76/1286)	embryo development ending in birth or egg hatching [GO:0009792]; intracellular signal transduction [GO:0035556]; small GTPase regulator activity [GO:0005083]
WBGene00011970|T23G11.5|rlbp-1	602.89	4.35	138.6	protein	253-461 aa	461			RhoGAP [PF00620.22]	Ral-GTPase effector RLIP76 [KOG4370]; Rala binding protein 1 [meNOG03150]	SigP	NCoils: 0.05 (21/461); 0.08 (21/253)	SEG: 0.12 (31/253)	intracellular [GO:0005622]; signal transduction [GO:0007165]
WBGene00021103|W09B6.3|eri-3	9.6	0.07	137.14	protein	578 aa	578
WBGene00021671|Y48G1BM.6	5.48	0.04	137	protein	1259 aa	1259			DUF1280 [PF06918.9]		TM(2x)	NCoils: 0.02 (28/1259)	SEG: 0.08 (100/1259)
WBGene00010283|F58G11.6|ccz-1	4.06	0	135.33	protein	528 aa	528			DUF1712 [PF08217.6]	Putative myrosinase precursor [KOG2622]			SEG: 0.07 (35/528)	lysosome organization [GO:0007040]; phagocytic vesicle [GO:0045335]; phagolysosome assembly involved in apoptotic cell clearance [GO:0090387]; phagosome maturation involved in apoptotic cell clearance [GO:0090386]; protein binding [GO:0005515]; vesicle-mediated transport [GO:0016192]
WBGene00002324|Y54E5B.3|let-49	4.03	0	134.33	protein	251-253 aa	253			Med7 [PF05983.6]	Component of the Mediator complex, a coactivator involved in the regulated transcription of nearly all RNA polymerase II-dependent genes. Mediator functions as a bridge to convey information from gene-specific regulatory proteins to the basal RNA polymerase II transcription machinery. Mediator is recruited to promoters by direct interactions with regulatory proteins and serves as a scaffold for t…		NCoils: 0.08 (21/253); 0.08 (21/251)	SEG: 0.06 (14/253)	RNA polymerase II transcription cofactor activity [GO:0001104]; body morphogenesis [GO:0010171]; embryo development ending in birth or egg hatching [GO:0009792]; germ cell development [GO:0007281]; gonad development [GO:0008406]; hermaphrodite genitalia development [GO:0040035]; locomotion [GO:0040011]; mediator complex [GO:0016592]; nematode larval development [GO:0002119]; regulation of transcr…
WBGene00010783|K11H3.6|mrpl-36	21.43	0.16	133.94	protein	77 aa	77			Ribosomal_L36 [PF00444.13]	Ribosomal protein L36 [euNOG36196]; Ribosomal protein L36 [meNOG20068]				intracellular [GO:0005622]; ribosome [GO:0005840]; structural constituent of ribosome [GO:0003735]; translation [GO:0006412]
WBGene00021626|Y47D7A.14|rft-2	3.99	0	133	protein	463-476 aa	476			DUF1011 [PF06237.7]	Protein involved in riboflavin transport [meNOG08962]; Uncharacterized conserved protein [KOG4255]	SigP+TM(10x)		SEG: 0.13 (60/476)	embryo development ending in birth or egg hatching [GO:0009792]; receptor-mediated endocytosis [GO:0006898]
WBGene00020634|T20F7.7|acs-9	3.99	0	133	protein	497 aa	497			AMP-binding [PF00501.23]; AMP-binding_C [PF13193.1]	AMP dependent CoA ligase [meNOG12258]; Acyl-CoA synthetase [KOG1176]; Acyl-CoA synthetases (AMP-forming)/AMP-acid ligases II [COG0318]				catalytic activity [GO:0003824]; metabolic process [GO:0008152]
WBGene00016606|C43E11.8|exoc-7	9.31	0.07	133	protein	630 aa	630			Exo70 [PF03081.10]; Sec34 [PF04136.10]	Exocyst complex component 7 protein [meNOG08385]; Exocyst component protein and related proteins [KOG2344]		NCoils: 0.03 (21/630)	SEG: 0.03 (20/630)	cis-Golgi network [GO:0005801]; exocyst [GO:0000145]; exocytosis [GO:0006887]; intracellular protein transport [GO:0006886]; membrane [GO:0016020]
WBGene00020043|R13A1.5	88.57	0.69	128.36	protein	155 aa	155					SigP
WBGene00003582|F52G2.1|dcap-2	3.84	0	128	protein	596-786 aa	786			DCP2 [PF05026.8]; NUDIX [PF00293.23]	DCP2 decapping enzyme homolog (S. cerevisiae) [meNOG07662]; Decapping enzyme complex, predicted pyrophosphatase DCP2 [KOG2937]; NTP pyrophosphohydrolases including oxidative damage repair enzymes [COG0494]			SEG: 0.17 (132/770)	P granule [GO:0043186]; RNA binding [GO:0003723]; cytoplasmic mRNA processing body [GO:0000932]; deadenylation-dependent decapping of nuclear-transcribed mRNA [GO:0000290]; embryo development ending in birth or egg hatching [GO:0009792]; hydrolase activity [GO:0016787]; m7G(5')pppN diphosphatase activity [GO:0050072]; manganese ion binding [GO:0030145]
WBGene00015912|C17F4.5|fbxc-50	3.83	0	127.67	protein	348 aa	348			DUF3557 [PF12078.3]	F-box domain [LSE0263]				positive regulation of multicellular organism growth [GO:0040018]
WBGene00018959|F56D1.1	49.35	0.39	126.54	protein	468 aa	468			zf-C2H2 [PF00096.21]; zf-C2H2_4 [PF13894.1]; zf-H2C2_2 [PF13465.1]	FOG: Zn-finger [KOG1721]; Zinc finger protein [meNOG01747]			SEG: 0.16 (76/468)	metal ion binding [GO:0046872]; nucleic acid binding [GO:0003676]; reproduction [GO:0000003]
WBGene00006572|C06G3.11|tin-9.1	178.6	1.42	125.77	protein	78-90 aa	90			zf-Tim10_DDP [PF02953.10]	Mitochondrial import inner membrane translocase, subunit TIM9 [KOG3479]; Mitochondrial intermembrane chaperone that participates in the import and insertion of multi-pass transmembrane proteins into the mitochondrial inner membrane. May also be required for the transfer of beta-barrel precursors from the TOM complex to the sorting and assembly machinery (SAM complex) of the outer membrane. Acts a…				embryo development ending in birth or egg hatching [GO:0009792]; growth [GO:0040007]; hermaphrodite genitalia development [GO:0040035]; locomotion [GO:0040011]; positive regulation of multicellular organism growth [GO:0040018]; protein import into mitochondrial inner membrane [GO:0045039]; regulation of multicellular organism growth [GO:0040014]; reproduction [GO:0000003]
WBGene00015462|C05C8.5	3.76	0	125.33	protein	594 aa	594			RNase_T [PF00929.19]	3'-5' exonuclease [KOG2248]; DNA polymerase III, epsilon subunit and related 3'-5' exonucleases [COG0847]; Exonuclease nef-sp [meNOG00553]			SEG: 0.07 (44/594)	body morphogenesis [GO:0010171]; exonuclease activity [GO:0004527]; nematode larval development [GO:0002119]; nucleic acid binding [GO:0003676]; oviposition [GO:0018991]
WBGene00007845|C31E10.4	3.73	0	124.33	protein	177 aa	177
WBGene00006933|F59G1.3|vps-35	32.2	0.26	123.85	protein	821 aa	821			Vps35 [PF03635.12]	Membrane coat complex Retromer, subunit VPS35 [KOG1107]; Vacuolar protein sorting 35 [meNOG04480]		NCoils: 0.03 (21/821)	SEG: 0.05 (37/821)	binding [GO:0005488]; embryo development ending in birth or egg hatching [GO:0009792]; locomotion [GO:0040011]; positive regulation of multicellular organism growth [GO:0040018]; protein transport [GO:0015031]; receptor-mediated endocytosis [GO:0006898]; reproduction [GO:0000003]; retrograde transport, endosome to Golgi [GO:0042147]; retromer complex [GO:0030904]
WBGene00016494|C37A2.8	4.95	0.04	123.75	protein	93-336 aa	336			DUF4078 [PF13300.1]	Unnamed protein [LSE4071]		NCoils: 0.22 (75/336)	SEG: 0.18 (60/336)	reproduction [GO:0000003]
WBGene00020499|T14B4.2	3.69	0	123	protein	139 aa	139			Ribosomal_S18 [PF01084.15]				SEG: 0.10 (14/139)	embryo development ending in birth or egg hatching [GO:0009792]; intracellular [GO:0005622]; nematode larval development [GO:0002119]; receptor-mediated endocytosis [GO:0006898]; reproduction [GO:0000003]; ribosome [GO:0005840]; structural constituent of ribosome [GO:0003735]; translation [GO:0006412]
WBGene00022776|ZK616.6|perm-3	3.67	0	122.33	protein	113-174 aa	174			DUF1077 [PF06417.7]	Predicted membrane protein [KOG3318]; Transmembrane protein 85 [meNOG05738]	TM(2x)			developmental process [GO:0032502]; embryo development ending in birth or egg hatching [GO:0009792]; nematode larval development [GO:0002119]; reproduction [GO:0000003]
WBGene00012996|Y48C3A.16|pinn-4	3.63	0	121	protein	126 aa	126			Rotamase [PF00639.16]; Rotamase_3 [PF13616.1]	Cis/Trans isomerase NIMA-interacting, 4 [meNOG17956]; Parvulin-like peptidyl-prolyl cis-trans isomerase [KOG3258]; Parvulin-like peptidyl-prolyl isomerase [COG0760]			SEG: 0.18 (23/126)	plasma membrane [GO:0005886]
WBGene00000558|R09B5.9|cnc-4	59.18	0.49	120.78	protein	66 aa	66				Unnamed protein [LSE4106]	SigP+TM(1x)		SEG: 0.64 (42/66)	defense response to fungus [GO:0050832]; innate immune response [GO:0045087]
WBGene00021044|W05H7.1	3.62	0	120.67	protein	131 aa	131						NCoils: 0.40 (52/131)	SEG: 0.29 (38/131)
WBGene00009640|F42F12.9|nspc-10	358.94	2.98	120.45	protein	101 aa	101					SigP
WBGene00004403|Y116A8C.16|rom-4	52.87	0.44	120.16	protein	116-1205 aa	1205			Rhomboid [PF01694.17]	Rhomboid family proteins [KOG2290]; Serine-Type endopeptidase [meNOG00593]; Uncharacterized membrane protein (homolog of Drosophila rhomboid) [COG0705]	TM(1x); TM(8x)		SEG: 0.26 (38/145)	integral component of membrane [GO:0016021]; proteolysis [GO:0006508]; serine-type endopeptidase activity [GO:0004252]
WBGene00008411|D2030.1|mans-1	87.06	0.73	119.26	protein	540 aa	540			Glyco_hydro_47 [PF01532.15]	Mannosidase, alpha, class [meNOG07681]; Mannosyl-oligosaccharide alpha-1,2-mannosidase and related glycosyl hydrolases [KOG2204]	TM(1x)			calcium ion binding [GO:0005509]; determination of adult lifespan [GO:0008340]; mannosyl-oligosaccharide 1,2-alpha-mannosidase activity [GO:0004571]; membrane [GO:0016020]
WBGene00008900|F16H6.10	102.36	0.86	119.02	protein	270 aa	270				Unnamed protein [LSE0736]				innate immune response [GO:0045087]
WBGene00010329|F59D12.1	3.55	0	118.33	protein	318 aa	318		7TM_GPCRs	7tm_1 [PF00001.16]	FOG: 7 transmembrane receptor [KOG3656]; G protein-coupled receptor [meNOG07904]	TM(7x)		SEG: 0.13 (40/318)	G-protein coupled receptor activity [GO:0004930]; G-protein coupled receptor signaling pathway [GO:0007186]; integral component of membrane [GO:0016021]; locomotion [GO:0040011]
WBGene00003435|C33F10.9|msp-40	3301.3	27.99	117.95	protein	127 aa	127			Motile_Sperm [PF00635.21]	Major sperm protein domain [LSE0579]				lipid storage [GO:0019915]; structural molecule activity [GO:0005198]
WBGene00008211|C49F5.7	480.04	4.1	117.08	protein	88 aa	88				Unnamed protein [LSE0858]
WBGene00013740|Y111B2A.20|hut-1	3.51	0	117	protein	46-340 aa	340			EamA [PF00892.15]; TPT [PF03151.11]; UAA [PF08449.6]	Permeases of the drug/metabolite transporter (DMT) superfamily [COG0697]; Solute carrier family 35 member B1 protein [meNOG10021]; UDP-galactose transporter related protein [KOG1580]	SigP; TM(8x)		SEG: 0.06 (21/340)	Golgi apparatus [GO:0005794]; embryo development ending in birth or egg hatching [GO:0009792]; endoplasmic reticulum [GO:0005783]; endoplasmic reticulum organization [GO:0007029]; nematode larval development [GO:0002119]; positive regulation of growth rate [GO:0040010]; reproduction [GO:0000003]; transmembrane transport [GO:0055085]
WBGene00004806|T27F2.1|skp-1	4.65	0.04	116.25	protein	535 aa	535			SKIP_SNW [PF02731.10]	SNW domain containing 1 protein [meNOG01155]; mRNA splicing factor/probable chromatin binding snw family nuclear protein [KOG2441]		NCoils: 0.05 (28/535)	SEG: 0.17 (93/535)	embryo development ending in birth or egg hatching [GO:0009792]; germ cell development [GO:0007281]; hermaphrodite genitalia development [GO:0040035]; locomotion [GO:0040011]; mRNA splicing, via spliceosome [GO:0000398]; molting cycle [GO:0042303]; molting cycle, collagen and cuticulin-based cuticle [GO:0018996]; nematode larval development [GO:0002119]; oviposition [GO:0018991]; positive regulat…
WBGene00004443|B0513.3|rpl-29	852.47	7.34	116.14	protein	31-62 aa	62	Housekeeping		Ribosomal_L29e [PF01779.12]	60S ribosomal protein L29 [KOG3504]; Ribosomal protein L29 [meNOG14420]				intracellular [GO:0005622]; ribosome [GO:0005840]; structural constituent of ribosome [GO:0003735]; translation [GO:0006412]
WBGene00021433|Y39A3A.2	3.48	0	116	protein	264 aa	264			PAN_3 [PF08277.7]	Cysteine rich domain (CW domain) probably distantly related to the C-type lectin [LSE0507]	SigP
WBGene00021408|Y38C1AB.6|trpl-4	3.48	0	116	protein	778 aa	778				Unnamed protein [LSE0729]	TM(7x)	NCoils: 0.05 (42/778)	SEG: 0.07 (54/778)
WBGene00008442|E01B7.2	8.1	0.07	115.71	protein	211 aa	211								regulation of transcription, DNA-templated [GO:0006355]; transcription cofactor activity [GO:0003712]
WBGene00013558|Y75B8A.25	23.11	0.2	115.55	protein	838 aa	838							SEG: 0.07 (56/838)
WBGene00018271|F41C3.5	122.12	1.06	115.21	protein	469 aa	469			Peptidase_S10 [PF00450.17]	Carboxypeptidase C (cathepsin A) [COG2939]; Cathepsin A protein [meNOG00707]; Serine carboxypeptidases (lysosomal cathepsin A) [KOG1282]	SigP			proteolysis [GO:0006508]; serine-type carboxypeptidase activity [GO:0004185]
WBGene00006600|ZK1290.2|tph-1	8.05	0.07	115	protein	429-532 aa	532			Biopterin_H [PF00351.16]	Aromatic amino acid hydroxylase [KOG3820]; Hydroxylase [meNOG01821]; Phenylalanine-4-hydroxylase [COG3186]				aromatic amino acid family metabolic process [GO:0009072]; dauer larval development [GO:0040024]; determination of adult lifespan [GO:0008340]; embryo development ending in birth or egg hatching [GO:0009792]; intracellular [GO:0005622]; iron ion binding [GO:0005506]; lipid storage [GO:0019915]; monooxygenase activity [GO:0004497]; multicellular organismal homeostasis [GO:0048871]; organ senescenc…
WBGene00002997|B0454.1|lin-8	3.44	0	114.67	protein	386 aa	386			Lin-8 [PF03353.10]	Uncharacterized protein [LSE0527]			SEG: 0.14 (55/386)	negative regulation of vulval development [GO:0040027]; nucleus [GO:0005634]
WBGene00003890|T20H4.1|osm-10	4.58	0.04	114.5	protein	419 aa	419			Motile_Sperm [PF00635.21]				SEG: 0.14 (57/419)	axon [GO:0030424]; cytoplasm [GO:0005737]; neuron projection [GO:0043005]; neuronal cell body [GO:0043025]; osmosensor activity [GO:0005034]; osmosensory signaling pathway [GO:0007231]; structural molecule activity [GO:0005198]
WBGene00022465|Y110A7A.20|ift-20	3.41	0	113.67	protein	129 aa	129			IFT20 [PF14931.1]	Intraflagellar transport 20 homolog (Chlamydomonas) protein [meNOG18294]; Intraflagellar transport protein [euNOG09887]		NCoils: 0.33 (42/129)		dendrite [GO:0030425]; neuronal cell body [GO:0043025]; nonmotile primary cilium [GO:0031513]
WBGene00019842|R02F11.4	3.4	0	113.33	protein	630 aa	630			LRR_1 [PF00560.28]; LRR_4 [PF12799.2]; LRR_7 [PF13504.1]; LRR_8 [PF13855.1]	Leucine-rich repeat (LRR) protein [COG4886]; Protein phosphatase 1, regulatory subunit, and related proteins [KOG0531]		NCoils: 0.04 (28/630)	SEG: 0.04 (25/630)
WBGene00010281|F58G11.3	3.4	0	113.33	protein; ncRNA	666 aa	666				Tudor domain containing 5 protein [meNOG09842]; Unnamed protein [LSE0871]		NCoils: 0.03 (21/666)	SEG: 0.13 (84/666)
WBGene00021906|Y55B1AR.2	22.6	0.2	113	protein	456-573 aa	573						NCoils: 0.05 (21/456); 0.04 (21/573)	SEG: 0.19 (86/456)
WBGene00022116|Y71F9AL.11	3.38	0	112.67	protein	196 aa	196					TM(1x)		SEG: 0.27 (52/196)
WBGene00010502|K02C4.3	14.62	0.13	112.46	protein	1276 aa	1276			UCH [PF00443.24]; UCH_1 [PF13423.1]			NCoils: 0.04 (52/1276)	SEG: 0.01 (17/1276)	ubiquitin-dependent protein catabolic process [GO:0006511]; ubiquitinyl hydrolase activity [GO:0036459]
WBGene00021427|Y38F2AR.9	3.37	0	112.33	protein	81 aa	81			Sec61_beta [PF03911.11]	Sec61 beta subunit [meNOG17867]; Sec61 protein translocation complex, beta subunit [KOG3457]	TM(1x)		SEG: 0.22 (18/81)
WBGene00011959|T23G4.3	11.23	0.1	112.3	protein	500 aa	500			RNase_Zc3h12a_2 [PF14626.1]				SEG: 0.10 (51/500)
WBGene00007020|Y104H12D.1|mdt-20	3.34	0	111.33	protein	83-198 aa	198			Med20 [PF08612.6]	Component of the Mediator complex, a coactivator involved in the regulated transcription of nearly all RNA polymerase II-dependent genes. Mediator functions as a bridge to convey information from gene-specific regulatory proteins to the basal RNA polymerase II transcription machinery. Mediator is recruited to promoters by direct interactions with regulatory proteins and serves as a scaffold for t…				RNA polymerase II transcription cofactor activity [GO:0001104]; mediator complex [GO:0016592]; regulation of transcription from RNA polymerase II promoter [GO:0006357]
WBGene00007556|C14A4.3	3.32	0	110.67	protein	603 aa	603			Glyco_transf_22 [PF03901.12]	Asparagine-Linked glycosylation 9, alpha-1,2-mannosyltransferase homolog (S. cerevisiae) [meNOG06638]; Mannosyltransferase [KOG2515]	TM(9x)		SEG: 0.06 (34/603)	transferase activity, transferring glycosyl groups [GO:0016757]
WBGene00006985|Y39E4B.8|zig-8	12	0.11	109.09	protein	268 aa	268			I-set [PF07679.11]; Ig_2 [PF13895.1]; V-set [PF07686.12]; ig [PF00047.20]	FOG: Immunoglobulin C-2 Type/fibronectin type III domains [KOG3510]	SigP+TM(1x)		SEG: 0.08 (21/268)
WBGene00009270|F30F8.1	318.17	2.92	108.96	protein	645 aa	645							SEG: 0.08 (51/645)
WBGene00004125|F44B9.7|mdt-30	3.26	0	108.67	protein	466 aa	466				Replication factor C, subunit RFC5 [KOG0990]		NCoils: 0.05 (21/466)	SEG: 0.41 (190/466)	body morphogenesis [GO:0010171]; embryo development ending in birth or egg hatching [GO:0009792]; locomotion [GO:0040011]; receptor-mediated endocytosis [GO:0006898]
WBGene00007167|B0393.2|rbg-3	40.02	0.37	108.16	protein	585 aa	585			RabGAP-TBC [PF00566.13]	TBC1 domain family, member 5 protein [meNOG02643]; Ypt/Rab-specific GTPase-activating protein GYP6 [KOG1091]		NCoils: 0.04 (21/585)	SEG: 0.06 (35/585)	GTPase activator activity [GO:0005096]; Rab GTPase activator activity [GO:0005097]; cytoplasm [GO:0005737]; lipid storage [GO:0019915]; regulation of Rab GTPase activity [GO:0032313]
WBGene00020404|T10B11.8	28.05	0.26	107.88	protein	467-469 aa	469							SEG: 0.10 (48/467)	embryo development ending in birth or egg hatching [GO:0009792]; striated muscle myosin thick filament assembly [GO:0071688]
WBGene00020628|T20F5.6	18.31	0.17	107.71	protein	794 aa	794			zf-C3HC4 [PF00097.20]; zf-C3HC4_2 [PF13923.1]; zf-C3HC4_3 [PF13920.1]; zf-RING_2 [PF13639.1]; zf-RING_5 [PF14634.1]; zf-RING_UBOX [PF13445.1]	Predicted E3 ubiquitin ligase [KOG2177]		NCoils: 0.07 (56/794)	SEG: 0.21 (166/794)	protein binding [GO:0005515]; zinc ion binding [GO:0008270]
WBGene00003592|ZK1290.4|nfi-1	39.73	0.37	107.38	protein	787-823 aa	823			MH1 [PF03165.11]; NfI_DNAbd_pre-N [PF10524.4]	Nuclear factor I [KOG3663]; Nuclear factor I [meNOG03057]		NCoils: 0.03 (21/807); 0.03 (21/787); 0.03 (21/823)	SEG: 0.10 (83/823)	DNA replication [GO:0006260]; determination of adult lifespan [GO:0008340]; intracellular [GO:0005622]; nucleus [GO:0005634]; positive regulation of transcription from RNA polymerase II promoter [GO:0045944]; regulation of locomotion [GO:0040012]; regulation of oviposition [GO:0046662]; regulation of pharyngeal pumping [GO:0043051]; regulation of transcription, DNA-templated [GO:0006355]; sequenc…
WBGene00001460|C52D10.11|flp-17	60.91	0.57	106.86	protein	130 aa	130				Unnamed protein [TWOG0210]	SigP		SEG: 0.10 (13/130)	neuropeptide signaling pathway [GO:0007218]
WBGene00004490|F37C12.11|rps-21	1893.55	17.93	105.61	protein	88 aa	88	Housekeeping		Ribosomal_S21e [PF01249.13]	40S ribosomal protein S21 [KOG3486]; Ribosomal protein S21 [meNOG19763]				embryo development ending in birth or egg hatching [GO:0009792]; intracellular [GO:0005622]; molting cycle, collagen and cuticulin-based cuticle [GO:0018996]; nematode larval development [GO:0002119]; reproduction [GO:0000003]; ribosome [GO:0005840]; structural constituent of ribosome [GO:0003735]; translation [GO:0006412]
WBGene00018904|F55G1.9	600.18	5.7	105.29	protein	299 aa	299			F420_oxidored [PF03807.12]; P5CR_dimer [PF14748.1]	Pyrroline-5-Carboxylate reductase [meNOG00963]; Pyrroline-5-carboxylate reductase [COG0345]; Pyrroline-5-carboxylate reductase [KOG3124]				oxidation-reduction process [GO:0055114]; proline biosynthetic process [GO:0006561]; pyrroline-5-carboxylate reductase activity [GO:0004735]
WBGene00010551|K04B12.3|smg-8	726.49	6.9	105.29	protein	355-873 aa	873			DUF2146 [PF10220.4]	Protein SMG8 (Protein smg-8 homolog) [meNOG05371]; Uncharacterized conserved protein [KOG3692]			SEG: 0.11 (39/355)	cytoplasm [GO:0005737]; locomotion [GO:0040011]; nuclear-transcribed mRNA catabolic process, nonsense-mediated decay [GO:0000184]; striated muscle dense body [GO:0055120]
WBGene00020891|T28C12.4	31.53	0.3	105.1	protein	578-658 aa	658			Abhydrolase_3 [PF07859.8]; COesterase [PF00135.23]	Carboxylesterase [meNOG03627]; Carboxylesterase and related proteins [KOG1516]; Carboxylesterase type B [COG2272]
WBGene00004050|E02H1.4|pme-2	1059.87	10.15	104.42	protein	538 aa	538			PARP [PF00644.15]; PARP_reg [PF02877.9]; WGR [PF05406.10]	NAD+ ADP-ribosyltransferase Parp, required for poly-ADP ribosylation of nuclear proteins [KOG1037]; Poly (ADP-ribose) polymerase [meNOG00054]			SEG: 0.11 (60/538)	NAD+ ADP-ribosyltransferase activity [GO:0003950]; protein ADP-ribosylation [GO:0006471]; reproduction [GO:0000003]
WBGene00010284|F58H1.1|aman-2	27.1	0.26	104.23	protein	1145 aa	1145			Alpha-mann_mid [PF09261.6]; Glyco_hydro_38 [PF01074.17]; Glyco_hydro_38C [PF07748.8]		TM(1x)	NCoils: 0.04 (51/1145)	SEG: 0.03 (31/1145)	Golgi apparatus [GO:0005794]; alpha-mannosidase activity [GO:0004559]; carbohydrate binding [GO:0030246]; carbohydrate metabolic process [GO:0005975]; catalytic activity [GO:0003824]; hydrolase activity, hydrolyzing O-glycosyl compounds [GO:0004553]; mannose metabolic process [GO:0006013]; mannosidase activity [GO:0015923]; zinc ion binding [GO:0008270]
WBGene00021810|Y53G8AR.2|phf-15	13.52	0.13	104	protein	700-741 aa	741			PHD_2 [PF13831.1]; zf-HC5HC2H [PF13771.1]; zf-HC5HC2H_2 [PF13832.1]	PHD finger protein [KOG0954]; PHD finger protein [meNOG04258]; PHD zinc finger-containing protein [COG5141]				negative regulation of vulval development [GO:0040027]; nematode larval development [GO:0002119]; protein binding [GO:0005515]; zinc ion binding [GO:0008270]
WBGene00016873|C52B11.4	3.12	0	104	protein	82 aa	82								embryo development ending in birth or egg hatching [GO:0009792]; oviposition [GO:0018991]
WBGene00003079|F28F8.3|lsm-5	52.96	0.51	103.84	protein	91 aa	91			LSM [PF01423.17]	LSM5 homolog, U6 small nuclear RNA associated protein [meNOG18956]; Small nuclear ribonucleoprotein (snRNP) homolog [COG1958]; U6 snRNA-associated Sm-like protein [KOG1775]				apoptotic process [GO:0006915]; embryo development ending in birth or egg hatching [GO:0009792]; regulation of cell proliferation [GO:0042127]; regulation of meiosis [GO:0040020]; reproduction [GO:0000003]
WBGene00008481|E04D5.2	3.1	0	103.33	protein	433 aa	433				FOG: 7 transmembrane receptor [KOG3656]	TM(7x)		SEG: 0.03 (12/433)	G-protein coupled receptor activity [GO:0004930]; G-protein coupled receptor signaling pathway [GO:0007186]; integral component of membrane [GO:0016021]
WBGene00007260|C02C6.2|olrn-1	3.1	0	103.33	protein	554-561 aa	561				Protein involved in dorsal closure [euNOG05401]; Protein involved in dorsal closure [meNOG11551]; Unnamed protein [TWOG0741]	TM(3x)		SEG: 0.01 (8/561)	olfactory learning [GO:0008355]
WBGene00001629|Y116F11B.12|gly-4	3.1	0	103.33	protein	453-589 aa	589			Glyco_tranf_2_2 [PF10111.4]; Glyco_transf_7C [PF02709.9]; Glycos_transf_2 [PF00535.21]; Ricin_B_lectin [PF00652.17]	Predicted polypeptide N-acetylgalactosaminyltransferase [KOG3738]; Udp-N-Acetyl-Alpha-D-Galactosamine:Polypeptide N-acetylgalactosaminyltransferase 2 (GalNAc-T2) [meNOG08650]	SigP		SEG: 0.06 (28/480)	polypeptide N-acetylgalactosaminyltransferase activity [GO:0004653]; protein O-linked glycosylation via threonine [GO:0018243]
WBGene00013406|Y63D3A.7	67.07	0.65	103.18	protein	92 aa	92			L51_S25_CI-B8 [PF05047.11]					embryo development ending in birth or egg hatching [GO:0009792]; nematode larval development [GO:0002119]
WBGene00019022|F58A6.1	348.39	3.38	103.07	protein	278 aa	278			ECH [PF00378.15]	Enoyl Coenzyme A hydratase 1, peroxisomal [meNOG01869]; Enoyl-CoA hydratase/carnithine racemase [COG1024]; Enoyl-CoA isomerase [KOG1681]				catalytic activity [GO:0003824]; metabolic process [GO:0008152]
WBGene00018991|F56F11.4	41.05	0.4	102.62	protein	411-432 aa	432			AAA [PF00004.24]; AAA_16 [PF13191.1]; AAA_2 [PF07724.9]; AAA_22 [PF13401.1]; AAA_5 [PF07728.9]	26S proteasome regulatory complex, ATPase RPT6 [KOG0728]; ATP-dependent 26S proteasome regulatory subunit [COG1222]; Proteasome (prosome, macropain) 26S subunit, ATPase, 5 [meNOG10520]		NCoils: 0.10 (42/411); 0.10 (42/432)		ATP binding [GO:0005524]; cytoplasm [GO:0005737]; embryo development ending in birth or egg hatching [GO:0009792]; hermaphrodite genitalia development [GO:0040035]; hydrolase activity [GO:0016787]; locomotion [GO:0040011]; nematode larval development [GO:0002119]; protein catabolic process [GO:0030163]; reproduction [GO:0000003]
WBGene00013998|ZK550.4	17.28	0.17	101.65	protein	433 aa	433			TFIIE-A_C-term [PF11521.3]; TFIIE_alpha [PF02002.12]	General transcription factor IIE, polypeptide 1, alpha 56kDa [meNOG04964]; Transcription initiation factor IIE, alpha subunit [COG1675]; Transcription initiation factor IIE, alpha subunit [KOG2593]		NCoils: 0.05 (21/433)	SEG: 0.07 (31/433)	RNA polymerase II transcription factor binding transcription factor activity [GO:0001076]; body morphogenesis [GO:0010171]; embryo development ending in birth or egg hatching [GO:0009792]; locomotion [GO:0040011]; receptor-mediated endocytosis [GO:0006898]; transcription factor TFIIE complex [GO:0005673]; transcription initiation from RNA polymerase II promoter [GO:0006367]
WBGene00003464|F32B6.6|msp-77	730.47	7.19	101.6	protein	127 aa	127			Motile_Sperm [PF00635.21]	Major sperm protein domain [LSE0579]				lipid storage [GO:0019915]; oocyte maturation [GO:0001556]; positive regulation of MAPK cascade [GO:0043410]; positive regulation of smooth muscle contraction [GO:0045987]; structural molecule activity [GO:0005198]
WBGene00012243|W04D2.4	1690.67	16.65	101.54	protein	624 aa	624				C2H2-type Zn-finger [LSE0537]			SEG: 0.13 (80/624)	embryo development ending in birth or egg hatching [GO:0009792]; gamete generation [GO:0007276]; nematode larval development [GO:0002119]; receptor-mediated endocytosis [GO:0006898]; reproduction [GO:0000003]
WBGene00021497|Y40C5A.4	130.78	1.29	101.38	protein; ncRNA	293-425 aa	425			GDPD [PF03009.12]	7-transmembrane receptor [LSE0531]	TM(1x); TM(7x)		SEG: 0.07 (21/293)	glycerol metabolic process [GO:0006071]; glycerophosphodiester phosphodiesterase activity [GO:0008889]; integral component of membrane [GO:0016021]; lipid metabolic process [GO:0006629]; phosphoric diester hydrolase activity [GO:0008081]
WBGene00010113|F55D12.5	976.06	9.69	100.73	protein	387-552 aa	552					SigP+TM(1x); TM(1x)	NCoils: 0.10 (54/552); 0.14 (54/387)	SEG: 0.57 (219/387)
WBGene00000403|B0034.3|casy-1	7.02	0.07	100.29	protein	160-984 aa	984			Cadherin [PF00028.12]	Calsyntenin [KOG1834]; Calsyntenin protein [meNOG03540]	SigP+TM(1x); TM(1x)		SEG: 0.39 (62/160)	associative learning [GO:0008306]; calcium ion binding [GO:0005509]; embryo development ending in birth or egg hatching [GO:0009792]; extracellular space [GO:0005615]; homophilic cell adhesion [GO:0007156]; intracellular membrane-bounded organelle [GO:0043231]; membrane [GO:0016020]; neuronal cell body membrane [GO:0032809]; olfactory learning [GO:0008355]
WBGene00044238|C30H6.12	10.01	0.1	100.1	protein	165-195 aa	195							SEG: 0.32 (53/165)
WBGene00044175|C12D8.19|fipr-9	3	0	100	protein	73 aa	73					SigP		SEG: 0.58 (42/73)
WBGene00011835|T19B10.8	62.84	0.63	99.75	protein	718 aa	718			Abhydrolase_5 [PF12695.2]; Abhydrolase_6 [PF12697.2]; PGAP1 [PF07819.8]	Negative regulator of COPII vesicle formation [KOG3724]; Post-Gpi attachment to proteins 1 [meNOG05874]	TM(8x)		SEG: 0.06 (42/718)	GPI anchor metabolic process [GO:0006505]; embryo development ending in birth or egg hatching [GO:0009792]; hydrolase activity, acting on ester bonds [GO:0016788]; intracellular protein transport [GO:0006886]
WBGene00009831|F47G9.4	39.87	0.4	99.67	protein	822 aa	822			zf-B_box [PF00643.19]	Predicted E3 ubiquitin ligase [KOG2177]; Ring finger protein 207 [meNOG05322]		NCoils: 0.08 (66/822)	SEG: 0.10 (81/822)	intracellular [GO:0005622]; protein binding [GO:0005515]; zinc ion binding [GO:0008270]
WBGene00004187|C50C3.6|prp-8	19.86	0.2	99.3	protein	2329 aa	2329			JAB [PF01398.16]; PRO8NT [PF08082.6]; PROCN [PF08083.6]; PROCT [PF08084.6]; PRP8_domainIV [PF12134.3]; RRM_4 [PF10598.4]; U5_2-snRNA_bdg [PF10597.4]; U6-snRNA_bdg [PF10596.4]	PRP8 pre-mRNA processing factor 8 homolog (S. cerevisiae) [meNOG02877]; U5 snRNP spliceosome subunit [COG5178]; U5 snRNP spliceosome subunit [KOG1795]		NCoils: 0.01 (21/2329)	SEG: 0.03 (65/2329)	RNA binding [GO:0003723]; U5 snRNA binding [GO:0030623]; U6 snRNA binding [GO:0017070]; cell migration [GO:0016477]; embryo development ending in birth or egg hatching [GO:0009792]; gonad development [GO:0008406]; hermaphrodite genitalia development [GO:0040035]; locomotion [GO:0040011]; mRNA splicing [GO:0006371]; mRNA splicing, via spliceosome [GO:0000398]; meiotic chromosome segregation [GO:00…
WBGene00018400|F43H9.4	185.01	1.88	98.41	protein	297 aa	297				Unnamed protein [LSE1014]				glycine N-acyltransferase activity [GO:0047961]; mitochondrion [GO:0005739]
WBGene00011871|T20G5.9	9.84	0.1	98.4	protein	164 aa	164			Mago-bind [PF09282.5]	Regulator of the exon junction complex (EJC), a multiprotein complex that associates immediately upstream of the exon-exon junction on mRNAs and serves as a positional landmarks for the intron exon structure of genes and directs post- transcriptional processes in the cytoplasm such as mRNA export, nonsense-mediated mRNA decay or [meNOG07618]; Uncharacterized conserved protein [KOG4325]				protein binding [GO:0005515]
WBGene00044413|B0205.12	2.89	0	96.33	protein	50 aa	50			DUF4535 [PF15054.1]		SigP
WBGene00010619|K07A1.15	14.45	0.15	96.33	protein	122 aa	122			LSM [PF01423.17]
WBGene00006522|C56E6.1|abcx-1	9.6	0.1	96	protein	710 aa	710					TM(7x)		SEG: 0.10 (73/710)
WBGene00016209|C29E4.12	190.28	1.99	95.62	protein	108 aa	108				UPF0562 protein C7orf55 [meNOG16791]; Uncharacterized conserved protein [KOG2359]				embryo development ending in birth or egg hatching [GO:0009792]
WBGene00017734|F23C8.5	2.83	0	94.33	protein	59-255 aa	255			ETF [PF01012.16]	Electron transfer flavoprotein, beta subunit [COG2086]; Electron transfer flavoprotein, beta subunit [KOG3180]; Electron-Transfer-Flavoprotein [meNOG00975]			SEG: 0.07 (18/255)	electron carrier activity [GO:0009055]; embryo development ending in birth or egg hatching [GO:0009792]
WBGene00007645|C17E4.6	52.79	0.56	94.27	protein	391 aa	391			YL1 [PF05764.8]; YL1_C [PF08265.6]	DNA-binding protein YL1 and related proteins [KOG2897]; Vacuolar protein sorting [meNOG04730]			SEG: 0.13 (52/391)	negative regulation of vulval development [GO:0040027]; nucleus [GO:0005634]; regulation of transcription, DNA-templated [GO:0006355]
WBGene00012005|T24H10.7|jun-1	18.75	0.2	93.75	protein	101-319 aa	319			bZIP_1 [PF00170.16]; bZIP_Maf [PF03131.12]	Protein dimerization [meNOG13558]; Transcriptional activator of the JUN family [KOG0837]		NCoils: 0.11 (35/319); 0.12 (35/299); 0.35 (35/101); 0.23 (35/155); 0.21 (35/164)	SEG: 0.27 (42/155)	body morphogenesis [GO:0010171]; embryo development ending in birth or egg hatching [GO:0009792]; nematode larval development [GO:0002119]; nucleus [GO:0005634]; regulation of transcription, DNA-templated [GO:0006355]; reproduction [GO:0000003]; sequence-specific DNA binding [GO:0043565]; sequence-specific DNA binding transcription factor activity [GO:0003700]; transcription factor binding [GO:00…
WBGene00009477|F36F2.3|rbpl-1	2911.29	31.09	93.64	protein	363-1128 aa	1128			DWNN [PF08783.6]	Predicted E3 ubiquitin ligase [KOG0314]; Retinoblastoma binding protein 6 [meNOG10284]; Uncharacterized conserved protein, contains RING Zn-finger [COG5222]		NCoils: 0.08 (86/1128); 0.14 (51/363)	SEG: 0.45 (506/1128)	embryo development ending in birth or egg hatching [GO:0009792]; nucleic acid binding [GO:0003676]; nucleus [GO:0005634]; zinc ion binding [GO:0008270]
WBGene00022232|Y73B6BL.3|exos-2	227.8	2.44	93.36	protein	303 aa	303			ECR1_N [PF14382.1]	Exosomal 3'-5' exoribonuclease complex, subunit Rrp4 [KOG3013]; Exosome component 2 protein [meNOG12410]; RNA-binding protein Rrp4 and related proteins (contain S1 domain and KH domain) [COG1097]			SEG: 0.05 (15/303)	RNA binding [GO:0003723]; cytoplasm [GO:0005737]; exosome (RNase complex) [GO:0000178]; nucleus [GO:0005634]
WBGene00011218|R10E11.6	30.79	0.33	93.3	protein	331-371 aa	371				Synaptic vesicle protein EHS-1 and related EH domain proteins [KOG0998]			SEG: 0.09 (29/331)	calcium ion binding [GO:0005509]
WBGene00013568|Y75B12B.3	16.71	0.18	92.83	protein	94 aa	94						NCoils: 0.37 (35/94)
WBGene00010709|K09B11.2|nol-9	46.29	0.5	92.58	protein	125-549 aa	549			Clp1 [PF06807.9]; MobB [PF03205.9]	Nucleolar protein 9 [meNOG11627]; Predicted GTPase or GTP-binding protein [COG1341]; Uncharacterized conserved protein similar to ATP/GTP-binding protein [KOG2750]				reproduction [GO:0000003]
WBGene00001518|F47D12.1|gar-2	11.97	0.13	92.08	protein	245-667 aa	667		7TM_GPCRs	7TM_GPCR_Srsx [PF10320.4]; 7tm_1 [PF00001.16]	FOG: 7 transmembrane receptor [KOG3656]; G-Protein-Linked acetylcholine receptor [meNOG10855]	TM(1x); TM(5x); TM(6x)	NCoils: 0.06 (35/627); 0.06 (35/614); 0.05 (35/667); 0.10 (35/334)	SEG: 0.13 (87/667)	G-protein coupled acetylcholine receptor activity [GO:0016907]; G-protein coupled receptor activity [GO:0004930]; G-protein coupled receptor signaling pathway [GO:0007186]; integral component of membrane [GO:0016021]; integral component of plasma membrane [GO:0005887]
WBGene00001226|T23D8.4|eif-3.C	60.77	0.66	92.08	protein	898 aa	898			PCI [PF01399.22]; eIF-3c_N [PF05470.7]	Eukaryotic translation initiation factor 3 [meNOG12150]; Translation initiation factor 3, subunit c (eIF-3c) [KOG1076]		NCoils: 0.02 (21/898)	SEG: 0.12 (112/898)	apoptotic process [GO:0006915]; eukaryotic translation initiation factor 3 complex [GO:0005852]; protein binding [GO:0005515]; reproduction [GO:0000003]; translation initiation factor activity [GO:0003743]; translation initiation factor binding [GO:0031369]; translational initiation [GO:0006413]
WBGene00015466|C05C8.9|hyls-1	2.76	0	92	protein	162-274 aa	274			HYLS1_C [PF15311.1]	Hydrolethalus syndrome 1 protein [meNOG06518]; Unnamed protein [TWOG0986]				centriole [GO:0005814]; cilium assembly [GO:0042384]; foraging behavior [GO:0060756]; nonmotile primary cilium [GO:0031513]; protein binding [GO:0005515]
WBGene00017582|F18G5.6	625.29	6.8	91.95	protein	132 aa	132							SEG: 0.18 (24/132)	innate immune response [GO:0045087]
WBGene00006792|T06H11.1|unc-58	11.81	0.13	90.85	protein	553-591 aa	591			Ion_trans_2 [PF07885.11]	Tandem pore domain K+ channel [KOG1418]	TM(6x)		SEG: 0.02 (12/591)	locomotion [GO:0040011]; membrane [GO:0016020]; outward rectifier potassium channel activity [GO:0015271]; positive regulation of multicellular organism growth [GO:0040018]; potassium channel activity [GO:0005267]; potassium ion transmembrane transport [GO:0071805]; regulation of muscle contraction [GO:0006937]
WBGene00012990|Y48C3A.8|sam-10	5.44	0.06	90.67	protein	251-455 aa	455				Sequence-specific single-stranded-DNA-binding protein [KOG4594]; Single stranded DNA binding protein [meNOG01654]			SEG: 0.55 (137/251)	nucleus [GO:0005634]; protein binding [GO:0005515]; synapse assembly [GO:0007416]
WBGene00008765|F13G3.5|ttx-7	2.72	0	90.67	protein	282-285 aa	285			Inositol_P [PF00459.20]					chemotaxis [GO:0006935]; cytoplasm [GO:0005737]; inositol monophosphate 1-phosphatase activity [GO:0008934]; inositol phosphate dephosphorylation [GO:0046855]; phosphatidylinositol phosphorylation [GO:0046854]; protein localization to synapse [GO:0035418]; thermotaxis [GO:0043052]
WBGene00022800|ZK688.5	63.43	0.7	90.61	protein	173-1620 aa	1620			Rad60-SLD [PF11976.3]	Ubiquitin-like protein, regulator of apoptosis [KOG4248]		NCoils: 0.01 (21/1620); 0.01 (21/1595); 0.01 (21/1597)	SEG: 0.08 (123/1620)	protein binding [GO:0005515]; signal transduction [GO:0007165]
WBGene00017510|F16B4.9|nhr-178	2.71	0	90.33	protein	421 aa	421			Hormone_recep [PF00104.25]; zf-C4 [PF00105.13]	FOG: Hormone receptors [KOG3575]			SEG: 0.17 (71/421)	lipid storage [GO:0019915]; nucleus [GO:0005634]; regulation of transcription, DNA-templated [GO:0006355]; sequence-specific DNA binding [GO:0043565]; sequence-specific DNA binding transcription factor activity [GO:0003700]; steroid hormone mediated signaling pathway [GO:0043401]; steroid hormone receptor activity [GO:0003707]; zinc ion binding [GO:0008270]
WBGene00016057|C24D10.6	626.51	6.95	90.15	protein	161 aa	161			CHCH [PF06747.8]	Uncharacterized conserved protein [KOG4695]
WBGene00019631|K10D2.5	672.76	7.48	89.94	protein	118 aa	118					TM(1x)		SEG: 0.09 (11/118)	embryo development ending in birth or egg hatching [GO:0009792]; heme binding [GO:0020037]
WBGene00021187|Y9D1A.2	2.68	0	89.33	protein	151 aa	151				Uncharacterized protein [TWOG0152]; Unnamed protein [LSE1176]			SEG: 0.07 (10/151)
WBGene00013514|Y73F4A.1	351.87	3.94	89.31	protein	182 aa	182			DOMON [PF03351.12]	Unnamed protein [LSE0752]	SigP		SEG: 0.24 (44/182)
WBGene00007944|C34F6.10	3.55	0.04	88.75	protein	1465 aa	1465			Interfer-bind [PF09294.5]; fn3 [PF00041.16]	Fibronectin type III domain containing protein [meNOG00954]; Protein tyrosine phosphatase [KOG4228]	TM(1x)		SEG: 0.08 (113/1465)	protein binding [GO:0005515]
WBGene00006407|F25H5.1|lim-9	3.55	0.04	88.75	protein	258-656 aa	656			LIM [PF00412.17]; PET [PF06297.9]	FOG: LIM domain [KOG1704]; Four and a half LIM domains protein [meNOG02174]			SEG: 0.09 (58/656)	M band [GO:0031430]; protein binding [GO:0005515]; protein domain specific binding [GO:0019904]; striated muscle myosin thick filament assembly [GO:0071688]; zinc ion binding [GO:0008270]
WBGene00003851|Y102E9.1|odr-4	3.55	0.04	88.75	protein	445-475 aa	475			ODR4-like [PF14778.1]	Uncharacterized conserved protein [KOG4703]	TM(1x)		SEG: 0.07 (32/475)	chemosensory behavior [GO:0007635]; intracellular membrane-bounded organelle [GO:0043231]; protein complex [GO:0043234]; protein localization [GO:0008104]; protein localization to nonmotile primary cilium [GO:0097499]; receptor localization to nonmotile primary cilium [GO:0097500]
WBGene00013667|Y105E8A.2	2.66	0	88.67	protein	535 aa	535			PRKCSH [PF07915.8]; PRKCSH_1 [PF13015.1]		SigP		SEG: 0.06 (31/535)
WBGene00012762|Y41E3.1	11.52	0.13	88.62	protein	31-682 aa	682			DUF229 [PF02995.12]	Unnamed protein [TWOG0220]	TM(1x)		SEG: 0.04 (12/324)	catalytic activity [GO:0003824]; metabolic process [GO:0008152]; oogenesis [GO:0048477]; reproduction [GO:0000003]
WBGene00002018|Y46H3A.2|hsp-16.41	2.65	0	88.33	protein	143 aa	143			HSP20 [PF00011.16]	Alpha crystallins [KOG3591]; Protein involved in response to heat [meNOG01440]				defense response to Gram-negative bacterium [GO:0050829]; endoplasmic reticulum unfolded protein response [GO:0030968]; response to heat [GO:0009408]; unfolded protein binding [GO:0051082]
WBGene00016192|C28H8.1|bcl-1	318.03	3.63	87.61	protein	146 aa	146			BCL_N [PF04714.8]	B-Cell CLL/lymphoma protein [meNOG09090]; Uncharacterized conserved protein (tumor-specific protein BCL7 in humans) [KOG4095]
WBGene00004033|E01H11.1|pkc-2	48.66	0.56	86.89	protein	680-936 aa	936			C1_1 [PF00130.17]; C2 [PF00168.25]; Pkinase [PF00069.20]; Pkinase_C [PF00433.19]; Pkinase_Tyr [PF07714.12]	Protein kinase C [meNOG07223]; Serine/threonine protein kinase [COG0515]; Serine\/threonine protein kinase [KOG0696]	TM(3x)		SEG: 0.02 (23/936)	ATP binding [GO:0005524]; calcium-dependent protein kinase C activity [GO:0004698]; cytosol [GO:0005829]; intracellular signal transduction [GO:0035556]; membrane [GO:0016020]; neuron projection [GO:0043005]; neuronal cell body [GO:0043025]; peptidyl-serine phosphorylation [GO:0018105]; peptidyl-threonine phosphorylation [GO:0018107]; protein binding [GO:0005515]; protein kinase C activity [GO:00…
WBGene00003034|F42A9.2|lin-49	37.36	0.43	86.88	protein	1042 aa	1042			Bromodomain [PF00439.20]; EPL1 [PF10513.4]; PHD_2 [PF13831.1]; zf-HC5HC2H [PF13771.1]; zf-HC5HC2H_2 [PF13832.1]	Bromodomain and PHD finger-containing protein [meNOG04011]; PHD finger protein BR140/LIN-49 [KOG0955]; PHD zinc finger-containing protein [COG5141]		NCoils: 0.02 (21/1042)	SEG: 0.08 (84/1042)	locomotion [GO:0040011]; nematode larval development [GO:0002119]; positive regulation of vulval development [GO:0040026]; protein binding [GO:0005515]; reproduction [GO:0000003]; zinc ion binding [GO:0008270]
WBGene00044065|W09G3.3|tag-229	20.76	0.24	86.5	protein	200 aa	200			YccV-like [PF08755.6]	FOG: RCC1 domain [KOG1426]	SigP		SEG: 0.09 (18/200)	DNA binding [GO:0003677]
WBGene00020711|T23B3.3|rmd-5	11.21	0.13	86.23	protein	256 aa	256				Family with sequence similarity 82, member protein [euNOG00319]; Uncharacterized conserved protein [TWOG0214]			SEG: 0.05 (13/256)
WBGene00009459|F36A2.12	107.35	1.25	85.88	protein	93 aa	93							SEG: 0.22 (20/93)
WBGene00003002|C03B8.4|lin-13	531.19	6.2	85.68	protein	2248 aa	2248				FOG: Zn-finger [KOG1721]; Zinc finger protein [meNOG01747]		NCoils: 0.01 (29/2248)	SEG: 0.03 (74/2248)	body morphogenesis [GO:0010171]; hermaphrodite genitalia development [GO:0040035]; negative regulation of vulval development [GO:0040027]; nematode larval development [GO:0002119]; nucleic acid binding [GO:0003676]; nucleus [GO:0005634]; reproduction [GO:0000003]; vulval development [GO:0040025]
WBGene00008951|F19C6.2	3.4	0.04	85	protein	449-495 aa	495			SGT1 [PF07093.6]	Ecdysoneless homolog (Drosophila) protein [meNOG05682]; MADS box transcription factor [KOG2406]; Predicted MADS box transcription factor [LSE0822]		NCoils: 0.04 (21/495); 0.05 (21/449)	SEG: 0.06 (32/495)
WBGene00000001|Y110A7A.10|aap-1	199.14	2.35	84.74	protein	522 aa	522			SH2 [PF00017.19]	3-Kinase, regulatory subunit [meNOG03593]; Adaptor for phosphoinositide 3-kinase [KOG4637]		NCoils: 0.04 (21/522)	SEG: 0.08 (43/522)	cell [GO:0005623]; dauer larval development [GO:0040024]; determination of adult lifespan [GO:0008340]; insulin receptor signaling pathway [GO:0008286]; phosphatidylinositol 3-kinase complex [GO:0005942]; phosphatidylinositol 3-kinase regulator activity [GO:0035014]; protein binding [GO:0005515]; protein kinase binding [GO:0019901]
WBGene00044917|F40F8.12	2.54	0	84.67	protein	115 aa	115					SigP+TM(1x)		SEG: 0.10 (12/115)
WBGene00014251|ZK1320.1|gstk-1	110.92	1.32	84.03	protein	226 aa	226			DSBA [PF01323.15]	2-hydroxychromene-2-carboxylate isomerase [COG3917]; Glutathione S-Transferase Kappa [meNOG08657]; Glutathione S-transferase kappa [euNOG01006]; Glutathione S-transferase, subunit 13 [TWOG0021]			SEG: 0.04 (9/226)	innate immune response [GO:0045087]; peroxisome [GO:0005777]; protein disulfide oxidoreductase activity [GO:0015035]
WBGene00016138|C26E6.2|flh-2	3.32	0.04	83	protein	470 aa	470			FLYWCH [PF04500.11]	Unnamed protein [LSE1046]			SEG: 0.14 (64/470)	negative regulation of transcription, DNA-templated [GO:0045892]; nematode larval development [GO:0002119]; nucleus [GO:0005634]; reproduction [GO:0000003]; sequence-specific DNA binding [GO:0043565]
WBGene00001911|C50F4.7|his-37	637.05	7.68	82.95	protein	103 aa	103			CENP-S [PF15630.1]; Histone [PF00125.19]	Core component of nucleosome. Nucleosomes wrap and compact DNA into chromatin, limiting DNA accessibility to the cellular machineries which require DNA as a template. Histones thereby play a central role in transcription regulation, DNA repair, DNA replication and chromosomal stability. DNA accessibility is regulated via a complex set of post-translational modifications of histones, also called h…			SEG: 0.18 (19/103)	DNA binding [GO:0003677]; embryo development ending in birth or egg hatching [GO:0009792]; locomotion [GO:0040011]; nematode larval development [GO:0002119]; nucleosome [GO:0000786]; nucleus [GO:0005634]; protein heterodimerization activity [GO:0046982]; reproduction [GO:0000003]; striated muscle myosin thick filament assembly [GO:0071688]
WBGene00000247|T19E7.3|bec-1	19.87	0.24	82.79	protein	118-375 aa	375			APG6 [PF04111.7]	Beclin-like protein [KOG2751]; Protein involved in positive regulation of macroautophagy [meNOG11902]		NCoils: 0.11 (42/375)	SEG: 0.15 (57/375)	apoptotic cell clearance [GO:0043277]; autophagy [GO:0006914]; cell death [GO:0008219]; cellular response to starvation [GO:0009267]; cytoplasm [GO:0005737]; cytoplasmic vesicle [GO:0031410]; dauer larval development [GO:0040024]; defense response [GO:0006952]; determination of adult lifespan [GO:0008340]; embryo development ending in birth or egg hatching [GO:0009792]; growth [GO:0040007]; herma…
WBGene00006623|K07B1.1|try-5	62.05	0.75	82.73	protein	327 aa	327			Trypsin [PF00089.21]	Trypsin [KOG3627]	SigP		SEG: 0.08 (25/327)	catalytic activity [GO:0003824]; proteolysis [GO:0006508]; serine-type endopeptidase activity [GO:0004252]
WBGene00021871|Y54G2A.5|dml-1	214.66	2.62	81.93	protein	214-248 aa	248							SEG: 0.13 (27/214)	embryo development ending in birth or egg hatching [GO:0009792]
WBGene00020397|T10B11.1|pcbd-1	2.45	0	81.67	protein	142 aa	142			Pterin_4a [PF01329.14]	Pterin carbinolamine dehydratase PCBD/dimerization cofactor of HNF1 [KOG4073]; Pterin-4 alpha-carbinolamine dehydratase\/dimerization cofactor of hepatocyte nuclear factor 1 alpha [meNOG19385]; Pterin-4a-carbinolamine dehydratase [COG2154]				4-alpha-hydroxytetrahydrobiopterin dehydratase activity [GO:0008124]; striated muscle myosin thick filament assembly [GO:0071688]; tetrahydrobiopterin biosynthetic process [GO:0006729]
WBGene00016889|C52E12.4|lst-6	42.97	0.53	81.08	protein	1487 aa	1487			DENN [PF02141.16]; PLAT [PF01477.18]; RUN [PF02759.14]; dDENN [PF03455.14]; uDENN [PF03456.13]	DENN/MADD domain containing protein [meNOG04040]; FOG: Reverse transcriptase [KOG1075]; Uncharacterized conserved protein, contains DENN and RUN domains [KOG2080]		NCoils: 0.01 (21/1487)	SEG: 0.02 (25/1487)	protein binding [GO:0005515]
WBGene00050941|C33F10.14	17.76	0.22	80.73	protein	218 aa	218			NAD_binding_10 [PF13460.1]; NmrA [PF05368.8]; Semialdhyde_dh [PF01118.19]	HIV-1 Tat interactive protein 2 [meNOG05777]; Predicted nucleoside-diphosphate-sugar epimerases [COG0702]; Serine/threonine kinase TIP30\/CC3 [KOG4039]				NAD binding [GO:0051287]; oxidation-reduction process [GO:0055114]; oxidoreductase activity, acting on the aldehyde or oxo group of donors, NAD or NADP as acceptor [GO:0016620]
WBGene00019744|M02H5.8	45.32	0.57	79.51	protein	125 aa	125			DUF4473 [PF14747.1]		SigP
WBGene00010721|K09E4.3	325.32	4.1	79.35	protein	238-313 aa	313			Methyltransf_11 [PF08241.7]; Methyltransf_12 [PF08242.7]; Methyltransf_23 [PF13489.1]	Methyltransferase C20orf7, mitochondrial Precursor EC 2.1.1 [meNOG06031]; Predicted methyltransferase [KOG2940]; SAM-dependent methyltransferases [COG0500]
WBGene00000874|ZK328.1|cyk-3	291.59	3.68	79.24	protein	1175-1178 aa	1178			DUSP [PF06337.7]; EF-hand_1 [PF00036.27]; EF-hand_6 [PF13405.1]; EF-hand_7 [PF13499.1]; UCH [PF00443.24]; UCH_1 [PF13423.1]	Ubiquitin C-terminal hydrolase [COG5560]; Ubiquitin C-terminal hydrolase [KOG1870]; Ubiquitin specific peptidase [meNOG04542]		NCoils: 0.02 (24/1175); 0.02 (24/1178)	SEG: 0.03 (36/1178)	apoptotic process [GO:0006915]; calcium ion binding [GO:0005509]; cell division [GO:0051301]; embryo development ending in birth or egg hatching [GO:0009792]; ubiquitin-dependent protein catabolic process [GO:0006511]; ubiquitin-specific protease activity [GO:0004843]; ubiquitinyl hydrolase activity [GO:0036459]
WBGene00021039|W05F2.7	11.09	0.14	79.21	protein	1227 aa	1227				Heterochromatin-associated protein HP1 and related CHROMO domain proteins [KOG1911]	SigP		SEG: 0.22 (274/1227)
WBGene00009583|F40F9.6|aagr-3	99.61	1.26	79.06	protein	659-924 aa	924			Gal_mutarotas_2 [PF13802.1]; Glyco_hydro_31 [PF01055.21]	Alpha-glucosidases, family 31 of glycosyl hydrolases [COG1501]; Glucosidase II catalytic (alpha) subunit and related enzymes, glycosyl hydrolase family 31 [KOG1066]; Glucosidase, alpha\; neutral [meNOG09367]	SigP			alpha-glucosidase activity [GO:0004558]; carbohydrate binding [GO:0030246]; carbohydrate metabolic process [GO:0005975]; catalytic activity [GO:0003824]; embryo development ending in birth or egg hatching [GO:0009792]; glycogen catabolic process [GO:0005980]; hydrolase activity, hydrolyzing O-glycosyl compounds [GO:0004553]; lysosome [GO:0005764]; nematode larval development [GO:0002119]
WBGene00021816|Y53G8AR.9	2.36	0	78.67	protein	315 aa	315			zf-CCCH [PF00642.19]	C3H1-type Zn-finger protein [KOG2494]; Zinc finger CCCH-type containing 10 protein [meNOG11437]		NCoils: 0.12 (39/315)	SEG: 0.28 (89/315)	metal ion binding [GO:0046872]
WBGene00044677|ZK353.10	27.49	0.35	78.54	protein	46 aa	46					SigP
WBGene00008414|D2030.4	8684.4	110.7	78.45	protein	123 aa	123	Housekeeping		NDUF_B7 [PF05676.8]	NADH dehydrogenase (ubiquinone) 1 beta subcomplex [meNOG10837]; NADH:ubiquinone oxidoreductase, NDUFB7/B18 subunit [KOG3468]		NCoils: 0.23 (28/123)	SEG: 0.15 (18/123)	NADH dehydrogenase (ubiquinone) activity [GO:0008137]; NADH dehydrogenase activity [GO:0003954]; determination of adult lifespan [GO:0008340]; embryo development ending in birth or egg hatching [GO:0009792]; hermaphrodite genitalia development [GO:0040035]; mitochondrion [GO:0005739]; nematode larval development [GO:0002119]; reproduction [GO:0000003]
WBGene00016129|C26B2.7	2.35	0	78.33	protein	100-135 aa	135					TM(1x)
WBGene00004378|F18C12.2|rme-8	5.47	0.07	78.14	protein	2271-2279 aa	2279			DUF4339 [PF14237.1]; DnaJ [PF00226.26]	Dnaj (Hsp40) homolog, subfamily C, member 13 protein [meNOG02727]; Endocytosis protein RME-8, contains DnaJ domain [KOG1789]			SEG: 0.03 (77/2279)	apoptotic process [GO:0006915]; binding [GO:0005488]; body morphogenesis [GO:0010171]; chaperone binding [GO:0051087]; cytoplasm organization [GO:0007028]; early endosome [GO:0005769]; embryo development ending in birth or egg hatching [GO:0009792]; endosome membrane [GO:0010008]; engulfment of apoptotic cell [GO:0043652]; late endosome [GO:0005770]; locomotion [GO:0040011]; molting cycle, collag…
WBGene00004496|F56E10.4|rps-27	1532.64	19.62	78.12	protein	83 aa	83	Housekeeping		Ribosomal_S27e [PF01667.12]	40s ribosomal protein S27 [KOG1779]; Ribosomal protein S27 [meNOG18946]; Ribosomal protein S27E [COG2051]			SEG: 0.17 (14/83)	determination of adult lifespan [GO:0008340]; embryo development ending in birth or egg hatching [GO:0009792]; intracellular [GO:0005622]; nematode larval development [GO:0002119]; reproduction [GO:0000003]; ribosome [GO:0005840]; structural constituent of ribosome [GO:0003735]; translation [GO:0006412]
WBGene00006396|Y56A3A.4|taf-12	21.03	0.27	77.89	protein	309-342 aa	342			TFIID_20kDa [PF03847.8]	TAF12 RNA polymerase II, TATA box binding protein (TBP)-associated factor [meNOG12537]; Transcription initiation factor TFIID, subunit TAF12 (also component of histone acetyltransferase SAGA) [KOG1142]			SEG: 0.56 (174/309)	DNA-templated transcription, initiation [GO:0006352]; embryo development ending in birth or egg hatching [GO:0009792]; hermaphrodite genitalia development [GO:0040035]; nucleus [GO:0005634]; protein heterodimerization activity [GO:0046982]; transcription factor TFIID complex [GO:0005669]
WBGene00011828|T19A6.3|nepr-1	454.79	5.86	77.61	protein	140-142 aa	142			Tmemb_18A [PF09771.4]	Uncharacterized conserved protein [KOG4606]	TM(2x)		SEG: 0.11 (15/142)	Nem1-Spo7 phosphatase complex [GO:0071595]; positive regulation of protein dephosphorylation [GO:0035307]; regulation of nuclear division [GO:0051783]
WBGene00004411|C42D4.8|rpc-1	638.11	8.26	77.25	protein	1400 aa	1400			RNA_pol_Rpb1_1 [PF04997.7]; RNA_pol_Rpb1_2 [PF00623.15]; RNA_pol_Rpb1_3 [PF04983.13]; RNA_pol_Rpb1_4 [PF05000.12]; RNA_pol_Rpb1_5 [PF04998.12]	DNA-directed RNA polymerase, beta' subunit/160 kD subunit [COG0086]; Dna-Directed RNA polymerase [meNOG01029]; RNA polymerase III, large subunit [KOG0261]			SEG: 0.02 (26/1400)	DNA binding [GO:0003677]; DNA-directed RNA polymerase activity [GO:0003899]; embryo development ending in birth or egg hatching [GO:0009792]; hermaphrodite genitalia development [GO:0040035]; nematode larval development [GO:0002119]; nucleus [GO:0005634]; reproduction [GO:0000003]; ribonucleoside binding [GO:0032549]; transcription, DNA-templated [GO:0006351]; zinc ion binding [GO:0008270]
WBGene00044174|C12D8.18|fipr-5	2.31	0	77	protein	111 aa	111					SigP		SEG: 0.38 (42/111)
WBGene00011878|T21B4.4|ador-1	2.31	0	77	protein	360-362 aa	362		7TM_GPCRs	7tm_1 [PF00001.16]	FOG: 7 transmembrane receptor [KOG3656]; Protein involved in G-protein coupled receptor protein signaling pathway [meNOG00905]	TM(7x)		SEG: 0.03 (11/362)	G-protein coupled receptor activity [GO:0004930]; G-protein coupled receptor signaling pathway [GO:0007186]; integral component of membrane [GO:0016021]; neuropeptide Y receptor activity [GO:0004983]
WBGene00013350|Y59A8B.13|slr-2	8.41	0.11	76.45	protein	116-448 aa	448			zf-Di19 [PF05605.7]	FOG: Zn-finger [KOG1721]; Zinc finger [meNOG15064]		NCoils: 0.06 (28/448); 0.07 (28/426); 0.06 (28/433); 0.07 (28/411); 0.24 (28/116); 0.20 (28/138)	SEG: 0.23 (32/138)	nucleic acid binding [GO:0003676]
WBGene00016247|C30B5.6	2.29	0	76.33	protein	253-547 aa	547				Predicted membrane protein [KOG4502]	SigP	NCoils: 0.05 (28/547)	SEG: 0.14 (35/253)
WBGene00013096|Y51H1A.6|mcd-1	11.45	0.15	76.33	protein	259-901 aa	901						NCoils: 0.05 (42/901); 0.08 (21/259)	SEG: 0.38 (99/259)	hermaphrodite genitalia development [GO:0040035]; nematode larval development [GO:0002119]; positive regulation of growth rate [GO:0040010]; programmed cell death [GO:0012501]; reproduction [GO:0000003]
WBGene00002017|T27E4.2|hsp-16.11	2.28	0	76	protein	145 aa	145			HSP20 [PF00011.16]	Alpha crystallins [KOG3591]; Protein involved in response to heat [meNOG01440]				defense response [GO:0006952]; determination of adult lifespan [GO:0008340]; endoplasmic reticulum unfolded protein response [GO:0030968]; nematode larval development [GO:0002119]
WBGene00018564|F47D12.9	224.18	2.98	75.23	protein	412-545 aa	545				DDB1 and CUL4 associated factor 4 [meNOG08737]; WD40 repeat protein [KOG2695]				protein binding [GO:0005515]
WBGene00018724|F53A9.1	368.25	4.9	75.15	protein	77 aa	77	Housekeeping			Unnamed protein [LSE4025]			SEG: 0.91 (70/77)
WBGene00013671|Y105E8A.11	237.91	3.17	75.05	protein	106 aa	106			BolA [PF01722.13]	BolA (bacterial stress-induced morphogen)-related protein [KOG3348]; Bola homolog 3 (E. coli) protein [meNOG18757]; Stress-induced morphogen (activity unknown) [COG0271]
WBGene00017708|F22E5.9	101.3	1.35	75.04	protein	159 aa	159					TM(2x)	NCoils: 0.18 (28/159)	SEG: 0.11 (17/159)
WBGene00021053|W06A11.2|gadr-4	5.24	0.07	74.86	protein	797 aa	797				ZYG-1-like serine/threonine protein kinases [KOG3665]
WBGene00013905|ZC455.5|ugt-4	5.24	0.07	74.86	protein; ncRNA	535 aa	535			Glyco_tran_28_C [PF04101.11]; UDPGT [PF00201.13]	Glycosyl transferases, related to UDP-glucuronosyltransferase [COG1819]; UDP-glucuronosyl and UDP-glucosyl transferase [KOG1192]	SigP+TM(1x)		SEG: 0.05 (28/535)	metabolic process [GO:0008152]; transferase activity, transferring hexosyl groups [GO:0016758]
WBGene00018520|F46H5.4	12.7	0.17	74.71	protein	2018 aa	2018			DOCK-C2 [PF14429.1]; Ded_cyto [PF06920.8]	Dedicator of cytokinesis protein [meNOG00647]; PH domain-containing protein [KOG1997]		NCoils: 0.01 (21/2018)	SEG: 0.01 (14/2018)	binding [GO:0005488]; guanyl-nucleotide exchange factor activity [GO:0005085]; regulation of transcription, DNA-templated [GO:0006355]; small GTPase mediated signal transduction [GO:0007264]
WBGene00004181|W02D9.1|pri-2	169.31	2.29	73.93	protein	322-503 aa	503			DNA_primase_lrg [PF04104.9]	Eukaryotic-type DNA primase, large subunit [COG2219]; Eukaryotic-type DNA primase, large subunit [KOG2267]; Primase, DNA, polypeptide 2 (58kDa) [meNOG09007]			SEG: 0.08 (26/322)	DNA primase activity [GO:0003896]; DNA replication, synthesis of RNA primer [GO:0006269]; cell division [GO:0051301]; embryo development ending in birth or egg hatching [GO:0009792]; engulfment of apoptotic cell [GO:0043652]; hermaphrodite genitalia development [GO:0040035]; nucleotidyltransferase activity [GO:0016779]; nucleus organization [GO:0006997]; receptor-mediated endocytosis [GO:0006898]…
WBGene00077643|DC2.8|trpp-1	25.11	0.34	73.85	protein	142 aa	142			Sybindin [PF04099.7]					ER to Golgi vesicle-mediated transport [GO:0006888]; cis-Golgi network [GO:0005801]; transport [GO:0006810]
WBGene00009287|F31C3.5|psf-2	392.44	5.32	73.77	protein	180 aa	180			Sld5 [PF05916.6]	GINS complex subunit 2 (Psf2 homolog) [meNOG07877]; Uncharacterized conserved protein [COG5093]; Uncharacterized conserved protein [KOG4071]				DNA replication [GO:0006260]; body morphogenesis [GO:0010171]; embryo development ending in birth or egg hatching [GO:0009792]; hermaphrodite genitalia development [GO:0040035]; locomotion [GO:0040011]; nematode larval development [GO:0002119]; nucleus [GO:0005634]; receptor-mediated endocytosis [GO:0006898]
WBGene00013093|Y51H1A.2	2.21	0	73.67	protein	339-955 aa	955			DUF4206 [PF13901.1]; RUN [PF02759.14]	Pleckstrin homology domain-containing family M member 1 protein [meNOG22519]; RUN domain-containing protein [KOG4381]			SEG: 0.08 (78/955)
WBGene00006309|D1014.1|sul-2	2.21	0	73.67	protein	452 aa	452			Sulfatase [PF00884.18]; Sulfatase_C [PF14707.1]	Arylsulfatase A and related enzymes [COG3119]; Arylsulfatase [meNOG00371]; Sulfatase [KOG3867]	SigP		SEG: 0.01 (6/452)	catalytic activity [GO:0003824]; metabolic process [GO:0008152]; sulfuric ester hydrolase activity [GO:0008484]
WBGene00004777|C02D4.2|ser-2	2.21	0	73.67	protein	196-455 aa	455		7TM_GPCRs	7TM_GPCR_Srsx [PF10320.4]; 7tm_1 [PF00001.16]	5-Hydroxytryptamine (serotonin) receptor [meNOG01228]; FOG: 7 transmembrane receptor [KOG3656]	TM(3x); TM(6x)		SEG: 0.12 (23/199)	G-protein coupled receptor activity [GO:0004930]; G-protein coupled receptor signaling pathway [GO:0007186]; dopamine receptor signaling pathway [GO:0007212]; integral component of membrane [GO:0016021]; integral component of plasma membrane [GO:0005887]; octopamine receptor activity [GO:0004989]
WBGene00021795|Y52E8A.2	633.45	8.6	73.66	protein	192 aa	192			zf-RING_2 [PF13639.1]	Predicted E3 ubiquitin ligase [LSE0577]			SEG: 0.08 (15/192)	protein binding [GO:0005515]; zinc ion binding [GO:0008270]
WBGene00020796|T25D3.2|mrpl-28	3.68	0.05	73.6	protein	310 aa	310				Mitochondrial ribosomal protein L28 [meNOG15884]; Uncharacterized conserved protein (melanoma antigen P15) [KOG3279]				body morphogenesis [GO:0010171]; embryo development ending in birth or egg hatching [GO:0009792]; nematode larval development [GO:0002119]; structural constituent of ribosome [GO:0003735]
WBGene00002015|T27E4.8|hsp-16.1	2.19	0	73	protein	145 aa	145			HSP20 [PF00011.16]	Alpha crystallins [KOG3591]; Protein involved in response to heat [meNOG01440]				Golgi medial cisterna [GO:0005797]; defense response [GO:0006952]; determination of adult lifespan [GO:0008340]; endoplasmic reticulum unfolded protein response [GO:0030968]; nematode larval development [GO:0002119]; response to heat [GO:0009408]; unfolded protein binding [GO:0051082]
WBGene00001440|F40H3.4|fkh-8	10.2	0.14	72.86	protein	310-328 aa	328			Fork_head [PF00250.13]	Forkhead box protein [meNOG14203]; Transcription factor of the Forkhead/HNF3 family [COG5025]; Transcription factor of the Forkhead\/HNF3 family [KOG2294]				regulation of transcription, DNA-templated [GO:0006355]; sequence-specific DNA binding [GO:0043565]; sequence-specific DNA binding transcription factor activity [GO:0003700]
WBGene00021115|W09C3.8	4.37	0.06	72.83	protein	312 aa	312				FOG: Reverse transcriptase [KOG1075]	SigP
WBGene00012880|Y45F10C.4	267.47	3.71	72.09	protein	124 aa	124			DUF1505 [PF07403.6]	Unnamed protein [LSE0948]	SigP		SEG: 0.23 (29/124)
WBGene00012386|Y6B3A.1|agef-1	2.88	0.04	72	protein	551-1594 aa	1594			DUF1981 [PF09324.5]; Sec7 [PF01369.15]; Sec7_N [PF12783.2]			NCoils: 0.01 (21/1594); 0.04 (21/551)	SEG: 0.08 (43/551)	ARF guanyl-nucleotide exchange factor activity [GO:0005086]; apoptotic process [GO:0006915]; binding [GO:0005488]; embryo development ending in birth or egg hatching [GO:0009792]; engulfment of apoptotic cell [GO:0043652]; locomotion [GO:0040011]; nematode larval development [GO:0002119]; receptor-mediated endocytosis [GO:0006898]; regulation of ARF protein signal transduction [GO:0032012]; repro…
WBGene00015928|C17H12.2	2.14	0	71.33	protein	588 aa	588			DUF2152 [PF10222.4]	Uncharacterized conserved protein [KOG3778]	SigP+TM(1x)		SEG: 0.07 (40/588)
WBGene00006631|Y45F10B.1|tsp-5	2.14	0	71.33	protein	241 aa	241			Tetraspannin [PF00335.15]	Tetraspanin family integral membrane protein [KOG3882]	TM(4x)		SEG: 0.15 (36/241)	integral component of membrane [GO:0016021]
WBGene00003912|C38D4.6|pal-1	2.14	0	71.33	protein	222-270 aa	270			Homeobox [PF00046.24]	Caudal type homeobox 1 protein [meNOG06140]; Transcription factor Caudal, contains HOX domain [KOG0848]			SEG: 0.21 (56/270)	DNA binding [GO:0003677]; RNA polymerase II distal enhancer sequence-specific DNA binding transcription factor activity [GO:0003705]; RNA polymerase II regulatory region sequence-specific DNA binding [GO:0000977]; condensed nuclear chromosome [GO:0000794]; ectodermal cell fate commitment [GO:0001712]; embryo development [GO:0009790]; embryo development ending in birth or egg hatching [GO:0009792]…
WBGene00018566|F47E1.2	103.67	1.46	71.01	protein	744 aa	744			MFS_1 [PF07690.11]; OATP [PF03137.15]	Organic anion transporter [KOG3626]	SigP+TM(11x)		SEG: 0.01 (11/744)	membrane [GO:0016020]; transport [GO:0006810]; transporter activity [GO:0005215]
WBGene00020664|T21H3.5	2.11	0	70.33	protein	351 aa	351					TM(7x)		SEG: 0.03 (11/351)
WBGene00002000|F58D5.1|hrp-2	2.81	0.04	70.25	protein	108-611 aa	611			RRM_1 [PF00076.17]; RRM_5 [PF13893.1]; RRM_6 [PF14259.1]	Heterogeneous nuclear ribonucleoprotein R (RRM superfamily) [KOG0117]; Protein involved in mRNA metabolic process [meNOG00179]			SEG: 0.76 (82/108)	apoptotic process [GO:0006915]; embryo development ending in birth or egg hatching [GO:0009792]; hermaphrodite genitalia development [GO:0040035]; nucleic acid binding [GO:0003676]; nucleotide binding [GO:0000166]; nucleus [GO:0005634]; oogenesis [GO:0048477]; reproduction [GO:0000003]
WBGene00009475|F36F2.1	463.91	6.63	69.97	protein	145-162 aa	162			Costars [PF14705.1]	Actin-Binding Rho activating protein [meNOG07100]; Uncharacterized conserved protein [KOG3376]				endoplasmic reticulum [GO:0005783]
WBGene00022427|Y104H12D.3	2.07	0	69	protein	339-606 aa	606			Aminotran_1_2 [PF00155.16]; Aminotran_5 [PF00266.14]; Pyridoxal_deC [PF00282.14]	Glutamate decarboxylase and related PLP-dependent proteins [COG0076]; Glutamate decarboxylase/sphingosine phosphate lyase [KOG1383]; Sphingosine-1-Phosphate lyase 1 [meNOG05997]	TM(1x)	NCoils: 0.08 (46/606); 0.07 (25/339)	SEG: 0.04 (15/339)	carboxy-lyase activity [GO:0016831]; carboxylic acid metabolic process [GO:0019752]; catalytic activity [GO:0003824]; pyridoxal phosphate binding [GO:0030170]
WBGene00010196|F57C2.4	31.6	0.46	68.7	protein	88 aa	88					SigP
WBGene00012694|Y39B6A.36	7.53	0.11	68.45	protein	263 aa	263			TFIIF_beta [PF02270.10]	General transcription factor IIF, polypeptide 2 [meNOG05138]; Transcription initiation factor IIF, small subunit (RAP30) [COG5090]; Transcription initiation factor IIF, small subunit (RAP30) [KOG2905]			SEG: 0.04 (10/263)	ATP binding [GO:0005524]; ATP-dependent helicase activity [GO:0008026]; catalytic activity [GO:0003824]; embryo development ending in birth or egg hatching [GO:0009792]; nucleus [GO:0005634]; receptor-mediated endocytosis [GO:0006898]; reproduction [GO:0000003]; transcription factor TFIIF complex [GO:0005674]; transcription from RNA polymerase II promoter [GO:0006366]; transcription initiation fr…
WBGene00017108|E03E2.1|cyp-43A1	79.23	1.16	68.3	protein	526 aa	526			p450 [PF00067.17]		SigP		SEG: 0.03 (16/526)	heme binding [GO:0020037]; iron ion binding [GO:0005506]; monooxygenase activity [GO:0004497]; oxidation-reduction process [GO:0055114]; oxidoreductase activity, acting on paired donors, with incorporation or reduction of molecular oxygen [GO:0016705]
WBGene00012904|Y46G5A.13|tiar-2	2.04	0	68	protein	434 aa	434			RRM_1 [PF00076.17]; RRM_5 [PF13893.1]; RRM_6 [PF14259.1]	Apoptosis-promoting RNA-binding protein TIA-1/TIAR (RRM superfamily) [KOG0148]; RNA-binding proteins (RRM domain) [COG0724]; TIA1 cytotoxic granule-associated RNA binding protein [meNOG00509]			SEG: 0.21 (93/434)	cytoplasm [GO:0005737]; nucleic acid binding [GO:0003676]; nucleotide binding [GO:0000166]; nucleus [GO:0005634]
WBGene00021000|W03F9.2	139.17	2.06	67.56	protein	41-236 aa	236				Unnamed protein [LSE1070]				receptor-mediated endocytosis [GO:0006898]; reproduction [GO:0000003]
WBGene00009131|F25H8.1	353.42	5.24	67.45	protein	296-297 aa	297			tRNA_m1G_MT [PF01746.16]	RNA (guanine-9-) methyltransferase domain containing [meNOG03326]; Uncharacterized conserved protein [KOG2967]			SEG: 0.11 (33/297)	lipid storage [GO:0019915]; methyltransferase activity [GO:0008168]
WBGene00006390|ZK1320.12|taf-8	26.73	0.4	66.83	protein	495-497 aa	497			Bromo_TP [PF07524.8]; TAF8_C [PF10406.4]	Helicase-like transcription factor HLTF/DNA helicase RAD5, DEAD-box superfamily [KOG1001]; TAF8 RNA polymerase II, TATA box binding protein (TBP)-associated factor [meNOG02300]; TBP-associated transcription factor Prodos [KOG4336]			SEG: 0.07 (34/497)
WBGene00010048|F54D5.2	346.03	5.18	66.8	protein	426 aa	426
WBGene00004782|C26E6.9|set-2	2	0	66.67	protein	739-1510 aa	1510			RRM_1 [PF00076.17]; SET [PF00856.23]	Histone H3 (Lys4) methyltransferase complex, subunit SET1 and related methyltransferases [KOG1080]; Proteins containing SET domain [COG2940]; SET domain containing protein [meNOG12264]		NCoils: 0.02 (24/1507); 0.02 (24/1510)	SEG: 0.21 (312/1510)	RNA interference [GO:0016246]; apoptotic process [GO:0006915]; determination of adult lifespan [GO:0008340]; histone H3-K4 methylation [GO:0051568]; histone methyltransferase activity (H3-K4 specific) [GO:0042800]; meiotic chromosome segregation [GO:0045132]; meiotic nuclear division [GO:0007126]; nucleic acid binding [GO:0003676]; nucleotide binding [GO:0000166]; nucleus [GO:0005634]; protein bi…
WBGene00009691|F44E5.4	39.97	0.6	66.62	protein	645 aa	645	Housekeeping		HSP70 [PF00012.15]; MreB_Mbl [PF06723.8]	Heat shock protein [meNOG14805]; Molecular chaperone [COG0443]; Molecular chaperones HSP70/HSC70, HSP70 superfamily [KOG0101]		NCoils: 0.03 (21/645)	SEG: 0.06 (37/645)
WBGene00013781|Y116A8B.4	1.99	0	66.33	protein	92 aa	92							SEG: 0.20 (18/92)
WBGene00044290|B0035.18	72.21	1.09	66.25	protein	90 aa	90			COX6C [PF02937.10]		TM(1x)		SEG: 0.13 (12/90)	cytochrome-c oxidase activity [GO:0004129]
WBGene00020718|T23B12.3|mrps-2	156.13	2.36	66.16	protein	264 aa	264			Ribosomal_S2 [PF00318.15]	Mitochondrial/chloroplast ribosomal protein S2 [KOG0832]; Ribosomal protein S2 [COG0052]; Ribosomal protein S2 [meNOG04712]			SEG: 0.08 (21/264)	embryo development ending in birth or egg hatching [GO:0009792]; intracellular [GO:0005622]; nematode larval development [GO:0002119]; protein secretion [GO:0009306]; receptor-mediated endocytosis [GO:0006898]; ribosome [GO:0005840]; small ribosomal subunit [GO:0015935]; structural constituent of ribosome [GO:0003735]; translation [GO:0006412]
WBGene00015392|C03G5.2|nspc-7	131.46	2	65.73	protein	101 aa	101					SigP
WBGene00021283|Y24D9A.5	1.96	0	65.33	protein	282 aa	282							SEG: 0.44 (123/282)	nematode larval development [GO:0002119]
WBGene00003401|F43C1.2|mpk-1	99.83	1.53	65.25	protein	376-444 aa	444			Pkinase [PF00069.20]; Pkinase_Tyr [PF07714.12]	Mitogen-Activated protein kinase [meNOG04565]; Mitogen-activated protein kinase [KOG0660]; Serine/threonine protein kinase [COG0515]			SEG: 0.05 (17/376)	ATP binding [GO:0005524]; MAP kinase activity [GO:0004707]; Ras protein signal transduction [GO:0007265]; apoptotic process [GO:0006915]; cytoplasm [GO:0005737]; defecation [GO:0030421]; defense response [GO:0006952]; determination of adult lifespan [GO:0008340]; embryo development ending in birth or egg hatching [GO:0009792]; germline cell cycle switching, mitotic to meiotic cell cycle [GO:00517…
WBGene00010440|JC8.8|ttr-51	654.45	10.04	65.18	protein	138 aa	138			DUF290 [PF01060.18]	Uncharacterized protein with conserved cysteine [LSE0506]	SigP		SEG: 0.11 (15/138)	extracellular space [GO:0005615]
WBGene00019285|K01A2.11|cbn-1	6.5	0.1	65	protein	462-679 aa	679			EF-hand_1 [PF00036.27]; EF-hand_10 [PF14788.1]; EF-hand_5 [PF13202.1]; EF-hand_6 [PF13405.1]; EF-hand_7 [PF13499.1]; EF-hand_8 [PF13833.1]; SPARC_Ca_bdg [PF10591.4]	Calcium ion binding protein [meNOG29046]; Calmodulin and related proteins (EF-Hand superfamily) [KOG0027]	SigP		SEG: 0.25 (168/679)	calcium ion binding [GO:0005509]; proteinaceous extracellular matrix [GO:0005578]; signal transduction [GO:0007165]
WBGene00015946|C18A3.10	1.95	0	65	protein	71 aa	71					TM(1x)		SEG: 0.30 (21/71)
WBGene00008669|F11A3.1|acs-14	492.8	7.6	64.84	protein	544 aa	544			AMP-binding [PF00501.23]; AMP-binding_C [PF13193.1]	AMP dependent CoA ligase [meNOG12258]; Acyl-CoA synthetase [KOG1176]; Acyl-CoA synthetases (AMP-forming)/AMP-acid ligases II [COG0318]				catalytic activity [GO:0003824]; metabolic process [GO:0008152]
WBGene00001613|B0280.12|glr-2	16.84	0.26	64.77	protein	908-977 aa	977			ANF_receptor [PF01094.23]; Lig_chan [PF00060.21]; Lig_chan-Glu_bd [PF10613.4]; SBP_bac_3 [PF00497.15]	Glutamate receptor [meNOG02586]; Glutamate-gated AMPA-type ion channel receptor subunit GluR2 and related subunits [KOG1054]	SigP+TM(3x)		SEG: 0.03 (25/977)	embryo development ending in birth or egg hatching [GO:0009792]; extracellular-glutamate-gated ion channel activity [GO:0005234]; ion channel activity [GO:0005216]; ion transport [GO:0006811]; ionotropic glutamate receptor activity [GO:0004970]; membrane [GO:0016020]; nematode larval development [GO:0002119]; receptor activity [GO:0004872]
WBGene00001591|F11A5.10|glc-1	85.94	1.33	64.62	protein	461 aa	461			Neur_chan_LBD [PF02931.18]; Neur_chan_memb [PF02932.11]	Glycine receptor, alpha [meNOG04702]; Ligand-gated ion channel [KOG3644]	SigP+TM(4x)		SEG: 0.08 (38/461)	extracellular ligand-gated ion channel activity [GO:0005230]; integral component of membrane [GO:0016021]; ion transport [GO:0006811]; locomotion involved in locomotory behavior [GO:0031987]; membrane [GO:0016020]; transport [GO:0006810]
WBGene00017467|F14F9.4	4.5	0.07	64.29	protein	918 aa	918				Unnamed protein [LSE1123]		NCoils: 0.05 (49/918)	SEG: 0.04 (33/918)	embryo development ending in birth or egg hatching [GO:0009792]
WBGene00013984|ZK512.4	1.92	0	64	protein	76 aa	76			SRP9-21 [PF05486.7]	Signal recognition particle protein [meNOG19160]; Signal recognition particle, subunit Srp9 [KOG3465]				7S RNA binding [GO:0008312]; SRP-dependent cotranslational protein targeting to membrane [GO:0006614]; negative regulation of translational elongation [GO:0045900]; signal recognition particle [GO:0048500]
WBGene00010545|K03H1.10|cbp-2	16	0.25	64	protein	322 aa	322			KIX [PF02172.11]; zf-TAZ [PF02135.11]	CREB binding protein/P300 and related TAZ Zn-finger proteins [KOG1778]; Confirmed by transcript evidence protein [meNOG28169]			SEG: 0.06 (19/322)	embryo development ending in birth or egg hatching [GO:0009792]; hermaphrodite genitalia development [GO:0040035]; histone acetyltransferase activity [GO:0004402]; nematode larval development [GO:0002119]; nucleus [GO:0005634]; oviposition [GO:0018991]; regulation of transcription, DNA-templated [GO:0006355]; reproduction [GO:0000003]; transcription cofactor activity [GO:0003712]; zinc ion bindin…
WBGene00001258|Y80D3A.2|emb-4	12.78	0.2	63.9	protein	104-1467 aa	1467			AAA_11 [PF13086.1]; AAA_12 [PF13087.1]; AAA_19 [PF13245.1]; AAA_30 [PF13604.1]				SEG: 0.19 (20/104)	body morphogenesis [GO:0010171]; embryo development ending in birth or egg hatching [GO:0009792]; locomotion [GO:0040011]; mRNA splicing, via spliceosome [GO:0000398]; nucleus [GO:0005634]; spliceosomal complex [GO:0005681]
WBGene00017536|F17A9.4	97.46	1.53	63.7	protein	457 aa	457			Oxidored_FMN [PF00724.15]	FMN binding protein [meNOG28419]; NADH:flavin oxidoreductase/12-oxophytodienoate reductase [KOG0134]; NADH:flavin oxidoreductases, Old Yellow Enzyme family [COG1902]			SEG: 0.03 (12/457)	FMN binding [GO:0010181]; catalytic activity [GO:0003824]; oxidation-reduction process [GO:0055114]; oxidoreductase activity [GO:0016491]
WBGene00077573|T08G5.15	1.91	0	63.67	protein	231 aa	231				Protein tyrosine kinase [KOG0194]	SigP		SEG: 0.11 (26/231)
WBGene00001630|Y39E4B.12|gly-5	8.27	0.13	63.62	protein	623-626 aa	626			Glyco_tranf_2_2 [PF10111.4]; Glyco_tranf_2_3 [PF13641.1]; Glyco_transf_7C [PF02709.9]; Glycos_transf_2 [PF00535.21]; RicinB_lectin_2 [PF14200.1]; Ricin_B_lectin [PF00652.17]	Polypeptide N-acetylgalactosaminyltransferase [KOG3736]; Udp-N-Acetyl-Alpha-D-Galactosamine:Polypeptide N-acetylgalactosaminyltransferase [meNOG00927]	TM(1x)		SEG: 0.06 (37/626)	embryo development ending in birth or egg hatching [GO:0009792]; polypeptide N-acetylgalactosaminyltransferase activity [GO:0004653]; protein O-linked glycosylation via threonine [GO:0018243]
WBGene00015369|C03A7.11|ugt-51	4.43	0.07	63.29	protein	524 aa	524			Glyco_tran_28_C [PF04101.11]; UDPGT [PF00201.13]	Glycosyl transferases, related to UDP-glucuronosyltransferase [COG1819]; UDP-glucuronosyl and UDP-glucosyl transferase [KOG1192]	SigP+TM(1x)			metabolic process [GO:0008152]; transferase activity, transferring hexosyl groups [GO:0016758]
WBGene00001228|B0511.10|eif-3.E	4.43	0.07	63.29	protein	432 aa	432			PCI [PF01399.22]; eIF3_N [PF09440.5]	Eukaryotic translation initiation factor 3 [meNOG03077]; Translation initiation factor 3, subunit e (eIF-3e) [KOG2758]			SEG: 0.04 (17/432)	apoptotic process [GO:0006915]; cytoplasm [GO:0005737]; embryo development ending in birth or egg hatching [GO:0009792]; eukaryotic translation initiation factor 3 complex [GO:0005852]; hermaphrodite genitalia development [GO:0040035]; nematode larval development [GO:0002119]; oogenesis [GO:0048477]; protein binding [GO:0005515]; receptor-mediated endocytosis [GO:0006898]; reproduction [GO:000000…
WBGene00044329|F11A10.8|cpsf-4	4252.62	67.58	62.93	protein	302 aa	302			zf-CCCH [PF00642.19]	Cleavage and polyadenylation specific factor 4 [meNOG13175]; Cleavage and polyadenylation specificity factor (CPSF) Clipper subunit and related makorin family Zn-finger proteins [COG5084]; Polyadenylation factor I complex, subunit, Yth1 (CPSF subunit) [KOG1040]				embryo development ending in birth or egg hatching [GO:0009792]; metal ion binding [GO:0046872]; negative regulation of vulval development [GO:0040027]; nematode larval development [GO:0002119]; nucleic acid binding [GO:0003676]; zinc ion binding [GO:0008270]
WBGene00011800|T16G1.6	29.39	0.47	62.53	protein	431 aa	431			APH [PF01636.18]; DUF1679 [PF07914.6]; EcKinase [PF02958.15]	Predicted small molecule kinase [TWOG0192]; Znf_C4 abd HLH domain containing kinases domain-containing protein [euNOG05157]; Znf_C4 abd HLH domain containing kinases domain-containing protein [meNOG11121]			SEG: 0.03 (12/431)	transferase activity, transferring phosphorus-containing groups [GO:0016772]
WBGene00010015|F54B3.3|atad-3	97.54	1.56	62.53	protein	595 aa	595			AAA [PF00004.24]; DUF3523 [PF12037.3]			NCoils: 0.07 (42/595)	SEG: 0.07 (41/595)	ATP binding [GO:0005524]; apoptotic process [GO:0006915]; embryo development ending in birth or egg hatching [GO:0009792]; mitochondrion [GO:0005739]; mitochondrion organization [GO:0007005]; molting cycle, collagen and cuticulin-based cuticle [GO:0018996]; nematode larval development [GO:0002119]; pronuclear migration [GO:0035046]; receptor-mediated endocytosis [GO:0006898]; reproduction [GO:000…
WBGene00001110|F38B7.5|duo-1	4.36	0.07	62.29	protein	877 aa	877			OTU [PF02338.14]; UCH [PF00443.24]; UCH_1 [PF13423.1]				SEG: 0.07 (59/877)	embryo development ending in birth or egg hatching [GO:0009792]; growth [GO:0040007]; meiotic chromosome segregation [GO:0045132]; nematode larval development [GO:0002119]; ubiquitin-dependent protein catabolic process [GO:0006511]; ubiquitinyl hydrolase activity [GO:0036459]
WBGene00013039|Y49E10.20|scav-3	6.21	0.1	62.1	protein	534 aa	534			CD36 [PF01130.16]	Plasma membrane glycoprotein CD36 and related membrane receptors [KOG3776]; Scavenger receptor class B, member [meNOG03504]	SigP+TM(1x)		SEG: 0.09 (48/534)	cell adhesion [GO:0007155]; hermaphrodite genitalia development [GO:0040035]; membrane [GO:0016020]; reproduction [GO:0000003]
WBGene00011418|T04A11.3|igdb-1	1.85	0	61.67	protein	1029 aa	1029			DB [PF01682.14]; I-set [PF07679.11]; Ig_2 [PF13895.1]; Interfer-bind [PF09294.5]; Lustrin_cystein [PF14625.1]; fn3 [PF00041.16]	Receptor mediating netrin-dependent axon guidance [KOG4221]	TM(1x)		SEG: 0.04 (43/1029)	protein binding [GO:0005515]
WBGene00011309|R186.8	216	3.52	61.36	protein	71 aa	71	Housekeeping							apoptotic process [GO:0006915]; embryo development ending in birth or egg hatching [GO:0009792]; oogenesis [GO:0048477]; receptor-mediated endocytosis [GO:0006898]; reproduction [GO:0000003]
WBGene00021897|Y54G2A.35|ser-6	1.84	0	61.33	protein	386-401 aa	401		7TM_GPCRs	7TM_GPCR_Srsx [PF10320.4]; 7TM_GPCR_Srx [PF10328.4]; 7tm_1 [PF00001.16]	FOG: 7 transmembrane receptor [KOG3656]; Octopamine receptor [meNOG15046]	TM(7x)		SEG: 0.09 (35/401)	G-protein coupled receptor activity [GO:0004930]; G-protein coupled receptor signaling pathway [GO:0007186]; integral component of membrane [GO:0016021]
WBGene00005110|T19H12.5|srd-32	1.84	0	61.33	protein	339 aa	339		7TM_GPCRs	7TM_GPCR_Srd [PF10317.4]; 7TM_GPCR_Srh [PF10318.4]; 7TM_GPCR_Srj [PF10319.4]; 7TM_GPCR_Str [PF10326.4]	Chemoreceptor/7TM receptor [LSE0147]	TM(7x)		SEG: 0.07 (24/339)
WBGene00004285|W01H2.3|rab-37	1.84	0	61.33	protein	191-223 aa	223			Arf [PF00025.16]; GTP_EFTU [PF00009.22]; Gtr1_RagA [PF04670.7]; Miro [PF08477.8]; Ras [PF00071.17]	GTPase Rab26/Rab37, small G protein superfamily [KOG0083]; GTPase SAR1 and related small G proteins [COG1100]; Member RAS oncogene family protein [meNOG03350]				GTP binding [GO:0005525]; GTP catabolic process [GO:0006184]; GTPase activity [GO:0003924]; intracellular [GO:0005622]; intracellular protein transport [GO:0006886]; membrane [GO:0016020]; nucleocytoplasmic transport [GO:0006913]; protein transport [GO:0015031]; signal transduction [GO:0007165]; small GTPase mediated signal transduction [GO:0007264]
WBGene00014036|ZK643.5	4.29	0.07	61.29	protein	487 aa	487						NCoils: 0.04 (21/487)	SEG: 0.33 (161/487)
WBGene00019118|F59E12.1	645.71	10.55	61.2	protein	811 aa	811	Housekeeping		Bromodomain [PF00439.20]				SEG: 0.12 (95/811)	protein binding [GO:0005515]
WBGene00015418|C04D8.1|pac-1	24.44	0.4	61.1	protein	766-1718 aa	1718			PH [PF00169.24]; RhoGAP [PF00620.22]	Predicted Rho GTPase-activating protein [KOG4407]; Rho GTPase activating protein [meNOG11314]	SigP; TM(1x)		SEG: 0.23 (282/1243)	asymmetric protein localization [GO:0008105]; cell junction [GO:0030054]; intracellular [GO:0005622]; regulation of gastrulation [GO:0010470]; signal transduction [GO:0007165]
WBGene00010377|H12D21.1|nspa-1	1.83	0	61	protein	34 aa	34				Unnamed protein [LSE0870]	SigP
WBGene00004254|T14G10.2|pxf-1	1181.56	19.37	61	protein	85-1470 aa	1470	Housekeeping		RA [PF00788.18]; RasGEF [PF00617.14]; RasGEF_N [PF00618.15]; cNMP_binding [PF00027.24]	Guanine nucleotide exchange factor [meNOG01822]; cAMP-regulated guanine nucleotide exchange factor [KOG3542]		NCoils: 0.01 (21/1470); 0.02 (21/1311); 0.02 (21/1347); 0.02 (21/1305); 0.02 (21/1188); 0.02 (21/1146)	SEG: 0.14 (183/1347)	Rap guanyl-nucleotide exchange factor activity [GO:0017034]; collagen and cuticulin-based cuticle development [GO:0040002]; collagen and cuticulin-based cuticle extracellular matrix [GO:0060102]; epidermis development [GO:0008544]; guanyl-nucleotide exchange factor activity [GO:0005085]; intracellular [GO:0005622]; molting cycle, collagen and cuticulin-based cuticle [GO:0018996]; protein binding …
WBGene00012739|Y40B1B.7	1994.4	33.14	60.18	protein	123 aa	123	Housekeeping			Predicted coiled-coil protein [KOG4538]		NCoils: 0.39 (48/123)	SEG: 0.33 (40/123)	embryo development ending in birth or egg hatching [GO:0009792]; nucleolus [GO:0005730]; reproduction [GO:0000003]
WBGene00018009|F33D11.12|dhhc-3	2.4	0.04	60	protein	260 aa	260			zf-DHHC [PF01529.15]	DHHC-type Zn-finger proteins [KOG1311]; Uncharacterized protein containing DHHC-type Zn finger [COG5273]; Zinc finger, DHHC-type containing protein [meNOG00899]	TM(4x)		SEG: 0.09 (24/260)	zinc ion binding [GO:0008270]
WBGene00018862|F55A12.1|wago-2	51.99	0.87	59.76	protein	892 aa	892			PAZ [PF02170.17]; Piwi [PF02171.12]	Protein involved in RNA interference [meNOG15137]; Translation initiation factor 2C (eIF-2C) and related proteins [KOG1041]			SEG: 0.03 (31/892)	embryo development ending in birth or egg hatching [GO:0009792]; nucleic acid binding [GO:0003676]; protein binding [GO:0005515]
WBGene00015929|C17H12.3	868.77	14.55	59.71	protein	374 aa	374			Y_phosphatase [PF00102.22]	Protein tyrosine phosphatase [COG5599]; Protein tyrosine phosphatase [KOG0789]				protein dephosphorylation [GO:0006470]; protein tyrosine phosphatase activity [GO:0004725]
WBGene00013354|Y59A8B.22|snx-6	17.79	0.3	59.3	protein	133-478 aa	478			PX [PF00787.19]; Vps5 [PF09325.5]			NCoils: 0.05 (25/478); 0.07 (25/381); 0.07 (25/348); 0.19 (25/133)	SEG: 0.05 (25/478)	determination of adult lifespan [GO:0008340]; phagocytic vesicle [GO:0045335]; phagosome-lysosome fusion involved in apoptotic cell clearance [GO:0090389]; phosphatidylinositol binding [GO:0035091]; protein binding [GO:0005515]; protein self-association [GO:0043621]
WBGene00018423|F44E2.10	84.69	1.43	59.22	protein	304 aa	304			Malectin [PF11721.3]	Predicted receptor-like serine/threonine kinase [KOG3593]; Protein involved in protein folding [meNOG07005]	SigP+TM(1x)		SEG: 0.11 (32/304)
WBGene00018512|F46F11.9|trpp-8	2.36	0.04	59	protein	1280-1282 aa	1282			TRAPPC-Trs85 [PF12739.2]	Protein involved in vesicle-mediated transport [meNOG09145]; Protein with predicted involvement in meiosis (GSG1) [KOG1938]			SEG: 0.04 (49/1282)	axonal fasciculation [GO:0007413]; body morphogenesis [GO:0010171]; dendrite development [GO:0016358]; embryo development ending in birth or egg hatching [GO:0009792]; locomotion [GO:0040011]; oviposition [GO:0018991]; positive regulation of multicellular organism growth [GO:0040018]; reproduction [GO:0000003]
WBGene00015972|C18E3.3	2.36	0.04	59	protein	893 aa	893							SEG: 0.06 (54/893)	embryo development ending in birth or egg hatching [GO:0009792]; nematode larval development [GO:0002119]
WBGene00010305|F59A2.5	329.61	5.59	58.96	protein	123 aa	123			Pcc1 [PF09341.5]				SEG: 0.13 (16/123)	embryo development ending in birth or egg hatching [GO:0009792]; reproduction [GO:0000003]
WBGene00023487|F33D4.8|mrps-24	3818.25	64.77	58.95	protein	164 aa	164	Housekeeping		MRP-S24 [PF14955.1]	Ribosomal protein S24 [euNOG05549]; Ribosomal protein S24 [meNOG16892]				embryo development ending in birth or egg hatching [GO:0009792]; mitochondrion [GO:0005739]
WBGene00018795|F54C4.4	1.76	0	58.67	protein	119 aa	119							SEG: 0.13 (16/119)
WBGene00044324|ZK652.3|ufm-1	727.39	12.46	58.38	protein	94 aa	94	Housekeeping		Ufm1 [PF03671.9]	Ubiquitin-Fold modifier 1 protein [meNOG18797]; Uncharacterized conserved protein [KOG3483]
WBGene00009921|F52B5.2	89.56	1.54	58.16	protein	301 aa	301			Pkinase [PF00069.20]; Pkinase_Tyr [PF07714.12]	Cyclin T-dependent kinase CDK9 [KOG0669]; Protein serine/threonine kinase [meNOG01157]; Serine\/threonine protein kinase [COG0515]			SEG: 0.04 (12/301)	ATP binding [GO:0005524]; locomotion [GO:0040011]; protein kinase activity [GO:0004672]; protein phosphorylation [GO:0006468]; transferase activity, transferring phosphorus-containing groups [GO:0016772]
WBGene00020480|T13C2.4|ssup-72	9.88	0.17	58.12	protein	197 aa	197			Ssu72 [PF04722.8]	Protein involved in transcription start site selection [KOG2424]; RNA polymerase II-interacting protein involved in transcription start site selection [COG5211]; SSU72 RNA polymerase II CTD phosphatase homolog [meNOG03030]				mRNA processing [GO:0006397]; nucleus [GO:0005634]; phosphoprotein phosphatase activity [GO:0004721]
WBGene00003060|Y47G6A.23|lpd-3	4.06	0.07	58	protein	1577 aa	1577			FSA_C [PF10479.4]	Uncharacterized conserved protein [KOG3596]			SEG: 0.08 (120/1577)	axonal fasciculation [GO:0007413]; lipid metabolic process [GO:0006629]; lipid storage [GO:0019915]; nematode larval development [GO:0002119]
WBGene00016955|C55C3.5|perm-5	17.28	0.3	57.6	protein	518 aa	518					SigP		SEG: 0.04 (23/518)	apoptotic process [GO:0006915]; embryo development ending in birth or egg hatching [GO:0009792]; lipid binding [GO:0008289]; oogenesis [GO:0048477]; reproduction [GO:0000003]
WBGene00014234|ZK1128.8|vps-29	1.72	0	57.33	protein	187-191 aa	191			Metallophos_2 [PF12850.2]	Membrane coat complex Retromer, subunit VPS29/PEP11 [KOG3325]; Predicted phosphoesterase [COG0622]; Vacuolar protein sorting [meNOG04911]				retrograde transport, endosome to Golgi [GO:0042147]; retromer complex [GO:0030904]
WBGene00018698|F52E1.10|vha-18	1611.22	28.12	57.3	protein	451 aa	451			V-ATPase_H_C [PF11698.3]; V-ATPase_H_N [PF03224.9]	Subunit of the peripheral V1 complex of vacuolar ATPase. Subunit H activates the ATPase activity of the enzyme and couples ATPase activity to proton flow. Vacuolar ATPase is responsible for acidifying a variety of intracellular compartments in eukaryotic cells, thus providing most of the energy required for transport processes in the vacuolar [meNOG03812]; Vacuolar H+-ATPase V1 sector, subunit H …				ATP hydrolysis coupled proton transport [GO:0015991]; binding [GO:0005488]; hydrolase activity, acting on acid anhydrides, catalyzing transmembrane movement of substances [GO:0016820]; proton-transporting ATPase activity, rotational mechanism [GO:0046961]; reproduction [GO:0000003]; vacuolar proton-transporting V-type ATPase, V1 domain [GO:0000221]
WBGene00003699|T12C9.5|nhr-109	2.29	0.04	57.25	protein	304-367 aa	367			Hormone_recep [PF00104.25]; zf-C4 [PF00105.13]	FOG: Hormone receptors [KOG3575]		NCoils: 0.07 (21/304); 0.07 (21/318); 0.06 (21/367)	SEG: 0.03 (11/367)	lipid storage [GO:0019915]; nucleus [GO:0005634]; regulation of transcription, DNA-templated [GO:0006355]; sequence-specific DNA binding [GO:0043565]; sequence-specific DNA binding transcription factor activity [GO:0003700]; steroid hormone mediated signaling pathway [GO:0043401]; steroid hormone receptor activity [GO:0003707]; zinc ion binding [GO:0008270]
WBGene00020286|T06A10.3	339.44	5.95	57.05	protein	169 aa	169			zf-U11-48K [PF05253.7]	Gametocyte specific factor 1-like [meNOG03677]; Uncharacterized conserved protein [KOG4376]			SEG: 0.10 (17/169)	cytoplasm [GO:0005737]
WBGene00021739|Y50D4A.5	13.68	0.24	57	protein	58 aa	58				Splicing factor 3b, subunit 2 [KOG2330]
WBGene00017781|F25E2.3	2.85	0.05	57	protein	327 aa	327			4HBT_3 [PF13622.1]; Acyl_CoA_thio [PF02551.10]	Acyl-CoA thioesterase [COG1946]; Acyl-CoA thioesterase [KOG3016]; Acyl-Coa thioesterase 8 [meNOG12612]				acyl-CoA hydrolase activity [GO:0047617]; acyl-CoA metabolic process [GO:0006637]
WBGene00013095|Y51H1A.4|ing-3	1.7	0	56.67	protein	490 aa	490			ING [PF12998.2]; PHD [PF00628.24]	Chromatin remodeling protein, contains PHD Zn-finger [KOG1973]; Chromatin remodeling protein, contains PhD zinc finger [COG5034]; Inhibitor of growth family, member 3 protein [meNOG03421]		NCoils: 0.04 (21/490)	SEG: 0.19 (93/490)	apoptotic process [GO:0006915]; chromatin modification [GO:0016568]; embryo development ending in birth or egg hatching [GO:0009792]; nucleus [GO:0005634]; protein binding [GO:0005515]; zinc ion binding [GO:0008270]
WBGene00020498|T14B4.1	58.33	1.03	56.63	protein	1225 aa	1225			SpoU_methylase [PF00588.14]	RNA Methylase, SpoU family [KOG0839]; TAR (HIV-1) RNA binding protein 1 [meNOG01332]; rRNA methylases [COG0566]			SEG: 0.03 (34/1225)	RNA binding [GO:0003723]; RNA methyltransferase activity [GO:0008173]; RNA processing [GO:0006396]; binding [GO:0005488]; embryo development ending in birth or egg hatching [GO:0009792]
WBGene00020601|T20B12.3	214.72	3.81	56.36	protein	504 aa	504			CBF [PF03914.12]	Nucleolar complex associated 4 homolog (S. cerevisiae) protein [meNOG10908]; Predicted nucleolar protein involved in ribosome biogenesis [KOG2154]			SEG: 0.05 (24/504)	embryo development ending in birth or egg hatching [GO:0009792]; locomotion [GO:0040011]; nematode larval development [GO:0002119]; positive regulation of multicellular organism growth [GO:0040018]; receptor-mediated endocytosis [GO:0006898]; reproduction [GO:0000003]
WBGene00009882|F49C12.13|vha-17	1788.57	31.74	56.35	protein	86 aa	86			ATP_synt_H [PF05493.8]	Atpase, H+ transporting, lysosomal 9kDa, V0 subunit e1 [meNOG18768]; Vacuolar H+-ATPase V0 sector, subunit M9.7 (M9.2) [KOG3500]	TM(2x)			ATP hydrolysis coupled proton transport [GO:0015991]; apical junction complex [GO:0043296]; apical plasma membrane [GO:0016324]; apoptotic process [GO:0006915]; embryo development ending in birth or egg hatching [GO:0009792]; embryonic body morphogenesis [GO:0010172]; hydrogen ion transmembrane transporter activity [GO:0015078]; nematode larval development [GO:0002119]; proton-transporting V-type…
WBGene00001431|F31D4.3|fkb-6	268.7	4.77	56.33	protein	431 aa	431			FKBP_C [PF00254.23]; TPR_1 [PF00515.23]; TPR_11 [PF13414.1]; TPR_2 [PF07719.12]				SEG: 0.03 (13/431)	embryo development ending in birth or egg hatching [GO:0009792]; locomotion [GO:0040011]; protein binding [GO:0005515]; protein folding [GO:0006457]
WBGene00015922|C17H11.2	81.89	1.46	56.09	protein	738 aa	738							SEG: 0.06 (46/738)
WBGene00021317|Y32H12A.9	1.68	0	56	protein	43 aa	43
WBGene00003975|T28D6.9|pen-2	114.9	2.06	55.78	protein	101 aa	101			PEN-2 [PF10251.4]	Predicted membrane protein [KOG3402]; Presenilin enhancer 2 homolog (C. elegans) protein [meNOG16770]	TM(2x)			Notch signaling pathway [GO:0007219]; cell fate commitment [GO:0045165]; embryo development ending in birth or egg hatching [GO:0009792]; embryonic morphogenesis [GO:0048598]; germ cell development [GO:0007281]; membrane [GO:0016020]; oviposition [GO:0018991]; pharynx development [GO:0060465]
WBGene00002226|C41G7.2|klp-16	414.84	7.44	55.76	protein	587 aa	587			Kinesin [PF00225.18]	Kinesin (KAR3 subfamily) [KOG0239]; Kinesin-like protein [COG5059]; Microtubule motor protein [meNOG05968]		NCoils: 0.16 (91/587)		ATP binding [GO:0005524]; chromosome segregation [GO:0007059]; embryo development [GO:0009790]; embryo development ending in birth or egg hatching [GO:0009792]; kinesin complex [GO:0005871]; meiotic chromosome segregation [GO:0045132]; meiotic nuclear division [GO:0007126]; microtubule binding [GO:0008017]; microtubule motor activity [GO:0003777]; microtubule-based movement [GO:0007018]; motor ac…
WBGene00008576|F08G2.4	4.44	0.08	55.5	protein	171 aa	171						NCoils: 0.20 (35/171)
WBGene00017490|F15E11.1|pud-2.1	57.61	1.04	55.39	protein	154 aa	154	Housekeeping			Unnamed protein [LSE4099]
WBGene00011253|R11H6.5	47.45	0.86	55.17	protein	391 aa	391			DZF [PF07528.9]				SEG: 0.08 (30/391)	lipid storage [GO:0019915]
WBGene00017759|F23H11.3|sucl-2	310.54	5.63	55.16	protein	321 aa	321			CoA_binding [PF02629.14]; Ligase_CoA [PF00549.14]; Succ_CoA_lig [PF13607.1]	Succinate-Coa ligase, alpha subunit [meNOG00210]; Succinyl-CoA synthetase, alpha subunit [COG0074]; Succinyl-CoA synthetase, alpha subunit [KOG1255]	SigP		SEG: 0.18 (57/321)	catalytic activity [GO:0003824]; cofactor binding [GO:0048037]; embryo development ending in birth or egg hatching [GO:0009792]; metabolic process [GO:0008152]; positive regulation of multicellular organism growth [GO:0040018]; reproduction [GO:0000003]
WBGene00005270|T03F7.4|srh-47	1.65	0	55	protein	335 aa	335		7TM_GPCRs	7TM_GPCR_Srd [PF10317.4]; 7TM_GPCR_Srh [PF10318.4]; 7TM_GPCR_Sri [PF10327.4]; 7TM_GPCR_Srj [PF10319.4]; 7TM_GPCR_Str [PF10326.4]	Predicted olfactory G-protein coupled receptor [LSE0262]	TM(7x)
WBGene00007195|B0513.2	18765	342.19	54.84	protein	24-210 aa	210			THOC7 [PF05615.8]			NCoils: 0.13 (28/210)		THO complex [GO:0000347]; THO complex part of transcription export complex [GO:0000445]; embryo development ending in birth or egg hatching [GO:0009792]; mRNA processing [GO:0006397]
WBGene00016796|C50A2.2|cec-2	5.47	0.1	54.7	protein	64-557 aa	557				Membrane-Associated ring finger (C3HC4) 10 protein [meNOG13493]; Protein involved in mRNA turnover and stability [KOG1609]; Unnamed protein [LSE0984]			SEG: 0.07 (30/455)	hermaphrodite genitalia development [GO:0040035]; reproduction [GO:0000003]
WBGene00015683|C10G8.4	121.07	2.24	54.05	protein	98 aa	98			TIL [PF01826.12]	Chymotrypsin-Elastase inhibitor ixodidin [meNOG21748]; Uncharacterized protein [LSE0566]	SigP		SEG: 0.14 (14/98)
WBGene00011117|R07E5.11	1.62	0	54	protein	113 aa	113							SEG: 0.25 (28/113)
WBGene00018769|F53G2.7|mnat-1	374.66	6.97	53.75	protein	310 aa	310	Housekeeping		MAT1 [PF06391.8]	Cdk activating kinase (CAK)/RNA polymerase II transcription initiation\/nucleotide excision repair factor TFIIH, subunit TFB3 [COG5220]; Menage a trois homolog 1, cyclin H assembly factor (Xenopus laevis) [meNOG03995]; Predicted E3 ubiquitin ligase containing RING finger, subunit of transcription\/repair factor TFIIH and CDK-activating kinase assembly factor [KOG3800]		NCoils: 0.20 (63/310)	SEG: 0.08 (26/310)	cell cycle [GO:0007049]; embryo development ending in birth or egg hatching [GO:0009792]; nucleus [GO:0005634]; protein binding [GO:0005515]; reproduction [GO:0000003]; zinc ion binding [GO:0008270]
WBGene00003081|ZK593.7|lsm-7	87.06	1.62	53.74	protein	104 aa	104			LSM [PF01423.17]	LSM7 homolog, U6 small nuclear RNA associated (S. cerevisiae) protein [meNOG18038]; Small Nuclear ribonucleoprotein splicing factor [KOG1781]				cell migration [GO:0016477]; determination of adult lifespan [GO:0008340]; embryo development ending in birth or egg hatching [GO:0009792]; gonad development [GO:0008406]; nematode larval development [GO:0002119]; regulation of cell proliferation [GO:0042127]; regulation of meiosis [GO:0040020]; reproduction [GO:0000003]
WBGene00006595|M01E5.5|top-1	260.13	4.85	53.64	protein	734-806 aa	806			Topo_C_assoc [PF14370.1]; Topoisom_I [PF01028.15]; Topoisom_I_N [PF02919.10]	DNA topoisomerase I [KOG0981]; Topoisomerase (DNA) I [meNOG01356]; Topoisomerase IB [COG3569]		NCoils: 0.17 (136/806); 0.12 (88/734)	SEG: 0.31 (251/806)	DNA binding [GO:0003677]; DNA topoisomerase type I activity [GO:0003917]; DNA topoisomerase type II (ATP-hydrolyzing) activity [GO:0003918]; DNA topological change [GO:0006265]; body morphogenesis [GO:0010171]; chromosome [GO:0005694]; determination of adult lifespan [GO:0008340]; embryo development [GO:0009790]; embryo development ending in birth or egg hatching [GO:0009792]; gonad development […
WBGene00022122|Y71F9AM.6|trap-1	17.13	0.32	53.53	protein	257 aa	257			TRAP_alpha [PF03896.11]	Signal sequence receptor, alpha [meNOG05375]; Translocon-associated complex TRAP, alpha subunit [KOG1631]	SigP+TM(1x)		SEG: 0.05 (14/257)	embryo development ending in birth or egg hatching [GO:0009792]; endoplasmic reticulum membrane [GO:0005789]
WBGene00021547|Y44E3A.1	16.59	0.31	53.52	protein	83-154 aa	154
WBGene00017245|F08D12.1	2.14	0.04	53.5	protein	635 aa	635			Apc3 [PF12895.2]; SRP72 [PF08492.7]; TPR_1 [PF00515.23]; TPR_14 [PF13428.1]; TPR_16 [PF13432.1]; TPR_2 [PF07719.12]; TPR_6 [PF13174.1]	Signal recognition particle protein [meNOG00609]; Signal recognition particle, subunit Srp72 [KOG2376]		NCoils: 0.06 (35/635)	SEG: 0.06 (37/635)	7S RNA binding [GO:0008312]; SRP-dependent cotranslational protein targeting to membrane [GO:0006614]; body morphogenesis [GO:0010171]; embryo development ending in birth or egg hatching [GO:0009792]; locomotion [GO:0040011]; nematode larval development [GO:0002119]; protein binding [GO:0005515]; signal recognition particle [GO:0048500]
WBGene00012145|T28H10.4|nlp-46	52.9	0.99	53.43	protein	66 aa	66					SigP		SEG: 0.21 (14/66)
WBGene00010888|M18.2|dlc-2	54.5	1.02	53.43	protein	90 aa	90			Dynein_light [PF01221.13]	Dynein light chain protein [meNOG17531]; Dynein light chain type 1 [KOG3430]				microtubule associated complex [GO:0005875]; microtubule-based process [GO:0007017]
WBGene00017500|F15E11.14|pud-2.2	63.03	1.18	53.42	protein	154 aa	154	Housekeeping			Unnamed protein [LSE4099]
WBGene00007464|C08H9.3	80.04	1.5	53.36	protein	123-766 aa	766			Alg6_Alg8 [PF03155.10]; Endonuclease_5 [PF04493.9]		TM(12x); TM(3x)		SEG: 0.06 (45/766)	DNA repair [GO:0006281]; embryo development ending in birth or egg hatching [GO:0009792]; endonuclease activity [GO:0004519]; endoplasmic reticulum membrane [GO:0005789]; hermaphrodite genitalia development [GO:0040035]; nematode larval development [GO:0002119]; reproduction [GO:0000003]; transferase activity, transferring hexosyl groups [GO:0016758]
WBGene00007883|C33A12.4	876.96	16.66	52.64	protein	61 aa	61
WBGene00011860|T20D3.8	1.57	0	52.33	protein	282 aa	282			GPI2 [PF06432.6]	N-acetylglucosaminyltransferase complex, subunit PIG-C/GPI2, required for phosphatidylinositol biosynthesis [KOG3059]; Phosphatidylinositol glycan anchor biosynthesis, class C protein [meNOG09795]	TM(8x)		SEG: 0.14 (40/282)	GPI anchor biosynthetic process [GO:0006506]; integral component of membrane [GO:0016021]; nucleus [GO:0005634]; phosphatidylinositol N-acetylglucosaminyltransferase activity [GO:0017176]
WBGene00011122|R07H5.2|cpt-2	107.07	2.05	52.23	protein	109-646 aa	646	Housekeeping		Carn_acyltransf [PF00755.15]				SEG: 0.02 (11/646)	embryo development ending in birth or egg hatching [GO:0009792]; protein binding [GO:0005515]; transferase activity, transferring acyl groups [GO:0016746]
WBGene00018454|F45D11.8|fbxb-28	1.56	0	52	protein	77 aa	77							SEG: 0.25 (19/77)
WBGene00004346|C29H12.3|rgs-3	17.13	0.33	51.91	protein	284-363 aa	363			RGS [PF00615.14]	G protein signaling regulators [KOG3589]; Regulator of G-protein signaling [meNOG00838]			SEG: 0.15 (53/363)	termination of G-protein coupled receptor signaling pathway [GO:0038032]
WBGene00011629|T08G11.1	1571.13	30.32	51.82	protein	3185-3212 aa	3212			Chorein_N [PF12624.2]; DUF1162 [PF06650.7]	Vacuolar protein sorting [meNOG02097]; Vacuolar protein sorting-associated protein [COG5043]; Vacuolar protein sorting-associated protein [KOG1809]		NCoils: 0.01 (42/3212); 0.01 (42/3185)	SEG: 0.07 (221/3212)
WBGene00012896|Y46G5A.4|snrp-200	1.55	0	51.67	protein	2145 aa	2145			AAA_22 [PF13401.1]; DEAD [PF00270.24]; Helicase_C [PF00271.26]; ResIII [PF04851.10]; Sec63 [PF02889.11]	Activating signal cointegrator 1 complex subunit 3 [meNOG06604]; RNA helicase BRR2, DEAD-box superfamily [KOG0951]; Superfamily II helicase [COG1204]			SEG: 0.03 (64/2145)	ATP binding [GO:0005524]; cell migration [GO:0016477]; embryo development ending in birth or egg hatching [GO:0009792]; germ cell development [GO:0007281]; gonad development [GO:0008406]; growth [GO:0040007]; nematode larval development [GO:0002119]; nucleic acid binding [GO:0003676]; oviposition [GO:0018991]; protein binding [GO:0005515]; regulation of cell proliferation [GO:0042127]; regulation…
WBGene00010370|H06O01.3|ctg-1	1.55	0	51.67	protein	239-383 aa	383			CRAL_TRIO [PF00650.15]; GOLD_2 [PF13897.1]	Phosphatidylinositol transfer protein SEC14 and related proteins [KOG1471]; Protein involved in positive regulation of cholesterol biosynthetic process [meNOG09171]				integral component of membrane [GO:0016021]; transport [GO:0006810]
WBGene00011453|T04H1.8|ugt-56	5.16	0.1	51.6	protein	524 aa	524			Glyco_tran_28_C [PF04101.11]; UDPGT [PF00201.13]	UDP-glucuronosyl and UDP-glucosyl transferase [KOG1192]	SigP+TM(1x)		SEG: 0.02 (8/524)	metabolic process [GO:0008152]; transferase activity, transferring hexosyl groups [GO:0016758]
WBGene00021826|Y54E10A.3|txl-1	1.54	0	51.33	protein	284 aa	284			PITH [PF06201.8]; Thioredoxin [PF00085.15]	Thiol-disulfide isomerase and thioredoxins [COG0526]; Thioredoxin-Like protein [meNOG02577]; Thioredoxin-like protein [KOG0908]				cell redox homeostasis [GO:0045454]; glycerol ether metabolic process [GO:0006662]; inductive cell migration [GO:0040039]; protein disulfide oxidoreductase activity [GO:0015035]
WBGene00009750|F46A8.7	46.01	0.9	51.12	protein	36 aa	36
WBGene00021702|Y48G9A.9	1.53	0	51	protein	352-361 aa	361			Y_phosphatase [PF00102.22]	Protein tyrosine phosphatase [COG5599]; Protein tyrosine phosphatase [KOG0789]			SEG: 0.05 (17/352)	protein dephosphorylation [GO:0006470]; protein tyrosine phosphatase activity [GO:0004725]
WBGene00013964|ZK287.3	8.13	0.16	50.81	protein	102 aa	102					SigP
WBGene00018356|F42G8.5|islo-1	1.52	0	50.67	protein	357 aa	357					TM(2x)		SEG: 0.17 (59/357)	lipid storage [GO:0019915]
WBGene00008687|F11A10.6	18.15	0.36	50.42	protein	215-356 aa	356			DUF1751 [PF08551.5]	Predicted membrane protein [KOG2890]; Transmembrane protein 115 [meNOG01455]	SigP+TM(1x); TM(5x)	NCoils: 0.08 (29/356); 0.13 (29/215)	SEG: 0.06 (13/215)
WBGene00007137|B0285.4	1002.97	20.01	50.12	protein	333 aa	333			LCM [PF04072.9]	Carboxymethyl transferase [KOG2918]; Leucine carboxyl methyltransferase [meNOG06612]			SEG: 0.05 (17/333)	methylation [GO:0032259]; methyltransferase activity [GO:0008168]
WBGene00019698|M01B12.5|riok-1	83.07	1.66	50.04	protein	264-506 aa	506			RIO1 [PF01163.17]	RIO kinase 1 [meNOG05590]; Serine/threonine protein kinase involved in cell cycle control [COG1718]; Serine\/threonine protein kinase involved in cell cycle control [KOG2270]		NCoils: 0.08 (39/506)	SEG: 0.13 (65/506)	ATP binding [GO:0005524]; catalytic activity [GO:0003824]; embryo development ending in birth or egg hatching [GO:0009792]; hermaphrodite genitalia development [GO:0040035]; lipid storage [GO:0019915]; nematode larval development [GO:0002119]; positive regulation of multicellular organism growth [GO:0040018]; protein serine/threonine kinase activity [GO:0004674]; receptor-mediated endocytosis [GO…
WBGene00000163|R11A5.1|apb-3	40.02	0.8	50.02	protein	935-945 aa	945			AP3B1_C [PF14796.1]; Adaptin_N [PF01602.15]; Cnd1 [PF12717.2]; HEAT_2 [PF13646.1]			NCoils: 0.05 (51/945); 0.05 (51/935)	SEG: 0.13 (117/935)	AP-3 adaptor complex [GO:0030123]; binding [GO:0005488]; body morphogenesis [GO:0010171]; embryo development ending in birth or egg hatching [GO:0009792]; intracellular protein transport [GO:0006886]; lipid storage [GO:0019915]; lysosome organization [GO:0007040]; membrane coat [GO:0030117]; nematode larval development [GO:0002119]; vesicle-mediated transport [GO:0016192]
WBGene00000552|T21H3.3|cmd-1	925.35	18.62	49.7	protein	149 aa	149	Housekeeping		EF-hand_1 [PF00036.27]; EF-hand_4 [PF12763.2]; EF-hand_5 [PF13202.1]; EF-hand_6 [PF13405.1]; EF-hand_7 [PF13499.1]; EF-hand_8 [PF13833.1]; EF-hand_9 [PF14658.1]; EFhand_Ca_insen [PF08726.5]; SPARC_Ca_bdg [PF10591.4]; UPF0154 [PF03672.8]	Ca2+-binding protein (EF-Hand superfamily) [COG5126]; Calmodulin and related proteins (EF-Hand superfamily) [KOG0027]; Calmodulin protein [meNOG10158]				apoptotic cell clearance [GO:0043277]; apoptotic process [GO:0006915]; calcium ion binding [GO:0005509]; cell migration [GO:0016477]; cell periphery [GO:0071944]; centrosome [GO:0005813]; embryo development [GO:0009790]; embryo development ending in birth or egg hatching [GO:0009792]; establishment of meiotic spindle orientation [GO:0051296]; mitotic spindle [GO:0072686]; mitotic spindle organiza…
WBGene00022358|Y92H12A.2	27.76	0.56	49.57	protein	496-724 aa	724			C2 [PF00168.25]; HECT [PF00632.20]; WW [PF00397.21]	E3 ubiquitin protein ligase [meNOG03120]; Ubiquitin protein ligase RSP5/NEDD4 [KOG0940]; Ubiquitin-protein ligase [COG5021]			SEG: 0.02 (11/724)	protein binding [GO:0005515]; ubiquitin-protein transferase activity [GO:0004842]
WBGene00017674|F21F3.4	1.98	0.04	49.5	protein	391 aa	391							SEG: 0.10 (40/391)
WBGene00004911|T25B6.7|snf-12	34.55	0.7	49.36	protein	1022 aa	1022			SNF [PF00209.13]	Na+-dependent transporters of the SNF family [COG0733]; Sodium-neurotransmitter symporter [KOG3660]; Solute carrier family 6 neurotransmitter transporter protein [meNOG00466]	TM(12x)	NCoils: 0.02 (21/1022)	SEG: 0.09 (91/1022)	apical part of cell [GO:0045177]; endocytic vesicle [GO:0030139]; integral component of membrane [GO:0016021]; neurotransmitter transport [GO:0006836]; neurotransmitter:sodium symporter activity [GO:0005328]; positive regulation of antifungal peptide production [GO:0002804]; transcription factor binding [GO:0008134]
WBGene00011523|T06D8.2	1.48	0	49.33	protein	689 aa	689			UVR [PF02151.14]	Component of synaptic membrane glycine-, glutamate- and thienylcyclohexylpiperidine-binding glycoprotein (43kDa) [KOG4825]; Thienylcyclohexylpiperidine binding protein [meNOG07091]		NCoils: 0.07 (49/689)	SEG: 0.06 (44/689)	embryo development ending in birth or egg hatching [GO:0009792]; protein binding [GO:0005515]
WBGene00007444|C08F8.2	1.48	0	49.33	protein	438-721 aa	721			Helicase_C [PF00271.26]; SUV3_C [PF12513.3]	Mitochondrial RNA helicase SUV3, DEAD-box superfamily [KOG0953]; Superfamily II DNA and RNA helicases [COG0513]; Suppressor of var1, 3-like 1 (S. cerevisiae) protein [meNOG08786]	SigP	NCoils: 0.03 (25/721); 0.03 (25/719); 0.06 (25/438)	SEG: 0.04 (28/721)	embryo development ending in birth or egg hatching [GO:0009792]; hermaphrodite genitalia development [GO:0040035]; hydrolase activity, acting on acid anhydrides [GO:0016817]; nematode larval development [GO:0002119]; receptor-mediated endocytosis [GO:0006898]; reproduction [GO:0000003]
WBGene00020374|T09A12.5	1.47	0	49	protein	63 aa	63			RAMP4 [PF06624.7]	Predicted membrane protein [KOG3491]; Stress-Associated endoplasmic reticulum protein [meNOG21315]	TM(1x)			endoplasmic reticulum [GO:0005783]
WBGene00008341|C56A3.2|ttr-44	3.92	0.08	49	protein	144-156 aa	156			DUF290 [PF01060.18]	Uncharacterized protein with conserved cysteine [LSE0506]	SigP			extracellular space [GO:0005615]
WBGene00013208|Y54G9A.5	166.53	3.41	48.84	protein	257 aa	257					SigP+TM(2x)		SEG: 0.04 (11/257)	embryo development ending in birth or egg hatching [GO:0009792]
WBGene00009012|F21D5.7	32.2	0.66	48.79	protein	496 aa	496			AAA_33 [PF13671.1]; SRP54 [PF00448.17]; SRP54_N [PF02881.14]; SRP_SPB [PF02978.14]; cobW [PF02492.14]	Signal recognition particle GTPase [COG0541]; Signal recognition particle protein [meNOG00564]; Signal recognition particle, subunit Srp54 [KOG0780]			SEG: 0.03 (17/496)	7S RNA binding [GO:0008312]; GTP binding [GO:0005525]; GTPase activity [GO:0003924]; SRP-dependent cotranslational protein targeting to membrane [GO:0006614]; apoptotic process [GO:0006915]; nematode larval development [GO:0002119]; reproduction [GO:0000003]; signal recognition particle [GO:0048500]
WBGene00000100|C25A11.4|ajm-1	121.46	2.49	48.78	protein	845-1480 aa	1480				Unnamed protein [LSE2648]	TM(2x)	NCoils: 0.33 (486/1480); 0.49 (465/944); 0.42 (486/1148); 0.34 (486/1439); 0.53 (451/845)	SEG: 0.54 (513/944)	apical junction complex [GO:0043296]; apicolateral plasma membrane [GO:0016327]; cell-cell adherens junction [GO:0005913]; cell-cell junction organization [GO:0045216]; cytoskeletal protein binding [GO:0008092]; embryo development ending in birth or egg hatching [GO:0009792]; locomotion [GO:0040011]; negative regulation of vulval development [GO:0040027]
WBGene00000109|F36H1.6|alh-3	166.8	3.45	48.35	protein	908 aa	908			Aldedh [PF00171.17]; Formyl_trans_C [PF02911.13]; Formyl_trans_N [PF00551.14]	Aldehyde dehydrogenase 1 family, member [meNOG03345]; Formyltetrahydrofolate dehydrogenase [KOG2452]; Methionyl-tRNA formyltransferase [COG0223]; NAD-dependent aldehyde dehydrogenases [COG1012]		NCoils: 0.02 (21/908)	SEG: 0.03 (30/908)	10-formyltetrahydrofolate catabolic process [GO:0009258]; biosynthetic process [GO:0009058]; catalytic activity [GO:0003824]; cytoplasm [GO:0005737]; formyltetrahydrofolate dehydrogenase activity [GO:0016155]; hydroxymethyl-, formyl- and related transferase activity [GO:0016742]; metabolic process [GO:0008152]; one-carbon metabolic process [GO:0006730]; oxidation-reduction process [GO:0055114]; o…
WBGene00022166|Y71H2AM.1	420.81	8.73	48.2	protein	337 aa	337			Peptidase_M22 [PF00814.20]	Metal-dependent proteases with possible chaperone activity [COG0533]; O-Sialoglycoprotein endopeptidase [meNOG00080]; Predicted metalloprotease with chaperone activity (RNAse H/HSP70 fold) [KOG2708]				determination of adult lifespan [GO:0008340]
WBGene00009692|F44E5.5	28.86	0.6	48.1	protein	645 aa	645	Housekeeping		HSP70 [PF00012.15]; MreB_Mbl [PF06723.8]	Heat shock protein [meNOG14805]; Molecular chaperone [COG0443]; Molecular chaperones HSP70/HSC70, HSP70 superfamily [KOG0101]		NCoils: 0.03 (21/645)	SEG: 0.06 (37/645)
WBGene00003799|Y37E3.15|npp-13	17.79	0.37	48.08	protein; ncRNA	655-787 aa	787			Nic96 [PF04097.9]	Cullins [KOG2168]; Nuclear pore complex protein nup93 [meNOG03018]			SEG: 0.04 (31/787)	embryo development ending in birth or egg hatching [GO:0009792]; establishment of mitotic spindle orientation [GO:0000132]; hermaphrodite genitalia development [GO:0040035]; locomotion [GO:0040011]; nuclear pore [GO:0005643]; nucleus organization [GO:0006997]; protein binding [GO:0005515]; reproduction [GO:0000003]; transport [GO:0006810]
WBGene00022382|Y94H6A.10	163.88	3.41	48.06	protein	181 aa	181	Housekeeping			Uncharacterized conserved protein [KOG3305]			SEG: 0.08 (15/181)
WBGene00021704|Y48G9A.11	1.44	0	48	protein	351 aa	351				Zinc finger [euNOG11185]; Zinc finger [meNOG19450]			SEG: 0.09 (30/351)
WBGene00011415|T04A8.15|him-18	305.77	6.37	48	protein	718 aa	718							SEG: 0.09 (62/718)	nucleus [GO:0005634]
WBGene00004319|ZK593.4|rbr-2	41.72	0.87	47.95	protein	1444-1477 aa	1477			ARID [PF01388.16]; JmjC [PF02373.17]; JmjN [PF02375.12]; PHD [PF00628.24]; PLU-1 [PF08429.6]; zf-C5HC2 [PF02928.11]	DNA-binding protein jumonji/RBP2\/SMCY, contains JmjC domain [KOG1246]; Lysine (K)-specific demethylase [meNOG00958]		NCoils: 0.01 (21/1477); 0.01 (21/1444)	SEG: 0.05 (69/1477)	DNA binding [GO:0003677]; determination of adult lifespan [GO:0008340]; histone H3-K4 demethylation [GO:0034720]; histone demethylase activity (H3-dimethyl-K4 specific) [GO:0034648]; histone demethylase activity (H3-trimethyl-K4 specific) [GO:0034647]; intracellular [GO:0005622]; nucleus [GO:0005634]; oxidation-reduction process [GO:0055114]; oxidoreductase activity, acting on paired donors, with…
WBGene00008379|D1054.13|secs-1	3.35	0.07	47.86	protein	481-523 aa	523			Beta_elim_lyase [PF01212.16]; SLA_LP_auto_ag [PF05889.8]	Glutamate decarboxylase and related PLP-dependent proteins [COG0076]; Predicted serine hydroxymethyltransferase SLA/LP (autoimmune hepatitis marker in humans) [KOG3843]; Sep (O-phosphoserine) tRNA:Sec tRNA synthase [meNOG08068]			SEG: 0.06 (29/523)	catalytic activity [GO:0003824]; pyridoxal phosphate binding [GO:0030170]; selenocysteinyl-tRNA(Sec) biosynthetic process [GO:0097056]; transferase activity [GO:0016740]; transferase activity, transferring selenium-containing groups [GO:0016785]
WBGene00012560|Y37D8A.25	111.02	2.33	47.65	protein	141 aa	141			PH [PF00169.24]	Family with sequence similarity 109, member B protein [euNOG07583]; Family with sequence similarity 109, member protein [meNOG09351]
WBGene00012777|Y42A5A.2|lact-8	125.96	2.65	47.53	protein	426-614 aa	614			Beta-lactamase [PF00144.19]	Beta-lactamase class C and other penicillin binding proteins [COG1680]	SigP		SEG: 0.03 (17/614)
WBGene00016217|C29F9.2	407.24	8.57	47.52	protein	133 aa	133						NCoils: 0.21 (28/133)		determination of adult lifespan [GO:0008340]
WBGene00006944|F18C5.2|wrn-1	41.13	0.87	47.28	protein	1056 aa	1056			DEAD [PF00270.24]; HRDC [PF00570.18]; HTH_40 [PF14493.1]; Helicase_C [PF00271.26]; RQC [PF09382.5]	ATP-dependent DNA helicase [KOG0351]; Superfamily II DNA helicase [COG0514]; Werner syndrome protein [meNOG10772]			SEG: 0.02 (26/1056)	ATP binding [GO:0005524]; ATP-dependent 3'-5' DNA helicase activity [GO:0043140]; ATP-dependent helicase activity [GO:0008026]; DNA metabolic process [GO:0006259]; DNA recombination [GO:0006310]; DNA repair [GO:0006281]; DNA replication [GO:0006260]; body morphogenesis [GO:0010171]; catalytic activity [GO:0003824]; cell cycle [GO:0007049]; cellular metabolic process [GO:0044237]; chromosome [GO:0…
WBGene00012354|W09C5.8	1219.13	25.96	46.96	protein	175 aa	175	Housekeeping		COX4 [PF02936.9]	Cytochrome c oxidase subunit [meNOG07879]; Cytochrome c oxidase, subunit IV/COX5b [KOG4075]	TM(1x)			cytochrome-c oxidase activity [GO:0004129]; determination of adult lifespan [GO:0008340]; embryo development ending in birth or egg hatching [GO:0009792]; mitochondrial electron transport, cytochrome c to oxygen [GO:0006123]; nematode larval development [GO:0002119]; reproduction [GO:0000003]
WBGene00015267|BE0003N10.2|chin-1	63.8	1.36	46.91	protein	421 aa	421			C1_1 [PF00130.17]; RhoGAP [PF00620.22]; SH2 [PF00017.19]	Chimaerin and related Rho GTPase activating proteins [KOG1453]; Chimerin (chimaerin) protein [meNOG06299]				asymmetric protein localization [GO:0008105]; cell cortex [GO:0005938]; intracellular [GO:0005622]; intracellular signal transduction [GO:0035556]; protein binding [GO:0005515]; regulation of Cdc42 GTPase activity [GO:0043088]; signal transduction [GO:0007165]
WBGene00019130|F59H5.1	305.02	6.53	46.71	protein	758 aa	758			SPK [PF04435.13]	Partially confirmed by transcript evidence protein [meNOG29852]; Uncharacterized protein [LSE0508]		NCoils: 0.03 (21/758)	SEG: 0.13 (99/758)
WBGene00044001|C09G4.4	774.37	16.59	46.68	protein	78 aa	78				Transcriptional repressor EED/ESC\/FIE, required for transcriptional silencing, WD repeat superfamily [KOG1034]			SEG: 0.17 (13/78)	apoptotic process [GO:0006915]; embryo development ending in birth or egg hatching [GO:0009792]; negative regulation of vulval development [GO:0040027]; nematode larval development [GO:0002119]; reproduction [GO:0000003]
WBGene00022213|Y73B3A.11	1.4	0	46.67	protein	131 aa	131				Uncharacterized protein [LSE0296]
WBGene00021132|W10D9.4|nfyb-1	1.4	0	46.67	protein	403 aa	403			CBFD_NFYB_HMF [PF00808.18]; Histone [PF00125.19]	CCAAT-binding factor, subunit A (HAP3) [KOG0869]; Histones H3 and H4 [COG2036]; Nuclear transcription factor Y [meNOG04042]			SEG: 0.13 (52/403)	intracellular [GO:0005622]; protein heterodimerization activity [GO:0046982]; sequence-specific DNA binding [GO:0043565]
WBGene00017478|F15A8.6	1.4	0	46.67	protein	565 aa	565			Abhydrolase_3 [PF07859.8]; COesterase [PF00135.23]	Carboxylesterase [meNOG03627]; Carboxylesterase and related proteins [KOG1516]; Carboxylesterase type B [COG2272]			SEG: 0.02 (12/565)	lipid storage [GO:0019915]
WBGene00007021|C24H11.6|immp-1	720.33	15.47	46.56	protein	132 aa	132			Peptidase_S24 [PF00717.18]	IMP1 inner mitochondrial membrane peptidase-like [meNOG02561]; Mitochondrial inner membrane protease, subunit IMP1 [KOG0171]; Signal peptidase I [COG0681]				membrane [GO:0016020]; proteolysis [GO:0006508]; serine-type peptidase activity [GO:0008236]
WBGene00011488|T05F1.1|nra-2	9.31	0.2	46.55	protein	557-563 aa	563			Nicastrin [PF05450.10]; Peptidase_M28 [PF04389.12]	Predicted aminopeptidases - M20/M25\/M40 family [KOG2526]; Protein involved in regulation of signal transduction [meNOG06839]	TM(2x)			endoplasmic reticulum [GO:0005783]; integral component of membrane [GO:0016021]; ligand-gated channel activity [GO:0022834]; locomotion [GO:0040011]; membrane [GO:0016020]; protein processing [GO:0016485]; regulation of signal transduction [GO:0009966]; reproduction [GO:0000003]; synaptic transmission, cholinergic [GO:0007271]
WBGene00012907|Y46G5A.17|cpt-1	135.35	2.92	46.35	protein	779 aa	779			Carn_acyltransf [PF00755.15]	Carnitine O-acyltransferase CPTI [KOG3716]; Carnitine palmitoyltransferase [meNOG05207]	TM(2x)	NCoils: 0.03 (21/779)	SEG: 0.02 (12/779)	transferase activity, transferring acyl groups [GO:0016746]
WBGene00013081|Y51A2D.14	1.39	0	46.33	protein	54 aa	54				Uncharacterized protein [LSE0070]	SigP
WBGene00012235|W04A4.6	1.39	0	46.33	protein	185 aa	185							SEG: 0.08 (14/185)	regulation of transcription, DNA-templated [GO:0006355]
WBGene00022228|Y73B6A.1	43.86	0.95	46.17	protein	225-414 aa	414			Pkinase [PF00069.20]	Protein serine/threonine kinase [meNOG11111]; Serine\/threonine kinase (haspin family) [KOG2464]; Serine\/threonine kinase of the haspin family [COG5072]				ATP binding [GO:0005524]; protein kinase activity [GO:0004672]; protein phosphorylation [GO:0006468]; transferase activity, transferring phosphorus-containing groups [GO:0016772]
WBGene00007956|C35C5.6|trpp-9	18.46	0.4	46.15	protein	1240 aa	1240			TRAPPC9-Trs120 [PF08626.6]	Protein involved in cell differentiation [meNOG05163]; Targeting complex (TRAPP) subunit [KOG1953]			SEG: 0.02 (21/1240)
WBGene00022078|Y69A2AR.7|epg-9	53.39	1.16	46.03	protein	187-260 aa	260			DUF1649 [PF07855.7]	Protein involved in autophagy [meNOG01164]; Uncharacterized conserved protein [KOG4493]			SEG: 0.13 (24/187)	aggrephagy [GO:0035973]; protein binding [GO:0005515]; protein kinase binding [GO:0019901]
WBGene00011182|R09H10.5	521.22	11.34	45.96	protein	1621 aa	1621					SigP		SEG: 0.06 (95/1621)	protein binding [GO:0005515]
WBGene00010198|F57C2.6|spat-1	70.22	1.53	45.9	protein	70-547 aa	547			BORA_N [PF15280.1]	Protein aurora borealis [euNOG02301]; Protein aurora borealis [meNOG07368]			SEG: 0.34 (24/70)	cytoplasm [GO:0005737]; kinetochore [GO:0000776]; nucleus [GO:0005634]
WBGene00010629|K07C5.6	2526.67	55.17	45.8	protein	647 aa	647			Slu7 [PF11708.3]	RNA splicing factor - Slu7p [KOG2560]; Splicing factor [meNOG01786]		NCoils: 0.13 (87/647)	SEG: 0.26 (169/647)	embryo development ending in birth or egg hatching [GO:0009792]; germ cell development [GO:0007281]; locomotion [GO:0040011]; molting cycle, collagen and cuticulin-based cuticle [GO:0018996]; nematode larval development [GO:0002119]; nucleic acid binding [GO:0003676]; regulation of cell proliferation [GO:0042127]; regulation of meiosis [GO:0040020]; reproduction [GO:0000003]; zinc ion binding [GO…
WBGene00011775|T14G10.5	557.63	12.28	45.41	protein	870-885 aa	885			Adaptin_N [PF01602.15]; COP-gamma_platf [PF08752.5]; HEAT [PF02985.17]; HEAT_2 [PF13646.1]	Coatomer protein complex, subunit gamma [meNOG02457]; Vesicle coat complex COPI, gamma subunit [COG5240]; Vesicle coat complex COPI, gamma subunit [KOG1078]			SEG: 0.07 (62/885)	COPI vesicle coat [GO:0030126]; apoptotic process [GO:0006915]; binding [GO:0005488]; intracellular protein transport [GO:0006886]; locomotion [GO:0040011]; membrane coat [GO:0030117]; nematode larval development [GO:0002119]; receptor-mediated endocytosis [GO:0006898]; reproduction [GO:0000003]; secretion by cell [GO:0032940]; structural molecule activity [GO:0005198]; vesicle-mediated transport…
WBGene00017885|F28B3.4|dip-2	40.39	0.89	45.38	protein	1307-1729 aa	1729			AMP-binding [PF00501.23]; DMAP_binding [PF06464.6]	Acyl-CoA synthetases (AMP-forming)/AMP-acid ligases II [COG0318]; Disco-Interacting protein 2 homolog [meNOG01520]; Predicted AMP-binding protein [KOG3628]	SigP+TM(2x); TM(2x)		SEG: 0.07 (122/1729)	catalytic activity [GO:0003824]; embryo development ending in birth or egg hatching [GO:0009792]; metabolic process [GO:0008152]; nucleus [GO:0005634]; transcription factor binding [GO:0008134]
WBGene00011271|R53.1|flad-1	201.5	4.44	45.38	protein	371-519 aa	519			MoCF_biosynth [PF00994.19]; PAPS_reduct [PF01507.14]	3'-phosphoadenosine 5'-phosphosulfate sulfotransferase (PAPS reductase)/FAD synthetase and related enzymes [COG0175]; 3'-phosphoadenosine 5'-phosphosulfate sulfotransferase (PAPS reductase)\/FAD synthetase and related enzymes [KOG2644]; Flavin adenine dinucleotide synthetase [meNOG02192]; Predicted nucleotide-utilizing enzyme related to molybdopterin-biosynthesis enzyme MoeA [COG1058]	SigP		SEG: 0.04 (15/418)	FAD biosynthetic process [GO:0006747]; FMN adenylyltransferase activity [GO:0003919]; Mo-molybdopterin cofactor biosynthetic process [GO:0006777]; catalytic activity [GO:0003824]; metabolic process [GO:0008152]
WBGene00021715|Y49F6B.2	63.86	1.41	45.29	protein	252 aa	252			Fcf2 [PF08698.6]	Deoxynucleotidyltransferase, terminal, interacting protein 2 [meNOG11353]; Uncharacterized conserved protein [KOG3100]			SEG: 0.08 (19/252)	embryo development ending in birth or egg hatching [GO:0009792]; nematode larval development [GO:0002119]; receptor-mediated endocytosis [GO:0006898]; reproduction [GO:0000003]
WBGene00010702|K09A9.4|usp-33	91.19	2.02	45.14	protein	716 aa	716			UCH [PF00443.24]; UCH_1 [PF13423.1]	Ubiquitin C-terminal hydrolase [COG5533]; Ubiquitin C-terminal hydrolase [KOG1870]; Ubiquitin specific protein [meNOG06583]			SEG: 0.09 (65/716)	ubiquitin-dependent protein catabolic process [GO:0006511]; ubiquitinyl hydrolase activity [GO:0036459]
WBGene00018070|F35H10.5	37.38	0.83	45.04	protein	79 aa	79			CENP-X [PF09415.5]		SigP			DNA repair [GO:0006281]; kinetochore assembly [GO:0051382]; locomotion [GO:0040011]
WBGene00004316|F37A4.7|rbf-1	4.5	0.1	45	protein	953-1106 aa	1106			C2 [PF00168.25]; FYVE_2 [PF02318.11]	Ca2+-dependent lipid-binding protein, contains C2 domain [COG5038]; Double C2-like domains protein [meNOG04361]; Synaptic vesicle protein rabphilin-3A [KOG1013]			SEG: 0.17 (176/1028)	Rab GTPase binding [GO:0017137]; hermaphrodite genitalia development [GO:0040035]; intracellular protein transport [GO:0006886]; membrane [GO:0016020]; positive regulation of locomotion [GO:0040017]; protein binding [GO:0005515]; synaptic vesicle [GO:0008021]; transport [GO:0006810]; transporter activity [GO:0005215]
WBGene00002078|ZK742.1|xpo-1	31.38	0.7	44.83	protein	79-1080 aa	1080			CRM1_C [PF08767.6]; IBN_N [PF03810.14]; Xpo1 [PF08389.7]	Exportin 1 (CRM1 homolog, yeast) protein [meNOG11643]; Importin beta-related nuclear transport receptor [COG5101]; Nuclear transport receptor CRM1/MSN5 (importin beta superfamily) [KOG2020]			SEG: 0.16 (13/79)	Ran GTPase binding [GO:0008536]; binding [GO:0005488]; body morphogenesis [GO:0010171]; cell division [GO:0051301]; embryo development ending in birth or egg hatching [GO:0009792]; intracellular protein transport [GO:0006886]; locomotion [GO:0040011]; nematode larval development [GO:0002119]; reproduction [GO:0000003]
WBGene00015887|C17C3.1	771.24	17.28	44.63	protein	36-357 aa	357	Housekeeping		4HBT_3 [PF13622.1]; Acyl_CoA_thio [PF02551.10]	Acyl-CoA thioesterase [COG1946]; Acyl-CoA thioesterase [KOG3016]; Acyl-Coa thioesterase 8 [meNOG12612]; Unnamed protein [LSE4109]	TM(1x)			acyl-CoA hydrolase activity [GO:0047617]; acyl-CoA metabolic process [GO:0006637]; lipid storage [GO:0019915]
WBGene00008775|F13H10.4|mogs-1	247.13	5.55	44.53	protein	789-796 aa	796			Glyco_hydro_63 [PF03200.11]	Glucosidase I [KOG2161]; Mannosyl-Oligosaccharide glucosidase [meNOG00842]	TM(1x)		SEG: 0.02 (15/796)	catalytic activity [GO:0003824]; locomotion [GO:0040011]; mannosyl-oligosaccharide glucosidase activity [GO:0004573]; oligosaccharide metabolic process [GO:0009311]
WBGene00022185|Y71H2AM.20	110.69	2.49	44.45	protein	105-375 aa	375			PTPA [PF03095.10]	Phosphotyrosyl phosphatase activator [COG5057]; Phosphotyrosyl phosphatase activator [KOG2867]; Protein phosphatase 2A [meNOG01419]			SEG: 0.15 (16/105)	determination of adult lifespan [GO:0008340]; embryo development ending in birth or egg hatching [GO:0009792]; nematode larval development [GO:0002119]; phosphatase activator activity [GO:0019211]; reproduction [GO:0000003]
WBGene00006577|F39H11.2|tlf-1	206.01	4.64	44.4	protein	505-508 aa	508			TBP [PF00352.16]	TATA box-binding protein [meNOG10689]; TATA-box binding protein (TBP), component of TFIID and TFIIIB [COG2101]; TATA-box binding protein (TBP), component of TFIID and TFIIIB [KOG3302]			SEG: 0.21 (106/508)	DNA binding [GO:0003677]; DNA-templated transcription, initiation [GO:0006352]; body morphogenesis [GO:0010171]; determination of adult lifespan [GO:0008340]; embryo development ending in birth or egg hatching [GO:0009792]; gene expression [GO:0010467]; locomotion [GO:0040011]; negative regulation of transcription from RNA polymerase II promoter [GO:0000122]; nematode larval development [GO:00021…
WBGene00006424|F49E10.5|ctbp-1	1.33	0	44.33	protein	606-727 aa	727			2-Hacid_dh [PF00389.25]; 2-Hacid_dh_C [PF02826.14]; THAP [PF05485.7]	C-Terminal Binding Protein [meNOG07568]; Phosphoglycerate dehydrogenase and related dehydrogenases [COG0111]; Transcription factor CtBP [KOG0067]			SEG: 0.09 (57/606)	NAD binding [GO:0051287]; metabolic process [GO:0008152]; nucleic acid binding [GO:0003676]; nucleus [GO:0005634]; oxidation-reduction process [GO:0055114]; oxidoreductase activity, acting on the CH-OH group of donors, NAD or NADP as acceptor [GO:0016616]
WBGene00001333|C01G8.5|erm-1	1.33	0	44.33	protein	563-564 aa	564			ERM [PF00769.14]; FERM_C [PF09380.5]; FERM_M [PF00373.13]; FERM_N [PF09379.5]	Cytoskeletal protein binding [meNOG01841]; Radixin, moesin and related proteins of the ERM family [KOG3529]		NCoils: 0.21 (118/563); 0.21 (118/564)	SEG: 0.10 (59/564)	actin binding [GO:0003779]; actin filament organization [GO:0007015]; apical cortex [GO:0045179]; apical part of cell [GO:0045177]; apoptotic process [GO:0006915]; body morphogenesis [GO:0010171]; cell cortex [GO:0005938]; cytoplasm [GO:0005737]; cytoskeletal protein binding [GO:0008092]; determination of adult lifespan [GO:0008340]; embryo development ending in birth or egg hatching [GO:0009792]…
WBGene00022420|Y102E9.2	38.55	0.87	44.31	protein	388-391 aa	391				Required for the formation of N(7)-methylguanine at position 46 in tRNA. In the complex, it is required to stabilize and induce conformational change of the catalytic protein [meNOG02926]; WD repeat protein WDR4 [KOG3914]		NCoils: 0.06 (25/388); 0.06 (25/391)		protein binding [GO:0005515]
WBGene00008995|F21A3.5|prde-1	5.76	0.13	44.31	protein	526 aa	526				Casein kinase (serine/threonine\/tyrosine protein kinase) [KOG1164]; Casein kinase [meNOG03302]		NCoils: 0.04 (21/526)	SEG: 0.12 (61/526)	autosome [GO:0030849]; transferase activity, transferring phosphorus-containing groups [GO:0016772]
WBGene00014011|ZK632.2	3957.21	89.51	44.21	protein	710 aa	710			FHA [PF00498.21]; dsrm [PF00035.20]	Anion exchanger adaptor protein Kanadaptin, contains FHA domain [KOG1881]; Solute carrier family 4 (anion exchanger), member 1, adaptor protein [meNOG11060]		NCoils: 0.12 (86/710)	SEG: 0.10 (72/710)	hermaphrodite genitalia development [GO:0040035]; locomotion [GO:0040011]; protein binding [GO:0005515]; receptor-mediated endocytosis [GO:0006898]; reproduction [GO:0000003]
WBGene00002891|C56G2.6|let-767	10.08	0.23	43.83	protein	316-337 aa	337			adh_short [PF00106.20]		SigP		SEG: 0.13 (40/316)	androgen metabolic process [GO:0008209]; apical cortex [GO:0045179]; embryo development ending in birth or egg hatching [GO:0009792]; endoplasmic reticulum [GO:0005783]; estrogen metabolic process [GO:0008210]; lipid metabolic process [GO:0006629]; locomotion [GO:0040011]; long-chain fatty acid biosynthetic process [GO:0042759]; long-chain-fatty-acyl-CoA reductase activity [GO:0050062]; metabolic…
WBGene00016378|C33H5.11|imp-3	126.41	2.89	43.74	protein	98-516 aa	516			Peptidase_A22B [PF04258.8]	Histocompatibility (minor) 13 protein [meNOG03567]; Uncharacterized conserved protein [KOG2443]	SigP+TM(8x); TM(3x); TM(7x)	NCoils: 0.04 (21/516)	SEG: 0.28 (27/98)	aspartic-type endopeptidase activity [GO:0004190]; integral component of membrane [GO:0016021]
WBGene00021535|Y42G9A.6|wht-7	135.93	3.12	43.57	protein	547-684 aa	684			AAA_21 [PF13304.1]; ABC2_membrane [PF01061.19]; ABC_tran [PF00005.22]; SMC_N [PF02463.14]	ABC-type multidrug transport system, ATPase component [COG1131]; ABC-type multidrug transport system, permease component [COG0842]; Atp-Binding cassette, sub-family G (WHITE), member protein [meNOG01026]; Transporter, ABC superfamily (Breast cancer resistance protein) [KOG0061]	TM(6x)		SEG: 0.02 (15/684)	ATP binding [GO:0005524]; ATPase activity [GO:0016887]; membrane [GO:0016020]
WBGene00009880|F49C12.11	981.47	22.59	43.45	protein	64 aa	64	Housekeeping		TMA7 [PF09072.5]			NCoils: 0.56 (36/64)	SEG: 0.67 (43/64)	body morphogenesis [GO:0010171]; embryo development ending in birth or egg hatching [GO:0009792]; locomotion [GO:0040011]; nematode larval development [GO:0002119]
WBGene00020273|T05H4.10	700.43	16.13	43.42	protein	476 aa	476	Housekeeping			URB1 ribosome biogenesis 1 homolog (S. cerevisiae) protein [meNOG04818]; Uncharacterized conserved protein [KOG1791]			SEG: 0.09 (44/476)	binding [GO:0005488]
WBGene00019833|R02F2.4	106.37	2.45	43.42	protein	431 aa	431			CBM_14 [PF01607.19]	Chitin binding protein [euNOG32244]; Roles in meiotic chromosome segregation, osmotic barrier function and polarization in conjunction with cpg-2. Binds chitin protein [meNOG21797]; Unnamed protein [TWOG0222]	SigP		SEG: 0.12 (50/431)	chitin binding [GO:0008061]; chitin metabolic process [GO:0006030]; extracellular region [GO:0005576]
WBGene00000373|F08F3.7|cyp-14A5	3.03	0.07	43.29	protein	492 aa	492			p450 [PF00067.17]	Cytochrome P450 CYP2 subfamily [KOG0156]; Cytochrome P450 [COG2124]; Cytochrome P450 protein [meNOG00186]	SigP			heme binding [GO:0020037]; iron ion binding [GO:0005506]; oxidation-reduction process [GO:0055114]; oxidoreductase activity, acting on paired donors, with incorporation or reduction of molecular oxygen [GO:0016705]; response to gamma radiation [GO:0010332]
WBGene00004800|R11A8.4|sir-2.1	179.21	4.15	43.18	protein	577-607 aa	607			SIR2 [PF02146.12]				SEG: 0.08 (49/607)	NAD+ binding [GO:0070403]; dauer larval development [GO:0040024]; deacetylase activity [GO:0019213]; determination of adult lifespan [GO:0008340]; histone H3 deacetylation [GO:0070932]; histone H3-K9 acetylation [GO:0043970]; nuclear chromosome, telomeric region [GO:0000784]; nucleus [GO:0005634]; protein deacetylation [GO:0006476]
WBGene00000079|H15N14.1|adr-1	567.87	13.15	43.18	protein	100-964 aa	964			A_deamin [PF02137.13]; dsrm [PF00035.20]	Adenosine deaminase, RNA-specific [meNOG09688]; tRNA-specific adenosine deaminase 1 [KOG2777]			SEG: 0.15 (15/100)	RNA binding [GO:0003723]; RNA processing [GO:0006396]; adenosine deaminase activity [GO:0004000]; cytosolic ribosome [GO:0022626]; molting cycle, collagen and cuticulin-based cuticle [GO:0018996]; nematode larval development [GO:0002119]; nucleus [GO:0005634]; oogenesis [GO:0048477]
WBGene00013323|Y57G11C.33	21.09	0.49	43.04	protein	173-177 aa	177			Erf4 [PF10256.4]	Golgi autoantigen, golgin subfamily a, 7 protein [meNOG09023]; Uncharacterized conserved protein [KOG4069]		NCoils: 0.12 (21/177); 0.12 (21/173)
WBGene00016395|C34B2.10	5.58	0.13	42.92	protein	105 aa	105			SPC12 [PF06645.8]		TM(2x)		SEG: 0.09 (9/105)	apoptotic process [GO:0006915]; embryo development ending in birth or egg hatching [GO:0009792]; endoplasmic reticulum [GO:0005783]; integral component of membrane [GO:0016021]; locomotion [GO:0040011]; nematode larval development [GO:0002119]; peptidase activity [GO:0008233]; receptor-mediated endocytosis [GO:0006898]; reproduction [GO:0000003]; signal peptidase complex [GO:0005787]; signal pept…
WBGene00012203|W02B12.8|rga-1	588.34	13.76	42.76	protein	245-444 aa	444			CRAL_TRIO [PF00650.15]; CRAL_TRIO_2 [PF13716.1]; RhoGAP [PF00620.22]	CDC42 Rho GTPase-activating protein [KOG4406]; Gtpase activating protein [meNOG05037]			SEG: 0.03 (13/444)	intracellular [GO:0005622]; positive regulation of Cdc42 GTPase activity [GO:0043089]; signal transduction [GO:0007165]; small GTPase regulator activity [GO:0005083]
WBGene00010323|F59C6.2|dhhc-12	29.68	0.7	42.4	protein	310 aa	310			zf-DHHC [PF01529.15]	DHHC-type Zn-finger proteins [KOG1313]; Uncharacterized protein containing DHHC-type Zn finger [COG5273]; Zinc finger, DHHC-type containing 16 protein [meNOG01108]	TM(4x)			zinc ion binding [GO:0008270]
WBGene00017818|F26D11.1	1.27	0	42.33	protein	174 aa	174			AAA_17 [PF13207.1]; AAA_18 [PF13238.1]; AAA_33 [PF13671.1]; SKI [PF01202.17]	Gluconate kinase [COG3265]; Gluconate kinase [KOG3354]; Gluconokinase (EC 2.7.1.12)(Gluconate kinase) [meNOG00625]				carbohydrate metabolic process [GO:0005975]; kinase activity [GO:0016301]
WBGene00014219|ZK1098.2	1.26	0	42	protein	650 aa	650							SEG: 0.03 (17/650)	nucleic acid binding [GO:0003676]; reproduction [GO:0000003]
WBGene00010354|H02I12.8|cyp-31A2	278.84	6.64	41.99	protein	495 aa	495			p450 [PF00067.17]	Cytochrome P450 CYP4/CYP19\/CYP26 subfamilies [KOG0157]; Cytochrome P450 [COG2124]; Cytochrome P450 protein [meNOG01267]	SigP			asymmetric cell division [GO:0008356]; eggshell formation [GO:0030703]; embryo development ending in birth or egg hatching [GO:0009792]; embryonic morphogenesis [GO:0048598]; heme binding [GO:0020037]; iron ion binding [GO:0005506]; lipid biosynthetic process [GO:0008610]; lipid metabolic process [GO:0006629]; meiotic nuclear division [GO:0007126]; oogenesis [GO:0048477]; oxidation-reduction proc…
WBGene00022043|Y65B4BR.8|psf-3	8.78	0.21	41.81	protein	193 aa	193			Sld5 [PF05916.6]	GINS complex subunit 3 (Psf3 homolog) [meNOG08586]; Uncharacterized conserved protein [KOG1106]			SEG: 0.05 (10/193)	body morphogenesis [GO:0010171]; embryo development ending in birth or egg hatching [GO:0009792]; hermaphrodite genitalia development [GO:0040035]; locomotion [GO:0040011]; receptor-mediated endocytosis [GO:0006898]
WBGene00020163|T02G5.3	1.25	0	41.67	protein	491 aa	491								calcium ion binding [GO:0005509]
WBGene00008592|F08H9.4	1.25	0	41.67	protein	102-147 aa	147			HSP20 [PF00011.16]	Alpha crystallins [KOG3591]; Heat shock protein [meNOG28468]				defense response [GO:0006952]; response to topologically incorrect protein [GO:0035966]
WBGene00023493|F42F12.10|nspc-12	98.93	2.38	41.57	protein	101 aa	101				Unnamed protein [LSE1032]	SigP
WBGene00018610|F48E8.3	65.86	1.59	41.42	protein	493 aa	493			DAO [PF01266.19]; FAD_binding_2 [PF00890.19]; Pyr_redox_2 [PF07992.9]	Fumarate reductase, flavoprotein subunit [KOG2404]; Succinate dehydrogenase/fumarate reductase, flavoprotein subunit [COG1053]			SEG: 0.03 (15/493)	determination of adult lifespan [GO:0008340]; oxidation-reduction process [GO:0055114]; succinate dehydrogenase activity [GO:0000104]
WBGene00009770|F46B6.5	7.02	0.17	41.29	protein	779-831 aa	831			LisH [PF08513.6]	Partially confirmed by transcript evidence protein [euNOG24207]		NCoils: 0.03 (21/828); 0.03 (21/786); 0.03 (21/779); 0.03 (21/830); 0.03 (21/831)	SEG: 0.19 (156/831)	protein binding [GO:0005515]
WBGene00018833|F54F2.5|ztf-1	31.23	0.76	41.09	protein	246-582 aa	582				FOG: Zn-finger [KOG1721]; Zinc finger and AT hook domain containing protein [meNOG00044]			SEG: 0.09 (23/246)
WBGene00009078|F23B2.13|rpb-12	226.79	5.53	41.01	protein	26-62 aa	62	Housekeeping		DNA_RNApol_7kD [PF03604.8]	DNA-directed RNA polymerase, subunit RPB7.0 [KOG3507]; Polymerase (RNA) II (DNA directed) polypeptide K [meNOG21175]				DNA binding [GO:0003677]; DNA-directed RNA polymerase activity [GO:0003899]; embryo development ending in birth or egg hatching [GO:0009792]; hermaphrodite genitalia development [GO:0040035]; nematode larval development [GO:0002119]; reproduction [GO:0000003]; transcription, DNA-templated [GO:0006351]
WBGene00022069|Y67D8C.5|eel-1	103.22	2.52	40.96	protein	4177-4185 aa	4185			DUF4414 [PF14377.1]; DUF908 [PF06012.7]; DUF913 [PF06025.7]; HECT [PF00632.20]	E3 ubiquitin-protein ligase/Putative upstream regulatory element binding protein [KOG0939]; HECT, UBA and WWE domain containing protein [meNOG11030]; Ubiquitin-protein ligase [COG5021]		NCoils: 0.03 (131/4177); 0.03 (131/4179); 0.03 (131/4180); 0.03 (131/4182); 0.03 (131/4180); 0.03 (131/4182); 0.03 (131/4183); 0.03 (131/4185)	SEG: 0.17 (693/4185)	apoptotic process [GO:0006915]; asymmetric protein localization involved in cell fate determination [GO:0045167]; binding [GO:0005488]; embryo development ending in birth or egg hatching [GO:0009792]; hemidesmosome assembly [GO:0031581]; negative regulation of Wnt signaling pathway [GO:0030178]; nematode larval development [GO:0002119]; protein binding [GO:0005515]; ubiquitin-protein transferase …
WBGene00021066|W06H8.2	30.31	0.74	40.96	protein	453 aa	453			Oxidored_FMN [PF00724.15]	FMN binding protein [meNOG28419]; NADH:flavin oxidoreductase/12-oxophytodienoate reductase [KOG0134]; NADH:flavin oxidoreductases, Old Yellow Enzyme family [COG1902]				FMN binding [GO:0010181]; catalytic activity [GO:0003824]; oxidation-reduction process [GO:0055114]; oxidoreductase activity [GO:0016491]
WBGene00006058|F54C1.9|sst-20	538.91	13.19	40.86	protein	231 aa	231					TM(4x)		SEG: 0.17 (40/231)
WBGene00001694|F41E6.2|grd-5	3034.92	74.32	40.84	protein	102 aa	102			Ground-like [PF04155.13]	Unnamed protein [LSE3908]	SigP			cell communication [GO:0007154]; embryo development ending in birth or egg hatching [GO:0009792]; extracellular region [GO:0005576]; locomotion [GO:0040011]; molting cycle, collagen and cuticulin-based cuticle [GO:0018996]; positive regulation of multicellular organism growth [GO:0040018]; receptor binding [GO:0005102]
WBGene00000415|Y47H9C.4|ced-1	1.63	0.04	40.75	protein	49-1111 aa	1111			Laminin_EGF [PF00053.19]	Multiple EGF-like-domains protein [meNOG01570]; Proteins containing Ca2+-binding EGF-like domains [KOG1218]	SigP+TM(1x)		SEG: 0.31 (15/49)	defense response [GO:0006952]; determination of adult lifespan [GO:0008340]; engulfment of apoptotic cell [GO:0043652]; phagocytic cup [GO:0001891]; phagocytic vesicle membrane [GO:0030670]; plasma membrane [GO:0005886]; protein binding [GO:0005515]; pseudopodium membrane [GO:0031260]; recognition of apoptotic cell [GO:0043654]; scavenger receptor activity [GO:0005044]
WBGene00019264|H35B03.2	8.13	0.2	40.65	protein; ncRNA	375-393 aa	393			RNase_P_p30 [PF01876.11]	Protein subunit of nuclear ribonuclease P (RNase P) [KOG2363]; RNase P/RNase MRP subunit p30 [COG1603]; Ribonuclease P\/MRP 30kDa subunit [meNOG04162]			SEG: 0.13 (48/375)	catalytic activity [GO:0003824]; nematode larval development [GO:0002119]; receptor-mediated endocytosis [GO:0006898]; reproduction [GO:0000003]; ribonuclease activity [GO:0004540]; tRNA processing [GO:0008033]
WBGene00018757|F53E2.1|tag-304	13.39	0.33	40.58	protein	397 aa	397			CLTH [PF10607.4]	LisH motif-containing protein [KOG2659]; Protein C20orf11 (Two hybrid-associated protein 1 with RanBPM) [meNOG05335]			SEG: 0.12 (49/397)	nucleus [GO:0005634]; protein binding [GO:0005515]
WBGene00001838|Y51H1A.5|hda-10	88.54	2.19	40.43	protein	517 aa	517			Hist_deacetyl [PF00850.14]	Deacetylases, including yeast histone deacetylase and acetoin utilization protein [COG0123]; Histone deacetylase [meNOG01072]; Histone deacetylase complex, catalytic component HDA1 [KOG1343]				histone deacetylase activity [GO:0004407]; histone deacetylation [GO:0016575]
WBGene00000288|T07G12.1|cal-4	154.54	3.83	40.35	protein	182-236 aa	236			EF-hand_1 [PF00036.27]; EF-hand_5 [PF13202.1]; EF-hand_6 [PF13405.1]; EF-hand_7 [PF13499.1]; EF-hand_8 [PF13833.1]; EF-hand_9 [PF14658.1]; SPARC_Ca_bdg [PF10591.4]; TerB [PF05099.8]	Ca2+-binding protein (EF-Hand superfamily) [COG5126]; Calmodulin and related proteins (EF-Hand superfamily) [KOG0027]; Calmodulin protein [meNOG10158]	SigP		SEG: 0.12 (29/236)	calcium ion binding [GO:0005509]
WBGene00017800|F25G6.9	51.99	1.29	40.3	protein	1373 aa	1373							SEG: 0.01 (19/1373)	7S RNA binding [GO:0008312]; SRP-dependent cotranslational protein targeting to membrane [GO:0006614]; binding [GO:0005488]; embryo development ending in birth or egg hatching [GO:0009792]; endoplasmic reticulum signal peptide binding [GO:0030942]; lipid storage [GO:0019915]; meiotic chromosome segregation [GO:0045132]; meiotic nuclear division [GO:0007126]; signal recognition particle, endoplasm…
WBGene00021466|Y39G10AR.8	1153.94	28.76	40.12	protein	469 aa	469			GTP_EFTU [PF00009.22]; GTP_EFTU_D2 [PF03144.20]; eIF2_C [PF09173.6]	Eukaryotic translation initiation factor 2, subunit 3 [meNOG08720]; Translation initiation factor 2, gamma subunit (eIF-2gamma\; GTPase) [COG5257]; Translation initiation factor 2, gamma subunit (eIF-2gamma\; GTPase) [KOG0466]			SEG: 0.03 (13/469)	GTP binding [GO:0005525]; GTPase activity [GO:0003924]; body morphogenesis [GO:0010171]; embryo development ending in birth or egg hatching [GO:0009792]; locomotion [GO:0040011]; nematode larval development [GO:0002119]; positive regulation of multicellular organism growth [GO:0040018]; reproduction [GO:0000003]
WBGene00020183|T03D3.5	3.21	0.08	40.12	protein	343 aa	343				Unnamed protein [LSE0793]			SEG: 0.04 (13/343)
WBGene00004322|E03A3.2|rcq-5	416.15	10.4	40.01	protein	809 aa	809			DEAD [PF00270.24]; Helicase_C [PF00271.26]	ATP-dependent DNA helicase [KOG0352]; Recq protein-like 5 [meNOG03603]; Superfamily II DNA helicase [COG0514]		NCoils: 0.06 (49/809)	SEG: 0.06 (49/809)	ATP binding [GO:0005524]; ATP-dependent helicase activity [GO:0008026]; DNA recombination [GO:0006310]; determination of adult lifespan [GO:0008340]; nucleic acid binding [GO:0003676]
WBGene00004456|Y48B6A.2|rpl-43	4833.69	120.98	39.95	protein	91 aa	91	Housekeeping		Ribosomal_L37ae [PF01780.14]	60S ribosomal protein L37 [KOG0402]; Ribosomal protein L37AE/L43A [COG1997]; Ribosomal protein L37a [meNOG18081]			SEG: 0.19 (17/91)	embryo development ending in birth or egg hatching [GO:0009792]; intracellular [GO:0005622]; nematode larval development [GO:0002119]; ribosome [GO:0005840]; structural constituent of ribosome [GO:0003735]; translation [GO:0006412]
WBGene00007196|B0513.4	94.18	2.36	39.91	protein	37-120 aa	120					SigP		SEG: 0.19 (23/120)
WBGene00018482|F45F2.10	555.93	13.97	39.79	protein	980 aa	980			Ank_2 [PF12796.2]				SEG: 0.07 (68/980)	embryo development ending in birth or egg hatching [GO:0009792]; reproduction [GO:0000003]
WBGene00015424|C04E6.8	1.19	0	39.67	protein	139 aa	139			SnoaL_3 [PF13474.1]
WBGene00015310|C01G5.8|fan-1	175.29	4.42	39.66	protein	441-865 aa	865			VRR_NUC [PF08774.6]	Myotubularin related protein 15 [meNOG09408]; Uncharacterized conserved protein [KOG2143]		NCoils: 0.02 (21/865)	SEG: 0.08 (35/441)	hydrolase activity, acting on ester bonds [GO:0016788]; nucleus [GO:0005634]
WBGene00009262|F30A10.3	206.23	5.22	39.51	protein	332 aa	332			IPK [PF03770.11]	Inositol hexakisphosphate kinase [meNOG10506]; Inositol polyphosphate multikinase, component of the ARGR transcription regulatory complex [KOG1620]			SEG: 0.06 (19/332)	inositol-1,4,5-trisphosphate 3-kinase activity [GO:0008440]
WBGene00016171|C27F2.10	180.02	4.56	39.48	protein	413 aa	413			PCI [PF01399.22]				SEG: 0.03 (12/413)	body morphogenesis [GO:0010171]; embryo development ending in birth or egg hatching [GO:0009792]; locomotion [GO:0040011]; nematode larval development [GO:0002119]; protein binding [GO:0005515]; reproduction [GO:0000003]
WBGene00011349|T01H3.3	53.6	1.36	39.41	protein	616 aa	616			MFS_1 [PF07690.11]	Permease of the major facilitator superfamily [KOG2532]	TM(12x)		SEG: 0.06 (35/616)	integral component of membrane [GO:0016021]; transmembrane transport [GO:0055085]
WBGene00009946|F52H3.4	1.18	0	39.33	protein	349 aa	349			SPK [PF04435.13]	Uncharacterized protein [LSE0508]			SEG: 0.11 (40/349)	meiotic chromosome segregation [GO:0045132]; meiotic nuclear division [GO:0007126]
WBGene00009647|F43C1.1	1.18	0	39.33	protein	1036 aa	1036			LRR_1 [PF00560.28]; LRR_4 [PF12799.2]; LRR_7 [PF13504.1]; LRR_8 [PF13855.1]; PP2C [PF00481.16]	Leucine-rich repeat (LRR) protein [COG4886]; PH domain and leucine rich repeat protein phosphatase [meNOG03388]; Serine/threonine phosphatase 2C containing leucine-rich repeats, similar to SCN circadian oscillatory protein (SCOP) [KOG0618]; Serine\/threonine protein phosphatase [COG0631]			SEG: 0.07 (70/1036)	catalytic activity [GO:0003824]; protein binding [GO:0005515]
WBGene00003818|H15N14.2|nsf-1	1.18	0	39.33	protein	758-824 aa	824			AAA [PF00004.24]; AAA_14 [PF13173.1]; AAA_17 [PF13207.1]; AAA_2 [PF07724.9]; AAA_22 [PF13401.1]; CDC48_2 [PF02933.12]; CDC48_N [PF02359.13]	AAA+-type ATPase [KOG0741]; ATPases of the AAA+ class [COG0464]; N-Ethylmaleimide-Sensitive protein [meNOG05059]			SEG: 0.04 (27/758)	ATP binding [GO:0005524]; apoptotic process [GO:0006915]; embryo development ending in birth or egg hatching [GO:0009792]; nematode larval development [GO:0002119]; receptor-mediated endocytosis [GO:0006898]; reproduction [GO:0000003]; secretion by cell [GO:0032940]; striated muscle myosin thick filament assembly [GO:0071688]
WBGene00001582|K02A11.1|gfi-2	1.18	0	39.33	protein	476-480 aa	480			Ank [PF00023.25]; Ank_2 [PF12796.2]; Ank_3 [PF13606.1]; Ank_4 [PF13637.1]; Ank_5 [PF13857.1]	FOG: Ankyrin repeat [COG0666]; Myosin phosphatase, regulatory subunit [KOG0505]; Protein phosphatase 1 regulatory inhibitor subunit [meNOG00788]			SEG: 0.10 (47/480)	body morphogenesis [GO:0010171]; embryo development ending in birth or egg hatching [GO:0009792]; hermaphrodite genitalia development [GO:0040035]; nematode larval development [GO:0002119]; positive regulation of multicellular organism growth [GO:0040018]; protein binding [GO:0005515]; receptor-mediated endocytosis [GO:0006898]; reproduction [GO:0000003]
WBGene00001535|C49H3.1|gcy-8	1.18	0	39.33	protein	1152 aa	1152			ANF_receptor [PF01094.23]; Guanylate_cyc [PF00211.15]; Peripla_BP_6 [PF13458.1]; Pkinase [PF00069.20]; Pkinase_Tyr [PF07714.12]	Adenylate cyclase, family 3 (some proteins contain HAMP domain) [COG2114]; Guanylate cyclase [meNOG02803]; Natriuretic peptide receptor, guanylate cyclase [KOG1023]	SigP+TM(2x)	NCoils: 0.05 (53/1152)	SEG: 0.01 (16/1152)	ATP binding [GO:0005524]; axon terminus [GO:0043679]; cyclic nucleotide biosynthetic process [GO:0009190]; guanylate cyclase activity [GO:0004383]; intracellular signal transduction [GO:0035556]; phosphorus-oxygen lyase activity [GO:0016849]; protein kinase activity [GO:0004672]; protein phosphorylation [GO:0006468]; receptor guanylyl cyclase signaling pathway [GO:0007168]; response to heat [GO:0…
WBGene00001480|H24K24.5|fmo-5	15.73	0.4	39.32	protein	518 aa	518			FMO-like [PF00743.14]; K_oxygenase [PF13434.1]; Pyr_redox_2 [PF07992.9]; Pyr_redox_3 [PF13738.1]	Flavin-Containing monooxygenase [meNOG04760]; Flavin-containing monooxygenase [KOG1399]; Predicted flavoprotein involved in K+ transport [COG2072]	SigP		SEG: 0.02 (12/518)	N,N-dimethylaniline monooxygenase activity [GO:0004499]; NADP binding [GO:0050661]; flavin adenine dinucleotide binding [GO:0050660]; oxidation-reduction process [GO:0055114]
WBGene00018426|F44E7.4	1053.37	26.81	39.29	protein	984-1067 aa	1067			Peptidase_M16 [PF00675.15]; Peptidase_M16_C [PF05193.16]	Insulin-Degrading enzyme [meNOG04463]; N-arginine dibasic convertase NRD1 and related Zn2+-dependent endopeptidases, insulinase superfamily [KOG0959]; Secreted/periplasmic Zn-dependent peptidases, insulinase-like [COG1025]	SigP		SEG: 0.01 (12/984)	catalytic activity [GO:0003824]; metal ion binding [GO:0046872]
WBGene00011742|T12G3.7	34.18	0.87	39.29	protein	324 aa	324					SigP+TM(1x)		SEG: 0.37 (121/324)
WBGene00008803|F14E5.5|lips-10	1227.46	31.32	39.19	protein	281 aa	281	Housekeeping		Lipase_2 [PF01674.13]	Lipase related family member lips [euNOG19157]; Lipase related family member lips [meNOG24764]; Triacylglycerol lipase [LSE0529]	SigP			hydrolase activity [GO:0016787]
WBGene00011913|T22C1.2|glb-26	701.2	17.9	39.17	protein	183 aa	183				Globins and related hemoproteins [KOG3378]; Unnamed protein [LSE1186]			SEG: 0.05 (10/183)	heme binding [GO:0020037]; iron ion binding [GO:0005506]; oxygen binding [GO:0019825]; oxygen transport [GO:0015671]
WBGene00000144|F15H10.3|apc-10	206.6	5.28	39.13	protein	201-212 aa	212			APC10 [PF03256.11]					locomotion [GO:0040011]; nematode larval development [GO:0002119]
WBGene00019237|H24G06.1	201.21	5.18	38.84	protein	543-1680 aa	1680			WD40 [PF00400.27]	FOG: WD40 repeat [COG2319]; Mitogen-Activated protein kinase-binding protein 1 [meNOG02772]; WD40 repeat protein [KOG1408]			SEG: 0.13 (88/669)	body morphogenesis [GO:0010171]; embryo development ending in birth or egg hatching [GO:0009792]; hermaphrodite genitalia development [GO:0040035]; protein binding [GO:0005515]
WBGene00009605|F40G12.10	105.21	2.72	38.68	protein	438 aa	438			Y_phosphatase [PF00102.22]	Protein tyrosine phosphatase [KOG0789]			SEG: 0.14 (63/438)	embryo development ending in birth or egg hatching [GO:0009792]; protein dephosphorylation [GO:0006470]; protein tyrosine phosphatase activity [GO:0004725]
WBGene00012341|W08D2.5|catp-6	76.94	1.99	38.66	protein	893-1256 aa	1256			E1-E2_ATPase [PF00122.15]; HAD [PF12710.2]; Hydrolase [PF00702.21]; Hydrolase_like2 [PF13246.1]; P5-ATPase [PF12409.3]	Atpase type [meNOG01842]; Cation transport ATPase [COG0474]; Cation transport ATPase [KOG0208]	TM(10x); TM(11x); TM(7x)		SEG: 0.07 (61/893)	ATPase activity [GO:0016887]; cation transport [GO:0006812]; cation-transporting ATPase activity [GO:0019829]; cytoplasmic membrane-bounded vesicle [GO:0016023]; integral component of membrane [GO:0016021]; lysosome [GO:0005764]; metal ion binding [GO:0046872]; nucleotide binding [GO:0000166]; plasma membrane [GO:0005886]; protein folding [GO:0006457]; vacuolar membrane [GO:0005774]
WBGene00013202|Y54E5A.7	44.75	1.16	38.58	protein	78-622 aa	622			SPRY [PF00622.23]	RAN binding protein [meNOG09771]; SPRY domain-containing proteins [KOG1477]	SigP; TM(1x)		SEG: 0.19 (15/78)	determination of adult lifespan [GO:0008340]; protein binding [GO:0005515]
WBGene00021049|W05H9.2	56.2	1.46	38.49	protein	851 aa	851						NCoils: 0.06 (49/851)	SEG: 0.06 (48/851)
WBGene00017360|F10E9.11	569.94	14.81	38.48	protein	111 aa	111			rRNA_processing [PF08524.6]	Coiled-Coil domain containing 59 protein [meNOG14911]; Uncharacterized conserved protein [KOG4819]		NCoils: 0.50 (55/111)	SEG: 0.45 (50/111)	embryo development ending in birth or egg hatching [GO:0009792]; regulation of transcription, DNA-templated [GO:0006355]
WBGene00013004|Y48E1B.5|mrpl-37	29.16	0.76	38.37	protein	432 aa	432			PDCD9 [PF07147.7]				SEG: 0.03 (12/432)	embryo development ending in birth or egg hatching [GO:0009792]; hermaphrodite genitalia development [GO:0040035]; mitochondrion [GO:0005739]; nematode larval development [GO:0002119]; reproduction [GO:0000003]; ribosome [GO:0005840]; structural constituent of ribosome [GO:0003735]; translation [GO:0006412]
WBGene00014024|ZK637.4	1.15	0	38.33	protein	95 aa	95
WBGene00000889|Y116A8C.34|cyn-13	1.15	0	38.33	protein	103-331 aa	331			Pro_isomerase [PF00160.16]; RRM_1 [PF00076.17]; RRM_5 [PF13893.1]; RRM_6 [PF14259.1]				SEG: 0.12 (39/331)	RNA binding [GO:0003723]; apoptotic DNA fragmentation [GO:0006309]; apoptotic process [GO:0006915]; embryo development ending in birth or egg hatching [GO:0009792]; nuclease activity [GO:0004518]; nucleic acid binding [GO:0003676]; nucleotide binding [GO:0000166]; peptidyl-prolyl cis-trans isomerase activity [GO:0003755]; protein folding [GO:0006457]; protein peptidyl-prolyl isomerization [GO:000…
WBGene00010685|K08F9.2|aipl-1	470.57	12.28	38.32	protein	600 aa	600			WD40 [PF00400.27]	FOG: WD40 repeat [COG2319]; WD repeat protein [meNOG02311]; WD40 repeat stress protein/actin interacting protein [KOG0318]			SEG: 0.02 (13/600)	actin filament organization [GO:0007015]; protein binding [GO:0005515]; regulation of protein localization [GO:0032880]; reproduction [GO:0000003]
WBGene00020290|T06D4.1	6.5	0.17	38.24	protein	320-441 aa	441							SEG: 0.08 (25/320)
WBGene00007870|C32H11.7	1.14	0	38	protein; ncRNA	129 aa	129					TM(1x)		SEG: 0.11 (14/129)	nematode larval development [GO:0002119]; reproduction [GO:0000003]
WBGene00016466|C36B7.3	1.13	0	37.67	protein	97 aa	97					TM(1x)
WBGene00008208|C49F5.4|nhr-167	1.13	0	37.67	protein	343 aa	343			Hormone_recep [PF00104.25]; zf-C4 [PF00105.13]	FOG: Hormone receptors [KOG3575]; Nuclear hormone receptor [LSE0562]				nucleus [GO:0005634]; regulation of transcription, DNA-templated [GO:0006355]; sequence-specific DNA binding [GO:0043565]; sequence-specific DNA binding transcription factor activity [GO:0003700]; steroid hormone mediated signaling pathway [GO:0043401]; steroid hormone receptor activity [GO:0003707]; zinc ion binding [GO:0008270]
WBGene00000095|C25A1.11|aha-1	3.76	0.1	37.6	protein	451-453 aa	453			HLH [PF00010.21]; PAS [PF00989.19]; PAS_11 [PF14598.1]; PAS_3 [PF08447.6]; PAS_9 [PF13426.1]	Aryl hydrocarbon receptor nuclear translocator [meNOG01253]; Aryl-hydrocarbon receptor nuclear translocator [KOG3561]				DNA binding [GO:0003677]; RNA polymerase II transcription factor binding [GO:0001085]; body morphogenesis [GO:0010171]; cytoplasm [GO:0005737]; intracellular [GO:0005622]; intracellular receptor signaling pathway [GO:0030522]; locomotion [GO:0040011]; nematode larval development [GO:0002119]; nucleus [GO:0005634]; positive regulation of transcription from RNA polymerase II promoter [GO:0045944]; …
WBGene00021803|Y53G8AM.2	42.47	1.13	37.58	protein	73 aa	73					SigP		SEG: 0.42 (31/73)
WBGene00017498|F15E11.12|pud-4	1762.33	47.19	37.35	protein	148-162 aa	162	Housekeeping
WBGene00009507|F37D6.1|mus-101	100.05	2.68	37.33	protein	1182 aa	1182			BRCT [PF00533.21]; PTCB-BRCT [PF12738.2]	Nucleotide excision repair factor NEF2, RAD4/CUT5 component [KOG1929]; Topoisomerase (DNA) II binding protein 1 [meNOG09621]			SEG: 0.03 (30/1182)	cellular response to DNA damage stimulus [GO:0006974]; embryo development ending in birth or egg hatching [GO:0009792]; locomotion [GO:0040011]; positive regulation of DNA replication [GO:0045740]; positive regulation of cell proliferation [GO:0008284]; reproduction [GO:0000003]
WBGene00007016|R12B2.5|mdt-15	76.35	2.05	37.24	protein	777-780 aa	780			Med15 [PF09606.5]	Positive cofactor 2 (PC2), subunit of a multiprotein coactivator of RNA polymerase II [KOG4274]		NCoils: 0.06 (43/780); 0.06 (43/777)	SEG: 0.26 (201/777)	RNA polymerase II transcription cofactor activity [GO:0001104]; apoptotic process [GO:0006915]; determination of adult lifespan [GO:0008340]; embryo development ending in birth or egg hatching [GO:0009792]; hatching [GO:0035188]; lipid metabolic process [GO:0006629]; lipid storage [GO:0019915]; locomotion [GO:0040011]; mediator complex [GO:0016592]; nematode larval development [GO:0002119]; nucle…
WBGene00012131|T28F3.5	1.11	0	37	protein	1593-1612 aa	1612			ACC_central [PF08326.7]; ATP-grasp_4 [PF13535.1]; Biotin_carb_C [PF02785.14]; Biotin_lipoyl [PF00364.17]; CPSase_L_D2 [PF02786.12]; CPSase_L_chain [PF00289.17]; Carboxyl_trans [PF01039.17]				SEG: 0.01 (21/1612)	ATP binding [GO:0005524]; acetyl-CoA carboxylase activity [GO:0003989]; catalytic activity [GO:0003824]; fatty acid biosynthetic process [GO:0006633]; ligase activity [GO:0016874]; metabolic process [GO:0008152]
WBGene00010845|M03C11.8	1.48	0.04	37	protein	989 aa	989			DEAD [PF00270.24]; Helicase_C [PF00271.26]; ResIII [PF04851.10]; SNF2_N [PF00176.18]	SNF2 family DNA-dependent ATPase [KOG0389]; Superfamily II DNA/RNA helicases, SNF2 family [COG0553]; Swi\/Snf-Related, matrix-associated actin-dependent regulator of chromatin, subfamily a, containing DEAD\/H box 1 protein [meNOG05254]		NCoils: 0.02 (21/989)	SEG: 0.16 (156/989)	ATP binding [GO:0005524]; DNA binding [GO:0003677]; embryo development ending in birth or egg hatching [GO:0009792]
WBGene00012887|Y45F10D.7	40.31	1.09	36.98	protein	924 aa	924			Utp21 [PF04192.7]; WD40 [PF00400.27]	FOG: WD40 repeat [COG2319]; WD repeat domain 36 protein [meNOG05657]; WD repeat protein [KOG1539]			SEG: 0.06 (60/924)	determination of adult lifespan [GO:0008340]; embryo development ending in birth or egg hatching [GO:0009792]; nematode larval development [GO:0002119]; protein binding [GO:0005515]; rRNA processing [GO:0006364]; reproduction [GO:0000003]; small-subunit processome [GO:0032040]
WBGene00010159|F56G4.4	47.63	1.29	36.92	protein	470 aa	470				Spliceosomal protein FBP21 [KOG0150]; WW domain binding protein 4 (formin binding protein 21) [meNOG03823]		NCoils: 0.06 (29/470)	SEG: 0.21 (101/470)	hermaphrodite genitalia development [GO:0040035]; locomotion [GO:0040011]; nematode larval development [GO:0002119]; nucleic acid binding [GO:0003676]; positive regulation of multicellular organism growth [GO:0040018]; reproduction [GO:0000003]; zinc ion binding [GO:0008270]
WBGene00006359|B0336.9|swp-1	2.58	0.07	36.86	protein	66-751 aa	751			DRY_EERY [PF09750.4]; Surp [PF01805.15]	Splicing factor, arginine/serine-rich 8 (suppressor-of-white-apricot homolog, Drosophila) [meNOG02098]; mRNA splicing factor [KOG1847]		NCoils: 0.11 (85/749); 0.13 (85/663); 0.11 (85/751)	SEG: 0.32 (209/663)	RNA binding [GO:0003723]; RNA processing [GO:0006396]
WBGene00004239|Y45F10A.2|puf-3	2.58	0.07	36.86	protein	502 aa	502			PUF [PF00806.14]	Protein involved in sexual reproduction [meNOG05681]; RNA-binding protein of the Puf family, translational repressor [COG5099]; Translational repressor Pumilio/PUF3 and related RNA-binding proteins (Puf superfamily) [KOG1488]				RNA binding [GO:0003723]; apoptotic process [GO:0006915]; binding [GO:0005488]; cellular water homeostasis [GO:0009992]; embryo development ending in birth or egg hatching [GO:0009792]; mRNA 3'-UTR binding [GO:0003730]; pronuclear migration [GO:0035046]; reproduction [GO:0000003]
WBGene00009531|F38B2.4	50.45	1.37	36.82	protein; ncRNA	210 aa	210			AAA_17 [PF13207.1]; AAA_18 [PF13238.1]; AAA_33 [PF13671.1]; ADK [PF00406.17]	Adenylate kinase [meNOG03901]; Adenylate kinase and related kinases [COG0563]; Uridylate kinase/adenylate kinase [KOG3079]				ATP binding [GO:0005524]; ATP metabolic process [GO:0046034]; adenylate kinase activity [GO:0004017]; cytoplasm [GO:0005737]; nucleobase-containing compound kinase activity [GO:0019205]; nucleobase-containing compound metabolic process [GO:0006139]
WBGene00008359|D1025.8|nspc-17	107.15	2.91	36.82	protein	103 aa	103					SigP
WBGene00022435|Y108G3AL.3	14.69	0.4	36.72	protein	685 aa	685			ARL2_Bind_BART [PF11527.3]	Coiled-Coil domain containing protein [meNOG07083]; Uncharacterized conserved protein [KOG4511]	TM(1x)	NCoils: 0.06 (42/685)	SEG: 0.11 (75/685)
WBGene00017466|F14F9.3	30.28	0.83	36.48	protein	848 aa	848				Unnamed protein [LSE1123]		NCoils: 0.02 (21/848)	SEG: 0.05 (41/848)	embryo development ending in birth or egg hatching [GO:0009792]
WBGene00077522|T10D4.15	1.09	0	36.33	protein	123 aa	123					SigP
WBGene00012112|T28A8.6	123.67	3.42	36.16	protein	627 aa	627			SPK [PF04435.13]	Uncharacterized protein [LSE0508]			SEG: 0.05 (32/627)	determination of adult lifespan [GO:0008340]
WBGene00012369|W09G3.6	46.59	1.29	36.12	protein	66-1125 aa	1125				Hermansky-Pudlak syndrome 5 protein [meNOG09492]; WD40 repeat-containing protein [KOG3621]			SEG: 0.35 (23/66)	lipid storage [GO:0019915]; protein binding [GO:0005515]
WBGene00019759|M03F4.6	1695.99	47.02	36.07	protein	413 aa	413	Housekeeping		EB [PF01683.13]	Proteins containing Ca2+-binding EGF-like domains [KOG1218]	SigP			embryo development ending in birth or egg hatching [GO:0009792]; hermaphrodite genitalia development [GO:0040035]; locomotion [GO:0040011]; oviposition [GO:0018991]
WBGene00006997|ZK546.1|zyg-12	61.88	1.72	35.98	protein	733-777 aa	777			HOOK [PF05622.7]	Hook homolog protein [euNOG01229]; Hook homolog protein [meNOG09340]	TM(1x)	NCoils: 0.38 (279/736); 0.36 (279/777); 0.37 (279/761); 0.38 (279/733)	SEG: 0.10 (70/736)	centrosome [GO:0005813]; centrosome localization [GO:0051642]; chromosome segregation [GO:0007059]; dynein light intermediate chain binding [GO:0051959]; embryo development ending in birth or egg hatching [GO:0009792]; nuclear envelope [GO:0005635]; nucleus localization [GO:0051647]; oviposition [GO:0018991]; positive regulation of multicellular organism growth [GO:0040018]; pronuclear migration …
WBGene00011382|T02E9.3|dop-5	17.94	0.5	35.88	protein	763 aa	763		7TM_GPCRs	7TM_GPCR_Srsx [PF10320.4]; 7tm_1 [PF00001.16]	FOG: 7 transmembrane receptor [KOG3656]; Protein involved in G-protein coupled receptor protein signaling pathway [meNOG15783]	TM(7x)	NCoils: 0.03 (21/763)	SEG: 0.04 (33/763)	G-protein coupled receptor activity [GO:0004930]; G-protein coupled receptor signaling pathway [GO:0007186]; integral component of membrane [GO:0016021]; reproduction [GO:0000003]
WBGene00009163|F26E4.10|drsh-1	184.97	5.18	35.71	protein	1081-1086 aa	1086			Ribonucleas_3_3 [PF14622.1]; Ribonuclease_3 [PF00636.21]; dsrm [PF00035.20]	Ribonuclease III [meNOG09046]; Ribonuclease [KOG1817]; dsRNA-specific ribonuclease [COG0571]		NCoils: 0.02 (21/1086); 0.02 (21/1081)	SEG: 0.01 (12/1086)	RNA binding [GO:0003723]; RNA processing [GO:0006396]; cytokinesis [GO:0000910]; embryo development ending in birth or egg hatching [GO:0009792]; lipid metabolic process [GO:0006629]; microprocessor complex [GO:0070877]; mitotic spindle organization [GO:0007052]; rRNA catabolic process [GO:0016075]; ribonuclease III activity [GO:0004525]
WBGene00021904|Y55B1AL.2	1.07	0	35.67	protein	71 aa	71			Tbf5 [PF06331.7]	General transcription factor IIH, polypeptide 5 [meNOG20378]; Uncharacterized conserved protein [KOG3451]				core TFIIH complex [GO:0000439]; nucleotide-excision repair [GO:0006289]; regulation of transcription, DNA-templated [GO:0006355]
WBGene00013591|Y81G3A.3|gcn-2	23.48	0.66	35.58	protein	1696-1699 aa	1699			Pkinase [PF00069.20]; Pkinase_Tyr [PF07714.12]; RWD [PF05773.17]; tRNA-synt_His [PF13393.1]			NCoils: 0.02 (35/1696); 0.02 (35/1699)	SEG: 0.07 (116/1696)	ATP binding [GO:0005524]; determination of adult lifespan [GO:0008340]; protein binding [GO:0005515]; protein kinase activity [GO:0004672]; protein phosphorylation [GO:0006468]; transferase activity, transferring phosphorus-containing groups [GO:0016772]
WBGene00004364|Y22F5A.3|ric-4	7.81	0.22	35.5	protein	207-234 aa	234			SNAP-25 [PF00835.14]; SNARE [PF05739.14]	SNAP-25 (synaptosome-associated protein) component of SNARE complex [KOG3065]; Synaptosomal-Associated protein [meNOG02974]		NCoils: 0.14 (28/207); 0.12 (28/234)		plasma membrane [GO:0005886]; protein binding [GO:0005515]; synapse [GO:0045202]; synaptic transmission, cholinergic [GO:0007271]
WBGene00002169|F37A4.8|isw-1	774.93	21.83	35.5	protein	1009 aa	1009			DEAD [PF00270.24]; HAND [PF09110.6]; Helicase_C [PF00271.26]; ResIII [PF04851.10]; SLIDE [PF09111.5]; SNF2_N [PF00176.18]	Chromatin remodeling complex WSTF-ISWI, small subunit [KOG0385]; SWI/SNF related, matrix associated, actin dependent regulator of chromatin, subfamily a, member protein [meNOG02184]; Superfamily II DNA\/RNA helicases, SNF2 family [COG0553]		NCoils: 0.04 (42/1009)	SEG: 0.06 (64/1009)	ATP binding [GO:0005524]; ATP-dependent chromatin remodeling [GO:0043044]; DNA binding [GO:0003677]; RNA interference [GO:0016246]; chromatin binding [GO:0003682]; chromatin remodeling [GO:0006338]; determination of adult lifespan [GO:0008340]; embryo development ending in birth or egg hatching [GO:0009792]; growth [GO:0040007]; hermaphrodite genitalia development [GO:0040035]; hydrolase activity…
WBGene00001303|F32D8.6|emo-1	2.84	0.08	35.5	protein	68 aa	68			SecE [PF00584.15]		TM(1x)		SEG: 0.22 (15/68)	P-P-bond-hydrolysis-driven protein transmembrane transporter activity [GO:0015450]; cell [GO:0005623]; embryo development ending in birth or egg hatching [GO:0009792]; intracellular protein transport [GO:0006886]; membrane [GO:0016020]; molting cycle, collagen and cuticulin-based cuticle [GO:0018996]; nematode larval development [GO:0002119]; oocyte growth [GO:0001555]; ovulation [GO:0030728]; pr…
WBGene00016342|C33C12.10	1.06	0	35.33	protein	102 aa	102							SEG: 0.18 (18/102)
WBGene00013888|ZC412.7|nspa-3	1.06	0	35.33	protein	34 aa	34				Unnamed protein [LSE0870]	SigP
WBGene00044472|F56D6.10|dct-8	1.05	0	35	protein	69 aa	69					SigP		SEG: 0.68 (47/69)
WBGene00008993|F21A3.3	474.64	13.58	34.95	protein	310 aa	310			DUF1794 [PF08768.6]; ShK [PF01549.19]	Uncharacterized conserved protein [KOG3371]	SigP
WBGene00001747|F29F11.6|gsp-1	104.04	2.98	34.91	protein	329 aa	329	Housekeeping		Metallophos [PF00149.23]	Diadenosine tetraphosphatase and related serine/threonine protein phosphatases [COG0639]; Protein phosphatase [meNOG04896]; Serine\/threonine specific protein phosphatase PP1, catalytic subunit [KOG0374]				determination of adult lifespan [GO:0008340]; embryo development ending in birth or egg hatching [GO:0009792]; germ cell development [GO:0007281]; hydrolase activity [GO:0016787]; meiotic nuclear division [GO:0007126]; nematode larval development [GO:0002119]; protein binding [GO:0005515]; reproduction [GO:0000003]
WBGene00000776|T03E6.7|cpl-1	11.49	0.33	34.82	protein	198-337 aa	337			Inhibitor_I29 [PF08246.7]; Peptidase_C1 [PF00112.18]	Cathepsin protein [meNOG01417]; Cysteine protease [COG4870]; Cysteine proteinase Cathepsin L [KOG1543]	SigP		SEG: 0.03 (11/337)	cysteine-type peptidase activity [GO:0008234]; embryo development ending in birth or egg hatching [GO:0009792]; locomotion [GO:0040011]; necrotic cell death [GO:0070265]; nematode larval development [GO:0002119]; proteolysis [GO:0006508]; vesicle lumen [GO:0031983]; yolk granule [GO:0042718]
WBGene00008219|C50B6.3	4.5	0.13	34.62	protein	548-550 aa	550							SEG: 0.07 (41/550)
WBGene00044526|T28A11.22	67.15	1.94	34.61	protein	170 aa	170			ubiquitin [PF00240.18]				SEG: 0.11 (19/170)	protein binding [GO:0005515]
WBGene00011507|T05H10.1	35.59	1.03	34.55	protein	1326 aa	1326			UCH [PF00443.24]; UCH_1 [PF13423.1]	Putative ubiquitin-specific protease [KOG4598]; Ubiquitin carboxyl-terminal hydrolase [COG5077]; Ubiquitin carboxyl-terminal hydrolase [meNOG06630]		NCoils: 0.02 (21/1326)	SEG: 0.05 (64/1326)	cytoplasm [GO:0005737]; ubiquitin-dependent protein catabolic process [GO:0006511]; ubiquitinyl hydrolase activity [GO:0036459]
WBGene00001509|ZK1248.14|fzo-1	992.61	28.83	34.43	protein	774 aa	774			Dynamin_N [PF00350.18]; Fzo_mitofusin [PF04799.8]; MMR_HSR1 [PF01926.18]	Mitofusin 1 GTPase, involved in mitochondrila biogenesis [KOG0448]; Mitofusin protein [meNOG08845]	TM(2x)	NCoils: 0.05 (42/774)	SEG: 0.05 (35/774)	GTP binding [GO:0005525]; GTP catabolic process [GO:0006184]; GTPase activity [GO:0003924]; embryo development ending in birth or egg hatching [GO:0009792]; integral component of membrane [GO:0016021]; mitochondrial fusion [GO:0008053]; mitochondrial membrane [GO:0031966]; mitochondrial outer membrane [GO:0005741]; positive regulation of multicellular organism growth [GO:0040018]
WBGene00012421|Y9C2UA.1	43	1.25	34.4	protein	343-410 aa	410					SigP+TM(7x); TM(7x)		SEG: 0.15 (60/410)	plasma membrane [GO:0005886]
WBGene00017023|D1022.4	152.42	4.44	34.33	protein	243 aa	243			Abhydrolase_5 [PF12695.2]; DLH [PF01738.13]	Dienelactone hydrolase (ISS) [euNOG34997]; Dienelactone hydrolase and related enzymes [COG0412]; Unnamed protein [LSE0712]				hydrolase activity [GO:0016787]
WBGene00006739|C41C4.6|ulp-4	45.41	1.33	34.14	protein	382 aa	382			Peptidase_C48 [PF02902.14]	Protease, Ulp1 family [COG5160]; Protease, Ulp1 family [KOG0779]; Sumo1/Sentrin specific peptidase [meNOG00447]			SEG: 0.09 (33/382)	body morphogenesis [GO:0010171]; cysteine-type peptidase activity [GO:0008234]; embryo development ending in birth or egg hatching [GO:0009792]; oviposition [GO:0018991]; proteolysis [GO:0006508]
WBGene00011634|T09A5.5	1697.39	49.76	34.11	protein	163 aa	163	Housekeeping							embryo development ending in birth or egg hatching [GO:0009792]; mitochondrion [GO:0005739]; nematode larval development [GO:0002119]; receptor-mediated endocytosis [GO:0006898]; striated muscle myosin thick filament assembly [GO:0071688]
WBGene00016100|C25E10.11	1.01	0	33.67	protein	108 aa	108					TM(1x)			embryo development ending in birth or egg hatching [GO:0009792]
WBGene00009532|F38B7.1|ccch-1	33.6	1	33.6	protein	419-460 aa	460			zf-CCCH [PF00642.19]	CCCH-type Zn-finger protein [COG5063]; CCCH-type Zn-finger protein [KOG1677]; Zinc finger protein 36, C3H type-like [meNOG12866]			SEG: 0.12 (53/460)	metal ion binding [GO:0046872]; sarcoplasmic reticulum [GO:0016529]
WBGene00011109|R07E5.1	10.05	0.3	33.5	protein	812 aa	812			DUF1604 [PF07713.8]; G-patch [PF01585.18]	G patch domain-containing protein [meNOG03191]; Predicted RNA binding protein, contains G-patch domain [KOG2138]		NCoils: 0.10 (81/812)	SEG: 0.24 (193/812)	body morphogenesis [GO:0010171]; embryo development ending in birth or egg hatching [GO:0009792]; lipid storage [GO:0019915]; nematode larval development [GO:0002119]; nucleic acid binding [GO:0003676]; reproduction [GO:0000003]
WBGene00016162|C27D6.4|crh-2	1.33	0.04	33.25	protein	219-351 aa	351			bZIP_1 [PF00170.16]; bZIP_2 [PF07716.10]; bZIP_Maf [PF03131.12]	CREB/ATF family transcription factor [KOG0709]; Responsive element binding protein 3-like [meNOG07797]	SigP	NCoils: 0.19 (42/224); 0.13 (42/329); 0.12 (42/351); 0.19 (42/219)	SEG: 0.32 (114/351)	DNA binding [GO:0003677]; regulation of transcription, DNA-templated [GO:0006355]; sequence-specific DNA binding [GO:0043565]; sequence-specific DNA binding transcription factor activity [GO:0003700]
WBGene00000591|K08A8.3|coh-1	1.33	0.04	33.25	protein	652 aa	652			Rad21_Rec8 [PF04824.11]; Rad21_Rec8_N [PF04825.8]; ScpA_ScpB [PF02616.9]	RAD21 homolog (S. pombe) protein [meNOG01378]; Sister chromatid cohesion complex Cohesin, subunit RAD21/SCC1 [KOG1213]		NCoils: 0.03 (21/652)	SEG: 0.10 (65/652)	damaged DNA binding [GO:0003684]; embryo development ending in birth or egg hatching [GO:0009792]; locomotion [GO:0040011]; meiotic chromosome segregation [GO:0045132]; meiotic nuclear division [GO:0007126]; nematode larval development [GO:0002119]; nuclear chromosome [GO:0000228]; nucleus [GO:0005634]; protein binding [GO:0005515]; synaptonemal complex assembly [GO:0007130]
WBGene00009221|F28F8.2|acs-2	317.8	9.62	33.04	protein	618 aa	618			AMP-binding [PF00501.23]; AMP-binding_C [PF13193.1]	Acyl-CoA synthetases (AMP-forming)/AMP-acid ligases II [COG0318]; Acyl-Coa synthetase [meNOG05036]; Long chain fatty acid acyl-CoA ligase [KOG1177]	SigP			catalytic activity [GO:0003824]; fatty acid metabolic process [GO:0006631]; lipid storage [GO:0019915]; metabolic process [GO:0008152]; mitochondrion [GO:0005739]
WBGene00021649|Y47G6A.25	0.99	0	33	protein	440 aa	440						NCoils: 0.13 (59/440)	SEG: 0.07 (30/440)	oocyte development [GO:0048599]
WBGene00044339|C03G5.11|nspc-4	42.77	1.3	32.9	protein	101 aa	101					SigP
WBGene00044204|T07C12.14|suds-3	30.26	0.92	32.89	protein	215 aa	215							SEG: 0.06 (12/215)
WBGene00011511|T05H10.7|gpcp-2	370.82	11.28	32.87	protein	719-796 aa	796			CBM_20 [PF00686.14]; GDPD [PF03009.12]	Glycerophosphodiester phosphodiesterase 5 EC 3.1 [meNOG02834]; Glycerophosphoryl diester phosphodiesterase [COG0584]; Predicted starch-binding protein [KOG2421]			SEG: 0.06 (50/796)	carbohydrate binding [GO:0030246]; glycerol metabolic process [GO:0006071]; glycerophosphodiester phosphodiesterase activity [GO:0008889]; lipid metabolic process [GO:0006629]; phosphoric diester hydrolase activity [GO:0008081]; starch binding [GO:2001070]
WBGene00017938|F31A3.3	9.5	0.29	32.76	protein	170 aa	170							SEG: 0.15 (26/170)
WBGene00009336|F32D8.14	630.16	19.28	32.68	protein	236-261 aa	261			Yip1 [PF04893.12]	Rab GTPase interacting factor, Golgi membrane protein [COG5080]; Rab GTPase interacting factor, Golgi membrane protein [KOG3103]; Yip1 domain family, member protein [meNOG08996]	TM(5x)		SEG: 0.16 (43/261)	membrane [GO:0016020]
WBGene00009320|F32B6.3	0.98	0	32.67	protein	352 aa	352			PRP4 [PF08799.6]; Prp18 [PF02840.10]	PRP18 pre-mRNA processing factor 18 homolog [meNOG00033]; U5 snRNP-associated RNA splicing factor [KOG2808]		NCoils: 0.07 (24/352)		RNA splicing [GO:0008380]; embryo development ending in birth or egg hatching [GO:0009792]; germ cell development [GO:0007281]; regulation of cell proliferation [GO:0042127]; regulation of meiosis [GO:0040020]; reproduction [GO:0000003]; spliceosomal complex [GO:0005681]
WBGene00022067|Y67D8C.3	47.55	1.46	32.57	protein	43-768 aa	768				Tam3-transposase (Ac family) [KOG1121]; Zinc finger, BED-type containing 4 protein [meNOG01274]			SEG: 0.03 (24/768)	nucleic acid binding [GO:0003676]; oviposition [GO:0018991]; reproduction [GO:0000003]
WBGene00016408|C34E10.5|prmt-5	72.21	2.22	32.53	protein	734 aa	734			PRMT5 [PF05185.11]	Protein arginine methyltransferase 5 [meNOG01144]; Protein kinase inhibitor [KOG0822]			SEG: 0.04 (29/734)	activating transcription factor binding [GO:0033613]; embryo development ending in birth or egg hatching [GO:0009792]; histone arginine methylation [GO:0034969]; histone methyltransferase activity (H4-R3 specific) [GO:0044020]; intrinsic apoptotic signaling pathway in response to DNA damage [GO:0008630]; methyltransferase activity [GO:0008168]; negative regulation of DNA damage response, signal t…
WBGene00000876|C52E4.6|cyl-1	1730.91	53.22	32.52	protein; ncRNA	480 aa	480	Housekeeping		Cyclin_N [PF00134.18]	Cdk activating kinase (CAK)/RNA polymerase II transcription initiation\/nucleotide excision repair factor TFIIH\/TFIIK, cyclin H subunit [COG5333]; Cyclin L [KOG0835]		NCoils: 0.04 (21/480)	SEG: 0.12 (58/480)	RNA processing [GO:0006396]; embryo development ending in birth or egg hatching [GO:0009792]; gamete generation [GO:0007276]; locomotion [GO:0040011]; nematode larval development [GO:0002119]; protein kinase binding [GO:0019901]; regulation of cyclin-dependent protein serine/threonine kinase activity [GO:0000079]; regulation of transcription, DNA-templated [GO:0006355]; reproduction [GO:0000003]
WBGene00010239|F58B4.6	7.78	0.24	32.42	protein	132 aa	132					SigP+TM(1x)
WBGene00007533|C12C8.2|cbl-1	70.96	2.19	32.4	protein	172-451 aa	451			Aminotran_5 [PF00266.14]; Cys_Met_Meta_PP [PF01053.15]	Cystathionine beta-lyases/cystathionine gamma-synthases [COG0626]; Cystathionine beta-lyases\/cystathionine gamma-synthases [KOG0053]; Cystathionine gamma-lyase [meNOG08119]			SEG: 0.06 (25/451)	catalytic activity [GO:0003824]; pyridoxal phosphate binding [GO:0030170]
WBGene00012167|W01A8.5|tofu-5	303.85	9.39	32.36	protein	311 aa	311						NCoils: 0.07 (21/311)	SEG: 0.11 (35/311)	embryo development ending in birth or egg hatching [GO:0009792]; reproduction [GO:0000003]
WBGene00008236|C50F4.12	60.54	1.89	32.03	protein	439 aa	439			mTERF [PF02536.9]	MTERF domain containing 1 protein [meNOG09914]; Mitochondrial transcription termination factor, mTERF [KOG1267]		NCoils: 0.06 (28/439)		embryo development ending in birth or egg hatching [GO:0009792]; locomotion [GO:0040011]; nematode larval development [GO:0002119]; positive regulation of multicellular organism growth [GO:0040018]; receptor-mediated endocytosis [GO:0006898]
WBGene00018226|F40B5.2	9.6	0.3	32	protein	441-468 aa	468			Metallophos [PF00149.23]	Predicted phosphohydrolases [COG1408]; Transmembrane protein with metallophosphoesterase domain-containing protein [meNOG13290]	TM(5x)			hydrolase activity [GO:0016787]
WBGene00015868|C16H3.3	4.13	0.13	31.77	protein	655-791 aa	791						NCoils: 0.11 (87/791); 0.07 (49/655)	SEG: 0.15 (117/791)
WBGene00019808|R01B10.6	217.18	6.84	31.75	protein	274 aa	274			Seipin [PF06775.9]		TM(3x)		SEG: 0.09 (24/274)
WBGene00009498|F36H2.1|tat-5	219.89	6.94	31.68	protein	1035-1074 aa	1074	Housekeeping		E1-E2_ATPase [PF00122.15]; HAD [PF12710.2]; Hydrolase [PF00702.21]; Hydrolase_like2 [PF13246.1]	Atpase, class II, type [meNOG05132]; Cation transport ATPase [COG0474]; P-type ATPase [KOG0210]	TM(10x)		SEG: 0.06 (68/1074)	ATP binding [GO:0005524]; apoptotic process [GO:0006915]; cation transport [GO:0006812]; cation-transporting ATPase activity [GO:0019829]; cytoplasmic vesicle [GO:0031410]; developmental process [GO:0032502]; embryo development ending in birth or egg hatching [GO:0009792]; hermaphrodite genitalia development [GO:0040035]; integral component of membrane [GO:0016021]; magnesium ion binding [GO:0000…
WBGene00003674|T06C12.7|nhr-84	22.47	0.71	31.65	protein	416 aa	416			Hormone_recep [PF00104.25]; zf-C4 [PF00105.13]	FOG: Hormone receptors [KOG3575]		NCoils: 0.05 (21/416)	SEG: 0.09 (38/416)	nucleus [GO:0005634]; regulation of transcription, DNA-templated [GO:0006355]; sequence-specific DNA binding [GO:0043565]; sequence-specific DNA binding transcription factor activity [GO:0003700]; steroid hormone mediated signaling pathway [GO:0043401]; steroid hormone receptor activity [GO:0003707]; zinc ion binding [GO:0008270]
WBGene00011274|R53.5	525.67	16.64	31.59	protein	219 aa	219			AhpC-TSA_2 [PF13911.1]	Antioxidant protein [meNOG08571]; Uncharacterized conserved protein [KOG4498]	SigP		SEG: 0.09 (20/219)
WBGene00016336|C33C12.4	40.73	1.29	31.57	protein	156 aa	156				Unnamed protein [LSE1157]	SigP+TM(1x)			embryo development ending in birth or egg hatching [GO:0009792]
WBGene00016093|C25E10.3|srsx-34	2.21	0.07	31.57	protein	299-589 aa	589		7TM_GPCRs	7TM_GPCR_Srsx [PF10320.4]; 7tm_1 [PF00001.16]	7-transmembrane receptor [LSE0518]; GABA receptor [KOG3642]; Predicted transporter/transmembrane protein [KOG2325]	TM(12x); TM(14x); TM(7x)		SEG: 0.08 (39/491)	G-protein coupled receptor activity [GO:0004930]; G-protein coupled receptor signaling pathway [GO:0007186]; integral component of membrane [GO:0016021]
WBGene00012650|Y39A1A.12|orc-1	314.99	9.99	31.53	protein	636 aa	636			AAA [PF00004.24]; AAA_16 [PF13191.1]; AAA_22 [PF13401.1]				SEG: 0.08 (54/636)	ATP binding [GO:0005524]; embryo development ending in birth or egg hatching [GO:0009792]; hermaphrodite genitalia development [GO:0040035]; locomotion [GO:0040011]; nematode larval development [GO:0002119]; reproduction [GO:0000003]
WBGene00001135|ZK512.6|eat-4	1.26	0.04	31.5	protein	555-576 aa	576			MFS_1 [PF07690.11]	Permease of the major facilitator superfamily [KOG2532]; Permeases of the major facilitator superfamily [COG0477]; Solute carrier family 17 (sodium-dependent inorganic phosphate cotransporter), member protein [meNOG02840]	TM(12x)		SEG: 0.06 (33/576)	integral component of membrane [GO:0016021]; negative regulation of turning behavior involved in mating [GO:0061096]; nematode larval development [GO:0002119]; regulation of pharyngeal pumping [GO:0043051]; reproduction [GO:0000003]; transmembrane transport [GO:0055085]
WBGene00015486|C05D11.9	105.36	3.35	31.45	protein	752 aa	752			POP1 [PF06978.6]; POPLD [PF08170.7]	Processing of precursor 1, ribonuclease P/MRP subunit (S. cerevisiae) [meNOG03135]; Ribonucleases P\/MRP protein subunit [KOG3322]		NCoils: 0.05 (37/752)	SEG: 0.06 (43/752)	RNA processing [GO:0006396]; body morphogenesis [GO:0010171]; embryo development ending in birth or egg hatching [GO:0009792]; nematode larval development [GO:0002119]; receptor-mediated endocytosis [GO:0006898]; ribonuclease P activity [GO:0004526]; tRNA 5'-leader removal [GO:0001682]
WBGene00000770|C40H1.1|cpb-1	13.52	0.43	31.44	protein	560 aa	560			RRM_1 [PF00076.17]; RRM_6 [PF14259.1]	Cytoplasmic polyadenylation element binding protein [meNOG03061]; Predicted RNA-binding protein (RRM superfamily) [KOG0129]				cytoplasm [GO:0005737]; germ cell development [GO:0007281]; mRNA 3'-UTR binding [GO:0003730]; meiotic nuclear division [GO:0007126]; nucleic acid binding [GO:0003676]; nucleotide binding [GO:0000166]; oocyte development [GO:0048599]; regulation of translation [GO:0006417]; spermatogenesis [GO:0007283]
WBGene00001682|F08B6.2|gpc-2	138.3	4.43	31.22	protein	62 aa	62			G-gamma [PF00631.17]	G protein gamma subunit [KOG4119]; Guanine nucleotide binding protein (G protein), gamma 13 [meNOG20600]				G-protein coupled receptor signaling pathway [GO:0007186]; embryo development ending in birth or egg hatching [GO:0009792]; heterotrimeric G-protein complex [GO:0005834]; pronuclear migration [GO:0035046]; reproduction [GO:0000003]; signal transducer activity [GO:0004871]
WBGene00019564|K09D9.1	17.45	0.56	31.16	protein	295 aa	295				Unnamed protein [LSE0950]			SEG: 0.05 (16/295)	innate immune response [GO:0045087]
WBGene00004990|T08A9.9|spp-5	805.51	25.85	31.16	protein	103 aa	103	Housekeeping			Prosaposin [KOG1340]	SigP		SEG: 0.11 (11/103)	channel activity [GO:0015267]; defense response to Gram-negative bacterium [GO:0050829]; defense response to Gram-positive bacterium [GO:0050830]; lipid storage [GO:0019915]; nematode larval development [GO:0002119]
WBGene00013248|Y57A10A.3	266.29	8.55	31.15	protein	245 aa	245			SPK [PF04435.13]	Uncharacterized protein [LSE0508]	TM(1x)		SEG: 0.06 (14/245)
WBGene00007564|C14A4.14|mrps-22	30.77	0.99	31.08	protein	418 aa	418			MRP-S22 [PF10245.4]	Mitochondrial 28S ribosomal protein S22 [KOG3890]; Ribosomal protein S22 [meNOG04174]		NCoils: 0.05 (21/418)	SEG: 0.11 (45/418)	embryo development ending in birth or egg hatching [GO:0009792]; nematode larval development [GO:0002119]; receptor-mediated endocytosis [GO:0006898]; reproduction [GO:0000003]
WBGene00019937|R07E4.3	9.29	0.3	30.97	protein	90 aa	90			UcrQ [PF02939.11]	Ubiquinol cytochrome c reductase, subunit QCR8 [KOG4116]; Ubiquinol-Cytochrome c reductase, complex III subunit VII [meNOG21119]				ubiquinol-cytochrome-c reductase activity [GO:0008121]
WBGene00004988|T08A9.7|spp-3	124.68	4.04	30.86	protein	100 aa	100			SapB_2 [PF03489.12]	Prosaposin [KOG1340]	SigP			defense response to Gram-negative bacterium [GO:0050829]; defense response to Gram-positive bacterium [GO:0050830]; innate immune response [GO:0045087]; oviposition [GO:0018991]; protein homooligomerization [GO:0051260]
WBGene00004249|Y39A3CL.6|pvf-1	15.74	0.51	30.86	protein	304 aa	304			PDGF [PF00341.12]	Endothelial growth factor C/Platelet-derived growth factor [TWOG0150]; Growth factor [euNOG09961]; Vascular endothelial growth factor [meNOG18311]	SigP		SEG: 0.07 (22/304)	growth factor activity [GO:0008083]; membrane [GO:0016020]; negative regulation of netrin-activated signaling pathway [GO:1902842]; tail tip morphogenesis [GO:0045138]
WBGene00000289|C01G6.8|cam-1	5.24	0.17	30.82	protein	769-928 aa	928			Fz [PF01392.17]; I-set [PF07679.11]; Ig_2 [PF13895.1]; Kringle [PF00051.13]; Pkinase [PF00069.20]; Pkinase_Tyr [PF07714.12]; ig [PF00047.20]	Nerve growth factor receptor TRKA and related tyrosine kinases [KOG1026]; Receptor tyrosine kinase-like orphan receptor [meNOG03871]; Serine/threonine protein kinase [COG0515]	TM(1x)		SEG: 0.05 (42/928)	ATP binding [GO:0005524]; Wnt-protein binding [GO:0017147]; axon [GO:0030424]; axon guidance [GO:0007411]; cell migration [GO:0016477]; cell projection [GO:0042995]; dendrite [GO:0030425]; establishment of neuroblast polarity [GO:0045200]; frizzled binding [GO:0005109]; hermaphrodite genitalia development [GO:0040035]; integral component of plasma membrane [GO:0005887]; locomotion [GO:0040011]; n…
WBGene00009185|F27C8.5	101.38	3.29	30.81	protein	565 aa	565			BTB [PF00651.26]	Unnamed protein [LSE1052]			SEG: 0.07 (37/565)	protein binding [GO:0005515]
WBGene00006385|R119.6|taf-4	32.63	1.06	30.78	protein	523 aa	523			TAF4 [PF05236.9]; TAFH [PF07531.9]	TATA box binding protein (TBP)-associated factor, RNA polymerase II [KOG2341]		NCoils: 0.10 (52/523)	SEG: 0.31 (164/523)	DNA-templated transcription, initiation [GO:0006352]; cytoplasm [GO:0005737]; embryo development ending in birth or egg hatching [GO:0009792]; locomotion [GO:0040011]; nematode larval development [GO:0002119]; nucleus [GO:0005634]; positive regulation of transcription from RNA polymerase II promoter [GO:0045944]; protein phosphorylation [GO:0006468]; regulation of mitotic cell cycle, embryonic [G…
WBGene00011638|T09A5.11|ostb-1	51.91	1.69	30.72	protein	445 aa	445			DDOST_48kD [PF03345.9]	Dolichyl-Diphosphooligosaccharide-Protein glycosyltransferase [meNOG07190]; Oligosaccharyltransferase, beta subunit [KOG2754]	SigP+TM(1x)		SEG: 0.03 (14/445)	apoptotic process [GO:0006915]; dolichyl-diphosphooligosaccharide-protein glycotransferase activity [GO:0004579]; embryo development ending in birth or egg hatching [GO:0009792]; endoplasmic reticulum membrane [GO:0005789]; locomotion [GO:0040011]; nematode larval development [GO:0002119]; protein N-linked glycosylation via asparagine [GO:0018279]; reproduction [GO:0000003]
WBGene00022472|Y119C1B.6	0.92	0	30.67	protein	80 aa	80					SigP		SEG: 0.10 (8/80)
WBGene00017164|F01F1.10|eng-1	20.23	0.66	30.65	protein	294-433 aa	433			Glyco_hydro_85 [PF03644.8]	Endo-Beta-N-Acetylglucosaminidase [meNOG03319]; Endo-beta-N-acetylglucosaminidase D [COG4724]; Predicted glycosylhydrolase [KOG2331]				cytoplasm [GO:0005737]; mannosyl-glycoprotein endo-beta-N-acetylglucosaminidase activity [GO:0033925]
WBGene00000528|T27D12.2|clh-1	2.14	0.07	30.57	protein	902-906 aa	906			CBS [PF00571.23]; Voltage_CLC [PF00654.15]	Chloride channel [meNOG05621]; Chloride channel protein EriC [COG0038]; Cl- channel CLC-2 and related proteins (CLC superfamily) [KOG0476]	TM(10x)		SEG: 0.02 (16/906)	adenyl nucleotide binding [GO:0030554]; chloride transport [GO:0006821]; ion channel activity [GO:0005216]; membrane [GO:0016020]; transmembrane transport [GO:0055085]; voltage-gated chloride channel activity [GO:0005247]
WBGene00010664|K08E3.4|dbn-1	523.73	17.15	30.54	protein	643 aa	643			Cofilin_ADF [PF00241.15]; SH3_1 [PF00018.23]; SH3_2 [PF07653.12]; SH3_9 [PF14604.1]	Drebrin-Like protein [meNOG01501]; Drebrins and related actin binding proteins [KOG3655]		NCoils: 0.11 (71/643)	SEG: 0.12 (78/643)	actin binding [GO:0003779]; intracellular [GO:0005622]; protein binding [GO:0005515]
WBGene00000369|Y56A3A.20|ccf-1	203.64	6.68	30.49	protein	310 aa	310			CAF1 [PF04857.15]	CCR4-NOT transcription complex, subunit [meNOG03261]; mRNA deadenylase subunit [COG5228]; mRNA deadenylase subunit [KOG0304]			SEG: 0.11 (33/310)	CCR4-NOT complex [GO:0030014]; P granule [GO:0043186]; apoptotic process [GO:0006915]; body morphogenesis [GO:0010171]; cytoplasm [GO:0005737]; cytoplasmic mRNA processing body [GO:0000932]; embryo development [GO:0009790]; embryo development ending in birth or egg hatching [GO:0009792]; germline cell cycle switching, mitotic to meiotic cell cycle [GO:0051729]; hermaphrodite genitalia development…
WBGene00018731|F53A9.8	127.5	4.2	30.36	protein	87 aa	87	Housekeeping						SEG: 0.72 (63/87)
WBGene00000416|Y41D4B.13|ced-2	41.53	1.37	30.31	protein	29-279 aa	279			SH2 [PF00017.19]; SH3_1 [PF00018.23]; SH3_2 [PF07653.12]; SH3_9 [PF14604.1]	Crk family adapters [KOG4792]; V-Crk sarcoma virus CT10 oncogene homolog (avian) protein [meNOG04997]			SEG: 0.14 (15/105)	SH3/SH2 adaptor activity [GO:0005070]; cell migration [GO:0016477]; engulfment of apoptotic cell [GO:0043652]; plasma membrane [GO:0005886]; programmed cell death [GO:0012501]; protein binding [GO:0005515]
WBGene00016750|C48E7.2	177.14	5.87	30.18	protein	544 aa	544			HTH_9 [PF08221.6]; RNA_pol_Rpc82 [PF05645.8]; TFIIE_alpha [PF02002.12]	Polymerase (RNA) III (DNA directed) polypeptide C [meNOG07993]; RNA polymerase III (C) subunit [KOG2587]				DNA binding [GO:0003677]; DNA-directed RNA polymerase activity [GO:0003899]; body morphogenesis [GO:0010171]; nematode larval development [GO:0002119]; reproduction [GO:0000003]; transcription, DNA-templated [GO:0006351]
WBGene00012867|Y45F10A.4|seld-1	9.35	0.31	30.16	protein	378 aa	378			AIRS [PF00586.19]; AIRS_C [PF02769.17]	Selenophosphate synthase [COG0709]; Selenophosphate synthetase [KOG3939]; Selenophosphate synthetase [meNOG06439]		NCoils: 0.11 (42/378)		ATP binding [GO:0005524]; catalytic activity [GO:0003824]; selenide, water dikinase activity [GO:0004756]
WBGene00018341|F42A10.5	231.63	7.7	30.08	protein	272 aa	272						NCoils: 0.13 (35/272)	SEG: 0.44 (121/272)
WBGene00018337|F42A9.8	295.05	9.82	30.05	protein	62-119 aa	119
WBGene00022597|ZC395.5	0.9	0	30	protein	74 aa	74
WBGene00002019|T27E4.3|hsp-16.48	3.6	0.12	30	protein	143 aa	143			HSP20 [PF00011.16]	Alpha crystallins [KOG3591]; Protein involved in response to heat [meNOG01440]				determination of adult lifespan [GO:0008340]; endoplasmic reticulum unfolded protein response [GO:0030968]; nematode larval development [GO:0002119]; response to heat [GO:0009408]; unfolded protein binding [GO:0051082]
WBGene00007574|C14B1.3	544.54	18.19	29.94	protein	384 aa	384	Housekeeping		F-box-like [PF12937.2]; FBA [PF04300.8]	F-Box protein [euNOG00777]; F-Box protein [meNOG14042]; F-box domain [TWOG0121]			SEG: 0.04 (17/384)	protein binding [GO:0005515]
WBGene00011288|R102.1	7.18	0.24	29.92	protein	125 aa	125			DUF4440 [PF14534.1]
WBGene00002043|C09G4.1|hyl-1	130.11	4.35	29.91	protein	294-372 aa	372			TRAM_LAG1_CLN8 [PF03798.11]	LAG1 homolog, ceramide synthase [meNOG01360]; Protein transporter of the TRAM (translocating chain-associating membrane) superfamily [KOG1607]; Protein transporter of the TRAM (translocating chain-associating membrane) superfamily, longevity assurance factor [COG5058]	TM(6x); TM(7x)		SEG: 0.16 (48/294)	aging [GO:0007568]; axon [GO:0030424]; ceramide biosynthetic process [GO:0046513]; endoplasmic reticulum membrane [GO:0005789]; gene expression [GO:0010467]; integral component of membrane [GO:0016021]; regulation of locomotion [GO:0040012]
WBGene00019680|K12H4.5	762.52	25.58	29.81	protein	97 aa	97					TM(1x)			RNA interference [GO:0016246]; determination of adult lifespan [GO:0008340]; embryo development ending in birth or egg hatching [GO:0009792]; growth [GO:0040007]; hermaphrodite genitalia development [GO:0040035]; nematode larval development [GO:0002119]; receptor-mediated endocytosis [GO:0006898]; reproduction [GO:0000003]
WBGene00002064|T05G5.10|iff-1	4512.65	151.74	29.74	protein	66-195 aa	195	Housekeeping		eIF-5a [PF01287.15]	Eukaryotic translation initiation factor [meNOG05198]; Translation elongation factor P (EF-P)/translation initiation factor 5A (eIF-5A) [COG0231]; Translation initiation factor 5A (eIF-5A) [KOG3271]				RNA binding [GO:0003723]; apoptotic process [GO:0006915]; determination of adult lifespan [GO:0008340]; embryo development ending in birth or egg hatching [GO:0009792]; gamete generation [GO:0007276]; peptidyl-lysine modification to peptidyl-hypusine [GO:0008612]; positive regulation of translational elongation [GO:0045901]; positive regulation of translational termination [GO:0045905]; protein l…
WBGene00000546|Y77E11A.10|clp-6	165.47	5.57	29.71	protein	627 aa	627			Calpain_III [PF01067.17]; Peptidase_C2 [PF00648.16]				SEG: 0.05 (33/627)	calcium-dependent cysteine-type endopeptidase activity [GO:0004198]; cell death [GO:0008219]; intracellular [GO:0005622]; proteolysis [GO:0006508]
WBGene00018413|F44C8.1|cyp-33C4	0.89	0.03	29.67	protein	493 aa	493			p450 [PF00067.17]	Cytochrome P450 CYP2 subfamily [KOG0156]; Cytochrome P450 [COG2124]; Cytochrome P450 protein [meNOG00186]	SigP		SEG: 0.05 (27/493)	heme binding [GO:0020037]; iron ion binding [GO:0005506]; oxidation-reduction process [GO:0055114]; oxidoreductase activity, acting on paired donors, with incorporation or reduction of molecular oxygen [GO:0016705]
WBGene00018371|F42H10.7|ess-2	0.89	0	29.67	protein	529-531 aa	531			Es2 [PF09751.4]	Digeorge syndrome critical region gene 14 protein [meNOG06298]; Nuclear protein ES2 [KOG2627]		NCoils: 0.04 (21/529); 0.04 (21/531)	SEG: 0.07 (35/531)	embryo development ending in birth or egg hatching [GO:0009792]; meiotic chromosome segregation [GO:0045132]; meiotic nuclear division [GO:0007126]
WBGene00017039|D1073.1|trk-1	0.89	0	29.67	protein	703-840 aa	840			Pkinase [PF00069.20]; Pkinase_Tyr [PF07714.12]	Nerve growth factor receptor TRKA and related tyrosine kinases [KOG1026]; Neurotrophic tyrosine kinase, receptor, type [meNOG03683]; Serine/threonine protein kinase [COG0515]	SigP+TM(1x)		SEG: 0.08 (57/703)	ATP binding [GO:0005524]; protein kinase activity [GO:0004672]; protein phosphorylation [GO:0006468]; protein tyrosine kinase activity [GO:0004713]; transferase activity, transferring phosphorus-containing groups [GO:0016772]
WBGene00015525|C06E1.10|rha-2	0.89	0	29.67	protein	1148 aa	1148			DEAD [PF00270.24]; HA2 [PF04408.18]; Helicase_C [PF00271.26]; OB_NTP_bind [PF07717.11]	DEAH (Asp-Glu-Ala-His) box polypeptide 37 [meNOG01840]; DEAH-box RNA helicase [KOG0926]; HrpA-like helicases [COG1643]			SEG: 0.08 (89/1148)	ATP binding [GO:0005524]; RNA interference [GO:0016246]; determination of adult lifespan [GO:0008340]; embryo development ending in birth or egg hatching [GO:0009792]; helicase activity [GO:0004386]; nematode larval development [GO:0002119]; nucleic acid binding [GO:0003676]; receptor-mediated endocytosis [GO:0006898]; reproduction [GO:0000003]; striated muscle myosin thick filament assembly [GO:…
WBGene00043064|Y59E9AL.7|nbet-1	35.56	1.2	29.63	protein	107 aa	107			SNARE [PF05739.14]	Blocked early in transport 1 homolog (S. cerevisiae) protein [meNOG16980]; V-SNARE [KOG3385]	TM(1x)		SEG: 0.06 (6/107)	protein binding [GO:0005515]
WBGene00016175|C27H5.6	1.48	0.05	29.6	protein	322 aa	322				Unnamed protein [LSE0782]	TM(7x)		SEG: 0.09 (30/322)	integral component of membrane [GO:0016021]
WBGene00012319|W07A8.2	451.3	15.26	29.57	protein	160-1047 aa	1047			Ank [PF00023.25]; Ank_2 [PF12796.2]; Ank_3 [PF13606.1]; Ank_4 [PF13637.1]; Ank_5 [PF13857.1]; Patatin [PF01734.17]	Ca2+-independent phospholipase A2 [KOG0513]; FOG: Ankyrin repeat [COG0666]; Patatin [COG3621]; Phospholipase A2, group VI (cytosolic, calcium-independent) [meNOG06873]			SEG: 0.05 (55/1021)	lipid metabolic process [GO:0006629]; metabolic process [GO:0008152]; protein binding [GO:0005515]
WBGene00010990|R03D7.4	1.18	0.04	29.5	protein	434 aa	434			Elongin_A [PF06881.6]	RNA polymerase II transcription elongation factor Elongin/SIII, subunit elongin A [KOG2821]; Transcription elongation factor B [meNOG05156]		NCoils: 0.05 (21/434)	SEG: 0.11 (47/434)	RNA interference [GO:0016246]; determination of adult lifespan [GO:0008340]; integral component of membrane [GO:0016021]; nucleus [GO:0005634]; regulation of transcription, DNA-templated [GO:0006355]
WBGene00012845|Y43F11A.5|set-24	115.56	3.92	29.48	protein	868 aa	868			SPK [PF04435.13]	FOG: Reverse transcriptase [KOG1075]; PHD Zn-finger proteins [KOG1844]			SEG: 0.05 (44/868)	protein binding [GO:0005515]
WBGene00044498|Y59E9AR.10	21.79	0.74	29.45	protein	89 aa	89				Casein kinase (serine/threonine\/tyrosine protein kinase) [KOG1164]	SigP
WBGene00022773|ZK616.3	0.88	0	29.33	protein	51-134 aa	134			CHCH [PF06747.8]
WBGene00011512|T05H10.8	0.88	0	29.33	protein	377 aa	377			AhpC-TSA_2 [PF13911.1]
WBGene00013348|Y59A8B.11|fbxa-106	58.94	2.01	29.32	protein	297-321 aa	321			F-box [PF00646.28]; FTH [PF01827.22]	Uncharacterized protein [LSE0146]				protein binding [GO:0005515]
WBGene00020802|T25D10.5|btb-2	11.71	0.4	29.28	protein	288 aa	288			BTB [PF00651.26]	BTB (Broad/complex\/Tramtrack\/Bric a brac) domain protein [meNOG21683]; BTB domain protein [LSE0520]; Proteins containing BTB\/POZ and Kelch domains, involved in regulatory\/signal transduction processes [KOG4441]			SEG: 0.04 (12/288)	protein binding [GO:0005515]
WBGene00021960|Y57E12AM.1	464.36	15.89	29.22	protein	79 aa	79			UPF0197 [PF05251.7]	Predicted membrane protein [KOG4452]; UPF0197 transmembrane protein C11orf10 [meNOG18902]	TM(2x)		SEG: 0.22 (17/79)
WBGene00020652|T21E3.1|egg-4	353.65	12.19	29.01	protein	753 aa	753			Y_phosphatase [PF00102.22]	Protein tyrosine phosphatase [COG5599]; Protein tyrosine phosphatase [KOG0789]			SEG: 0.02 (16/753)	cell cortex [GO:0005938]; embryo development ending in birth or egg hatching [GO:0009792]; negative regulation of protein kinase activity [GO:0006469]; nematode larval development [GO:0002119]; nucleus [GO:0005634]; oogenesis [GO:0048477]; protein dephosphorylation [GO:0006470]; protein kinase binding [GO:0019901]; protein kinase inhibitor activity [GO:0004860]; protein tyrosine phosphatase activ…
WBGene00021104|W09B6.4	13.63	0.47	29	protein	92-254 aa	254							SEG: 0.41 (38/92)
WBGene00000941|Y39A3CR.4|ddp-1	54.1	1.87	28.93	protein	83 aa	83			zf-Tim10_DDP [PF02953.10]	Mitochondrial import inner membrane translocase, subunit TIM8 [KOG3489]; Mitochondrial intermembrane chaperone that participates in the import and insertion of some multi-pass transmembrane proteins into the mitochondrial inner membrane. Also required for the transfer of beta-barrel precursors from the TOM complex to the sorting and assembly machinery (SAM complex) of the outer membrane. Acts as …				mitochondrion organization [GO:0007005]
WBGene00009335|F32D8.13	181.88	6.29	28.92	protein	187-194 aa	194			P-mevalo_kinase [PF04275.9]	Phosphomevalonate kinase [euNOG04747]; Phosphomevalonate kinase [meNOG12176]				apoptotic process [GO:0006915]; cholesterol biosynthetic process [GO:0006695]; cytoplasm [GO:0005737]; embryo development ending in birth or egg hatching [GO:0009792]; molting cycle, collagen and cuticulin-based cuticle [GO:0018996]; oogenesis [GO:0048477]; phosphomevalonate kinase activity [GO:0004631]; reproduction [GO:0000003]
WBGene00021830|Y54E10A.10	860.36	29.81	28.86	protein	297 aa	297			Brix [PF04427.13]	Protein required for biogenesis of the ribosomal 60S subunit [KOG3031]; Ribosome production factor 2 homolog (S. cerevisiae) [meNOG01810]; Uncharacterized conserved protein [COG5106]			SEG: 0.05 (16/297)	reproduction [GO:0000003]
WBGene00009623|F41E7.7	7.5	0.26	28.85	protein	104-121 aa	121					SigP		SEG: 0.25 (30/121)
WBGene00007353|C06A1.2	28.55	0.99	28.84	protein	87-96 aa	96					TM(1x)
WBGene00022857|ZK1127.12	42.63	1.48	28.8	protein	246 aa	246
WBGene00011772|T14G8.4	15.54	0.54	28.78	protein	429 aa	429					TM(1x)		SEG: 0.10 (42/429)
WBGene00007555|C14A4.1|dohh-1	702.01	24.39	28.78	protein	298 aa	298			HEAT [PF02985.17]; HEAT_2 [PF13646.1]; HEAT_EZ [PF13513.1]; HEAT_PBS [PF03130.11]	Deoxyhypusine hydroxylase [meNOG07543]; FOG: HEAT repeat [COG1413]; HEAT repeat-containing protein [KOG0567]				binding [GO:0005488]; body morphogenesis [GO:0010171]; embryo development ending in birth or egg hatching [GO:0009792]; lipid storage [GO:0019915]; positive regulation of multicellular organism growth [GO:0040018]; receptor-mediated endocytosis [GO:0006898]
WBGene00012109|T28A8.3	304.8	10.62	28.7	protein	621 aa	621			SPK [PF04435.13]	Uncharacterized protein [LSE0508]			SEG: 0.06 (36/621)	axon guidance [GO:0007411]
WBGene00003948|C47B2.4|pbs-2	413.06	14.4	28.68	protein	277 aa	277	Housekeeping		Proteasome [PF00227.21]	20S proteasome, alpha and beta subunits [COG0638]; 20S proteasome, regulatory subunit beta type PSMB7/PSMB10\/PUP1 [KOG0173]; The proteasome is a multicatalytic proteinase complex which is characterized by its ability to cleave peptides with Arg, Phe, Tyr, Leu, and Glu adjacent to the leaving group at neutral or slightly basic pH. The proteasome has an ATP-dependent proteolytic [meNOG00544]				apoptotic process [GO:0006915]; determination of adult lifespan [GO:0008340]; embryo development ending in birth or egg hatching [GO:0009792]; endopeptidase activity [GO:0004175]; locomotion [GO:0040011]; nematode larval development [GO:0002119]; proteasome core complex [GO:0005839]; proteolysis involved in cellular protein catabolic process [GO:0051603]; reproduction [GO:0000003]; threonine-type…
WBGene00012362|W09D10.4	12.33	0.43	28.67	protein	330 aa	330			PP2C [PF00481.16]; PP2C_2 [PF13672.1]; SpoIIE [PF07228.7]	PTC7 protein phosphatase homolog (S. cerevisiae) [meNOG03734]; Serine/threonine protein phosphatase [COG0631]; Serine\/threonine protein phosphatase [KOG1379]			SEG: 0.13 (44/330)	catalytic activity [GO:0003824]
WBGene00013193|Y54E2A.8	21.78	0.76	28.66	protein	272-485 aa	485				Predicted bromodomain transcription factor [KOG2389]		NCoils: 0.14 (69/485); 0.25 (69/272)	SEG: 0.22 (109/485)
WBGene00006568|Y43C5A.5|thk-1	584.02	20.38	28.66	protein	260-269 aa	269			TK [PF00265.13]	Thymidine kinase [COG1435]; Thymidine kinase [KOG3125]; Thymidine kinase [meNOG10133]				ATP binding [GO:0005524]; embryo development ending in birth or egg hatching [GO:0009792]; thymidine kinase activity [GO:0004797]
WBGene00077453|Y62F5A.12	198.62	6.95	28.58	protein	128 aa	128							SEG: 0.14 (18/128)	embryo development ending in birth or egg hatching [GO:0009792]; reproduction [GO:0000003]
WBGene00003497|K07D8.1|mup-4	2	0.07	28.57	protein	2104 aa	2104			EGF [PF00008.22]; EGF_3 [PF12947.2]; EGF_CA [PF07645.10]; SEA [PF01390.15]; VWA [PF00092.23]; VWA_2 [PF13519.1]; cEGF [PF12662.2]	Calcium ion binding protein [meNOG01762]; Fibrillins and related proteins containing Ca2+-binding EGF-like domains [KOG1217]	SigP+TM(1x)		SEG: 0.05 (101/2104)	apoptotic process [GO:0006915]; calcium ion binding [GO:0005509]; extracellular matrix [GO:0031012]; hemidesmosome [GO:0030056]; intermediate filament [GO:0005882]; locomotion [GO:0040011]; molting cycle, collagen and cuticulin-based cuticle [GO:0018996]; nematode larval development [GO:0002119]; protein binding [GO:0005515]; protein catabolic process [GO:0030163]; receptor-mediated endocytosis […
WBGene00021890|Y54G2A.26	12.26	0.43	28.51	protein	326-611 aa	611							SEG: 0.20 (65/326)
WBGene00007090|B0001.5	282.36	9.95	28.38	protein	553 aa	553				Unnamed protein [LSE0933]			SEG: 0.08 (45/553)
WBGene00022099|Y69A2AR.28	107.68	3.8	28.34	protein	108 aa	108							SEG: 0.21 (23/108)
WBGene00015370|C03A7.12	0.85	0	28.33	protein	212 aa	212			UDPGT [PF00201.13]	UDP-glucuronosyl and UDP-glucosyl transferase [KOG1192]	SigP			metabolic process [GO:0008152]; transferase activity, transferring hexosyl groups [GO:0016758]
WBGene00014027|ZK637.9|tpk-1	0.85	0	28.33	protein	228-243 aa	243			TPK_B1_binding [PF04265.9]; TPK_catalytic [PF04263.11]	Thiamin pyrophosphokinase 1 [meNOG07433]; Thiamine pyrophosphokinase [COG1564]; Thiamine pyrophosphokinase [KOG3153]			SEG: 0.07 (15/228)	ATP binding [GO:0005524]; thiamine binding [GO:0030975]; thiamine diphosphate biosynthetic process [GO:0009229]; thiamine diphosphokinase activity [GO:0004788]; thiamine metabolic process [GO:0006772]
WBGene00013556|Y75B8A.23	0.85	0	28.33	protein	86 aa	86							SEG: 0.36 (31/86)
WBGene00018156|F37E3.1|ncbp-1	53.46	1.89	28.29	protein	798 aa	798			MIF4G [PF02854.14]; MIF4G_like [PF09088.6]; MIF4G_like_2 [PF09090.6]	Component of the cap-binding complex (CBC), which binds co-transcriptionally to the 5' cap of pre-mRNAs and is involved in various processes such as pre-mRNA splicing and RNA-mediated gene silencing . The CBC complex is involved in miRNA-mediated RNA interference via its interaction with Ars2 and is required for primary microRNAs processing. Also involved in innate immunity via the short interfer…		NCoils: 0.10 (77/798)	SEG: 0.05 (41/798)	RNA binding [GO:0003723]; RNA cap binding [GO:0000339]; RNA metabolic process [GO:0016070]; binding [GO:0005488]; collagen and cuticulin-based cuticle development [GO:0040002]; embryo development ending in birth or egg hatching [GO:0009792]; hermaphrodite genitalia development [GO:0040035]; locomotion [GO:0040011]; mRNA cis splicing, via spliceosome [GO:0045292]; mRNA transport [GO:0051028]; nema…
WBGene00021331|Y34D9A.6|glrx-10	52.2	1.86	28.06	protein	105 aa	105			Glutaredoxin [PF00462.19]; Thioredoxin_3 [PF13192.1]	Glutaredoxin 2 protein [meNOG20255]; Glutaredoxin and related proteins [COG0695]; Glutaredoxin and related proteins [KOG1752]			SEG: 0.23 (24/105)	cell redox homeostasis [GO:0045454]; electron carrier activity [GO:0009055]; protein disulfide oxidoreductase activity [GO:0015035]
WBGene00020109|R151.6	233.82	8.34	28.04	protein	237 aa	237			DER1 [PF04511.10]	Der1-Like domain family, member protein [meNOG03914]; Predicted membrane protein [COG5291]; Predicted membrane protein [KOG0858]	TM(5x)		SEG: 0.17 (40/237)	endoplasmic reticulum unfolded protein response [GO:0030968]
WBGene00007712|C25A1.13|mrpl-34	366.28	13.1	27.96	protein	189 aa	189			L51_S25_CI-B8 [PF05047.11]	Mitochondrial/chloroplast ribosomal protein 36a [KOG3445]; Ribosomal protein L43 [meNOG02931]				embryo development ending in birth or egg hatching [GO:0009792]; protein secretion [GO:0009306]
WBGene00020683|T22D1.4|ribo-1	136.09	4.88	27.89	protein	586 aa	586	Housekeeping		Ribophorin_I [PF04597.9]	Oligosaccharyltransferase, alpha subunit (ribophorin I) [KOG2291]; Ribophorin I protein [meNOG06234]	SigP+TM(1x)	NCoils: 0.04 (21/586)	SEG: 0.04 (23/586)	cytokinesis [GO:0000910]; dolichyl-diphosphooligosaccharide-protein glycotransferase activity [GO:0004579]; embryo development ending in birth or egg hatching [GO:0009792]; endoplasmic reticulum [GO:0005783]; integral component of membrane [GO:0016021]; lipid storage [GO:0019915]; locomotion [GO:0040011]; nematode larval development [GO:0002119]; positive regulation of multicellular organism grow…
WBGene00000841|K08E7.7|cul-6	33.45	1.2	27.88	protein; ncRNA	729 aa	729			Cullin [PF00888.17]; Cullin_Nedd8 [PF10557.4]	Cullin, a subunit of E3 ubiquitin ligase [COG5647]; Cullins [KOG2166]; Ubiquitin protein ligase binding [meNOG07394]			SEG: 0.02 (12/729)	cullin-RING ubiquitin ligase complex [GO:0031461]; determination of adult lifespan [GO:0008340]; embryo development ending in birth or egg hatching [GO:0009792]; growth [GO:0040007]; ubiquitin protein ligase binding [GO:0031625]; ubiquitin-dependent protein catabolic process [GO:0006511]
WBGene00002020|T27E4.9|hsp-16.49	3.34	0.12	27.83	protein	143 aa	143			HSP20 [PF00011.16]	Alpha crystallins [KOG3591]; Protein involved in response to heat [meNOG01440]				determination of adult lifespan [GO:0008340]; endoplasmic reticulum unfolded protein response [GO:0030968]; nematode larval development [GO:0002119]
WBGene00012352|W09C5.5|dkf-1	1.11	0.04	27.75	protein	722 aa	722			C1_1 [PF00130.17]; Kinase-like [PF14531.1]; Pkinase [PF00069.20]; Pkinase_Tyr [PF07714.12]	Protein kinase [meNOG00685]; Serine/threonine protein kinase PKC mu\/PKD and related proteins [KOG4236]; Serine\/threonine protein kinase [COG0515]			SEG: 0.02 (12/722)	ATP binding [GO:0005524]; axon [GO:0030424]; cell cortex [GO:0005938]; cytoplasm [GO:0005737]; dendrite [GO:0030425]; intracellular signal transduction [GO:0035556]; locomotion [GO:0040011]; membrane [GO:0016020]; neuronal cell body [GO:0043025]; peptidyl-serine phosphorylation [GO:0018105]; plasma membrane [GO:0005886]; protein kinase C activity [GO:0004697]; protein kinase activity [GO:0004672]…
WBGene00015579|C07H6.2	133.17	4.8	27.74	protein	107 aa	107			PPI_Ypi1 [PF07491.6]	Uncharacterized conserved protein [KOG4102]			SEG: 0.36 (38/107)
WBGene00004318|T22C1.10|rbg-2	69.26	2.52	27.48	protein	1291-1307 aa	1307			RAB3GAP2_C [PF14656.1]; RAB3GAP2_N [PF14655.1]	Rab3 GTPase-activating protein [meNOG07545]; Rab3 GTPase-activating protein, non-catalytic subunit [KOG2727]			SEG: 0.04 (46/1307)	regulation of GTPase activity [GO:0043087]
WBGene00010846|M04B2.2	74.31	2.71	27.42	protein	391 aa	391			MTS [PF05175.9]; Methyltransf_11 [PF08241.7]; Methyltransf_26 [PF13659.1]; Methyltransf_31 [PF13847.1]; THUMP [PF02926.12]; UPF0020 [PF01170.13]	Predicted N6-adenine-specific DNA methylase [COG0116]; Predicted methylase [TWOG0176]; THUMP domain containing 3 protein [euNOG00764]; THUMP domain containing 3 protein [meNOG04170]			SEG: 0.03 (12/391)	RNA binding [GO:0003723]; embryo development ending in birth or egg hatching [GO:0009792]
WBGene00019894|R05F9.11	6.57	0.24	27.38	protein	525 aa	525			SNAPc_SNAP43 [PF09808.4]	Small nuclear RNA activating complex (SNAPc), subunit SNAP43 [KOG4746]			SEG: 0.10 (53/525)
WBGene00010093|F55C5.4|capg-2	6.57	0.24	27.38	protein	1010 aa	1010			Condensin2nSMC [PF12422.3]	Non-Smc condensin II complex, subunit G2 [meNOG07521]; Uncharacterized conserved protein [KOG1949]			SEG: 0.05 (53/1010)	binding [GO:0005488]; collagen and cuticulin-based cuticle development [GO:0040002]; embryo development ending in birth or egg hatching [GO:0009792]; hermaphrodite genitalia development [GO:0040035]; locomotion [GO:0040011]; mitotic sister chromatid segregation [GO:0000070]; nucleus [GO:0005634]; receptor-mediated endocytosis [GO:0006898]
WBGene00014037|ZK643.6	0.82	0	27.33	protein	244 aa	244			ShK [PF01549.19]		SigP		SEG: 0.14 (33/244)
WBGene00009978|F53E4.1	3.55	0.13	27.31	protein	188-426 aa	426			Kelch_1 [PF01344.20]; Kelch_2 [PF07646.10]; Kelch_3 [PF13415.1]; Kelch_4 [PF13418.1]; Kelch_5 [PF13854.1]; Kelch_6 [PF13964.1]	Kelch domain containing 3 protein [meNOG14127]; Uncharacterized conserved protein, contains kelch repeat [KOG4693]				protein binding [GO:0005515]; reproduction [GO:0000003]
WBGene00008338|C55A6.9|pafo-1	1049.01	38.55	27.21	protein	425 aa	425	Housekeeping		Paf1 [PF03985.8]	Paf1, RNA polymerase II associated factor, homolog (S. cerevisiae) [meNOG09997]; Putative RNA polymerase II regulator [KOG2478]		NCoils: 0.05 (21/425)	SEG: 0.15 (63/425)	body morphogenesis [GO:0010171]; embryo development ending in birth or egg hatching [GO:0009792]; hermaphrodite genitalia development [GO:0040035]; locomotion [GO:0040011]; nematode larval development [GO:0002119]; receptor-mediated endocytosis [GO:0006898]
WBGene00016226|C29F9.12	7.04	0.26	27.08	protein	62 aa	62				Unnamed protein [LSE0885]				embryo development ending in birth or egg hatching [GO:0009792]; oviposition [GO:0018991]
WBGene00003798|T23H2.1|npp-12	0.81	0	27	protein	1847 aa	1847			Big_2 [PF02368.13]	Nuclear pore complex, gp210 component [KOG1833]; Nucleoporin 210kDa protein [meNOG10517]	SigP+TM(1x)		SEG: 0.05 (85/1847)	embryo development ending in birth or egg hatching [GO:0009792]; nematode larval development [GO:0002119]; nuclear pore [GO:0005643]
WBGene00003728|C28D4.9|nhr-138	169.75	6.31	26.9	protein	410 aa	410			Hormone_recep [PF00104.25]; zf-C4 [PF00105.13]	FOG: Hormone receptors [KOG3575]; Nuclear receptor subfamily 6, group A, member 1 [meNOG05313]			SEG: 0.06 (23/410)	nucleus [GO:0005634]; regulation of transcription, DNA-templated [GO:0006355]; sequence-specific DNA binding [GO:0043565]; sequence-specific DNA binding transcription factor activity [GO:0003700]; steroid hormone mediated signaling pathway [GO:0043401]; steroid hormone receptor activity [GO:0003707]; zinc ion binding [GO:0008270]
WBGene00018017|F33G12.5	20.38	0.76	26.82	protein	928 aa	928			GOLGA2L5 [PF15070.1]	Golgi autoantigen, golgin subfamily a, 2 protein [meNOG00065]; Uncharacterized conserved protein [KOG4725]		NCoils: 0.47 (440/928)	SEG: 0.08 (75/928)	Golgi apparatus [GO:0005794]
WBGene00018837|F54G2.1	6.94	0.26	26.69	protein	961-1265 aa	1265			C2 [PF00168.25]; Membr_traf_MHD [PF10540.4]	Protein involved in granuloma formation [meNOG06676]; Synaptic vesicle protein BAIAP3, involved in vesicle priming/regulation [KOG1328]			SEG: 0.04 (48/1265)	protein binding [GO:0005515]
WBGene00013218|Y54G11A.9	0.8	0	26.67	protein	134 aa	134			Fe-S_biosyn [PF01521.15]	Iron-Sulfur cluster assembly 2 homolog protein [meNOG18776]; Mitochondrial Fe-S cluster biosynthesis protein ISA2 (contains a HesB-like domain) [KOG1119]; Uncharacterized conserved protein [COG0316]				determination of adult lifespan [GO:0008340]; iron-sulfur cluster assembly [GO:0016226]; iron-sulfur cluster binding [GO:0051536]; structural molecule activity [GO:0005198]
WBGene00000887|T01B7.4|cyn-11	829.78	31.23	26.57	protein	183 aa	183			Pro_isomerase [PF00160.16]	Peptidyl-prolyl cis-trans isomerase (rotamase) - cyclophilin family [COG0652]; Ppiases accelerate the folding of proteins. It catalyzes the cis-trans isomerization of proline imidic peptide bonds in [meNOG03272]; U-snRNP-associated cyclophilin type peptidyl-prolyl cis-trans isomerase [KOG0879]				peptidyl-prolyl cis-trans isomerase activity [GO:0003755]; protein folding [GO:0006457]; protein peptidyl-prolyl isomerization [GO:0000413]
WBGene00014118|ZK858.5	47.01	1.78	26.41	protein	409 aa	409			TM2 [PF05154.11]	Dnaj (Hsp40) homolog, subfamily C, member 22 protein [meNOG05325]	TM(7x)	NCoils: 0.05 (21/409)	SEG: 0.03 (13/409)	embryo development ending in birth or egg hatching [GO:0009792]
WBGene00016421|C34G6.5|cdc-7	165.07	6.27	26.33	protein	411 aa	411			Pkinase [PF00069.20]; Pkinase_Tyr [PF07714.12]	Cell division cycle 7 protein [meNOG02847]; Serine/threonine protein kinase [COG0515]; Serine\/threonine protein kinase of the CDC7 subfamily involved in DNA synthesis, repair and recombination [KOG1167]			SEG: 0.03 (14/411)	ATP binding [GO:0005524]; protein kinase activity [GO:0004672]; protein phosphorylation [GO:0006468]; transferase activity, transferring phosphorus-containing groups [GO:0016772]
WBGene00007062|Y59A8B.9|ebp-3	0.79	0	26.33	protein	187 aa	187			EB1 [PF03271.12]	Microtubule-Associated protein, RP/EB family, member [meNOG04251]; Microtubule-binding protein involved in cell cycle control [COG5217]; Microtubule-binding protein involved in cell cycle control [KOG3000]		NCoils: 0.15 (28/187)	SEG: 0.40 (75/187)	microtubule binding [GO:0008017]
WBGene00009562|F39H2.1|flp-22	94.62	3.62	26.14	protein	93 aa	93					SigP			neuropeptide signaling pathway [GO:0007218]
WBGene00012192|W02A11.1	14.09	0.54	26.09	protein	312 aa	312			GCD14 [PF08704.5]	Trna methyltransferase 61 homolog A (S. cerevisiae) [meNOG07391]; tRNA(1-methyladenosine) methyltransferase and related methyltransferases [COG2519]; tRNA(1-methyladenosine) methyltransferase, subunit GCD14 [KOG2915]				hermaphrodite genitalia development [GO:0040035]; receptor-mediated endocytosis [GO:0006898]; reproduction [GO:0000003]; tRNA (adenine-N1-)-methyltransferase activity [GO:0016429]; tRNA (m1A) methyltransferase complex [GO:0031515]; tRNA methylation [GO:0030488]
WBGene00006618|DY3.4|trt-1	4.43	0.17	26.06	protein	507-561 aa	561			RVT_1 [PF00078.22]					DNA binding [GO:0003677]; nucleus [GO:0005634]; telomere maintenance via telomerase [GO:0007004]; telomeric template RNA reverse transcriptase activity [GO:0003721]
WBGene00011225|R10H10.7	258.95	9.95	26.03	protein	915 aa	915				Uncharacterized conserved protein [KOG4524]	TM(2x)		SEG: 0.03 (24/915)	binding [GO:0005488]; determination of adult lifespan [GO:0008340]; locomotion [GO:0040011]
WBGene00021163|Y5H2A.2|nhr-275	0.78	0	26	protein	409 aa	409			Hormone_recep [PF00104.25]; zf-C4 [PF00105.13]	FOG: Hormone receptors [KOG3575]			SEG: 0.10 (40/409)	nucleus [GO:0005634]; regulation of transcription, DNA-templated [GO:0006355]; sequence-specific DNA binding [GO:0043565]; sequence-specific DNA binding transcription factor activity [GO:0003700]; steroid hormone mediated signaling pathway [GO:0043401]; steroid hormone receptor activity [GO:0003707]; zinc ion binding [GO:0008270]
WBGene00011047|R06A4.2	103.3	3.98	25.95	protein	837 aa	837				Unnamed protein [LSE0676]		NCoils: 0.03 (21/837)	SEG: 0.11 (96/837)
WBGene00006843|M142.1|unc-119	20.24	0.78	25.95	protein	199-244 aa	244	Housekeeping		GMP_PDE_delta [PF05351.6]	Photoreceptor synaptic vesicle protein HRG4/UNC-119 [KOG4037]; Unc-119 homolog protein [meNOG08166]				axon [GO:0030424]; body morphogenesis [GO:0010171]; chemosensory behavior [GO:0007635]; cilium assembly [GO:0042384]; dauer larval development [GO:0040024]; feeding behavior [GO:0007631]; locomotion [GO:0040011]; negative regulation of axon extension [GO:0030517]; protein catabolic process [GO:0030163]; regulation of oviposition [GO:0046662]; regulation of pharyngeal pumping [GO:0043051]; reprodu…
WBGene00006888|Y54E10A.9|vbh-1	202.57	7.83	25.87	protein	641-660 aa	660			DEAD [PF00270.24]; Helicase_C [PF00271.26]	ATP-dependent RNA helicase [KOG0335]; DEAD (Asp-Glu-Ala-Asp) box polypeptide 3 [meNOG03264]; Superfamily II DNA and RNA helicases [COG0513]			SEG: 0.19 (124/660)	ATP binding [GO:0005524]; ATP-dependent RNA helicase activity [GO:0004004]; P granule [GO:0043186]; cytoplasm [GO:0005737]; cytoplasmic stress granule [GO:0010494]; developmental process [GO:0032502]; embryo development ending in birth or egg hatching [GO:0009792]; germ cell development [GO:0007281]; hermaphrodite genitalia development [GO:0040035]; masculinization of hermaphroditic germ-line [GO…
WBGene00005987|T01D3.4|srx-96	46.27	1.79	25.85	protein	323 aa	323		7TM_GPCRs	7TM_GPCR_Srx [PF10328.4]	7-transmembrane receptor [LSE0513]	TM(7x)		SEG: 0.19 (61/323)	integral component of membrane [GO:0016021]; lipid storage [GO:0019915]
WBGene00012019|T25E12.4|dkf-2	72.81	2.82	25.82	protein	220-1095 aa	1095			C1_1 [PF00130.17]; Kinase-like [PF14531.1]; PH [PF00169.24]; Pkinase [PF00069.20]; Pkinase_Tyr [PF07714.12]	Protein kinase [meNOG00685]; Serine/threonine protein kinase PKC mu\/PKD and related proteins [KOG4236]; Serine\/threonine protein kinase [COG0515]		NCoils: 0.02 (21/872)	SEG: 0.15 (34/220)	ATP binding [GO:0005524]; cytoplasm [GO:0005737]; defense response to Gram-negative bacterium [GO:0050829]; defense response to Gram-positive bacterium [GO:0050830]; intracellular signal transduction [GO:0035556]; membrane [GO:0016020]; peptidyl-serine phosphorylation [GO:0018105]; positive regulation of innate immune response [GO:0045089]; protein kinase C activity [GO:0004697]; protein kinase a…
WBGene00011237|R11A8.2	414.23	16.07	25.78	protein	462 aa	462			G-patch_2 [PF12656.2]	G patch domain and KOW motifs protein [meNOG06296]; G-patch nucleic acid binding protein [KOG4315]		NCoils: 0.05 (21/462)	SEG: 0.11 (53/462)	body morphogenesis [GO:0010171]; embryo development ending in birth or egg hatching [GO:0009792]; locomotion [GO:0040011]; nematode larval development [GO:0002119]; nucleic acid binding [GO:0003676]; receptor-mediated endocytosis [GO:0006898]; reproduction [GO:0000003]
WBGene00013287|Y57A10C.9	6.69	0.26	25.73	protein	247 aa	247				Unnamed protein [LSE3897]	TM(5x)		SEG: 0.03 (7/247)
WBGene00014017|ZK632.10	739.44	28.76	25.71	protein	80 aa	80	Housekeeping		Pmp3 [PF01679.12]		SigP+TM(1x)		SEG: 0.21 (17/80)	integral component of membrane [GO:0016021]
WBGene00022803|ZK688.9	939.9	36.6	25.68	protein	281 aa	281			TIP41 [PF04176.8]	TIP41, TOR signaling pathway regulator-like (S. cerevisiae) protein [meNOG01597]; Uncharacterized conserved protein [KOG3224]				locomotion [GO:0040011]; oviposition [GO:0018991]
WBGene00012897|Y46G5A.5|pisy-1	5.63	0.22	25.59	protein	220 aa	220			CDP-OH_P_transf [PF01066.16]	Cdp-Diacylglycerol--Inositol 3-phosphatidyltransferase (phosphatidylinositol synthase) [meNOG00435]; Phosphatidylglycerophosphate synthase [COG0558]; Phosphatidylinositol synthase [KOG3240]	TM(3x)			membrane [GO:0016020]; phospholipid biosynthetic process [GO:0008654]; phosphotransferase activity, for other substituted phosphate groups [GO:0016780]
WBGene00009624|F41E7.8|cnc-8	541.8	21.3	25.44	protein	72 aa	72	Housekeeping			Unnamed protein [LSE4106]	SigP		SEG: 0.47 (34/72)
WBGene00022214|Y73B3A.12|cal-6	18.03	0.71	25.39	protein	116 aa	116			EF-hand_1 [PF00036.27]; EF-hand_5 [PF13202.1]; EF-hand_6 [PF13405.1]; EF-hand_7 [PF13499.1]; EF-hand_8 [PF13833.1]	Ca2+-binding protein (EF-Hand superfamily) [COG5126]; Calmodulin and related proteins (EF-Hand superfamily) [KOG0027]; Calmodulin protein [meNOG10158]			SEG: 0.16 (18/116)	apoptotic process [GO:0006915]; calcium ion binding [GO:0005509]; cell migration [GO:0016477]; embryo development ending in birth or egg hatching [GO:0009792]; mitotic spindle organization [GO:0007052]; receptor-mediated endocytosis [GO:0006898]; reproduction [GO:0000003]
WBGene00004798|F43D9.4|sip-1	4214.12	166.17	25.36	protein	159 aa	159	Housekeeping		HSP20 [PF00011.16]					determination of adult lifespan [GO:0008340]
WBGene00021682|Y48G1C.9	0.76	0	25.33	protein	103 aa	103			LSM [PF01423.17]
WBGene00010778|K11H3.1|gpdh-2	511.48	20.24	25.27	protein	304-392 aa	392	Housekeeping		NAD_Gly3P_dh_C [PF07479.9]; NAD_Gly3P_dh_N [PF01210.18]	Glycerol-3-Phosphate dehydrogenase [meNOG01067]; Glycerol-3-phosphate dehydrogenase [COG0240]; Glycerol-3-phosphate dehydrogenase/dihydroxyacetone 3-phosphate reductase [KOG2711]			SEG: 0.05 (15/304)	NAD binding [GO:0051287]; carbohydrate metabolic process [GO:0005975]; coenzyme binding [GO:0050662]; cytoplasm [GO:0005737]; glycerol-3-phosphate catabolic process [GO:0046168]; glycerol-3-phosphate dehydrogenase [NAD+] activity [GO:0004367]; glycerol-3-phosphate dehydrogenase activity [GO:0004368]; glycerol-3-phosphate dehydrogenase complex [GO:0009331]; glycerol-3-phosphate metabolic process […
WBGene00004445|W09C5.6|rpl-31	1444.27	57.4	25.16	protein	70-122 aa	122	Housekeeping		Ribosomal_L31e [PF01198.14]	60S ribosomal protein L31 [KOG0893]; Ribosomal protein L31 [meNOG17832]; Ribosomal protein L31E [COG2097]			SEG: 0.14 (10/70)	apoptotic process [GO:0006915]; embryo development ending in birth or egg hatching [GO:0009792]; hermaphrodite genitalia development [GO:0040035]; intracellular [GO:0005622]; molting cycle, collagen and cuticulin-based cuticle [GO:0018996]; nematode larval development [GO:0002119]; reproduction [GO:0000003]; ribosome [GO:0005840]; structural constituent of ribosome [GO:0003735]; translation [GO:0…
WBGene00001006|C25F6.2|dlg-1	2.51	0.1	25.1	protein	392-967 aa	967			Guanylate_kin [PF00625.16]; L27_1 [PF09058.5]; PDZ [PF00595.19]; PDZ_2 [PF13180.1]; SH3_1 [PF00018.23]; SH3_2 [PF07653.12]	Discs, large homolog protein [meNOG07673]; Guanylate kinase [COG0194]; Membrane-associated guanylate kinase MAGUK (contains PDZ, SH3, HOOK and GUK domains) [KOG0708]			SEG: 0.20 (77/392)	adherens junction [GO:0005912]; apical junction complex [GO:0043296]; embryo development [GO:0009790]; embryo development ending in birth or egg hatching [GO:0009792]; guanylate kinase activity [GO:0004385]; nematode larval development [GO:0002119]; ovulation [GO:0030728]; protein binding [GO:0005515]; reproduction [GO:0000003]; zonula adherens assembly [GO:0045186]
WBGene00003765|B0213.2|nlp-27	15.78	0.63	25.05	protein	72 aa	72				Unnamed protein [LSE4106]	SigP+TM(1x)		SEG: 0.72 (52/72)
WBGene00011939|T23B5.1|prmt-3	21.78	0.87	25.03	protein	347-680 aa	680			MTS [PF05175.9]; PRMT5 [PF05185.11]; PrmA [PF06325.8]	Protein arginine N-methyltransferase PRMT1 and related enzymes [KOG1499]; Protein arginine methyltransferase 10 [meNOG08688]				methyltransferase activity [GO:0008168]; protein methylation [GO:0006479]
WBGene00016429|C35A11.2	0.75	0	25	protein	202 aa	202					SigP
WBGene00010978|R02D5.4	0.75	0	25	protein	97 aa	97							SEG: 0.10 (10/97)
WBGene00010133|F55H12.2	3.5	0.14	25	protein	57 aa	57							SEG: 0.49 (28/57)
WBGene00001681|K02A4.2|gpc-1	0.75	0	25	protein	62 aa	62			G-gamma [PF00631.17]	G protein gamma subunit [KOG4119]				G-protein coupled receptor signaling pathway [GO:0007186]; GTPase activity [GO:0003924]; heterotrimeric G-protein complex [GO:0005834]; sensory perception of taste [GO:0050909]; signal transducer activity [GO:0004871]
WBGene00018765|F53F10.3	21.98	0.88	24.98	protein	133 aa	133			MPC [PF03650.8]	Brain protein 44 [meNOG19511]; Uncharacterized conserved protein [KOG1589]				mitochondrial inner membrane [GO:0005743]; mitochondrial pyruvate transport [GO:0006850]
WBGene00019965|R08F11.1	0.74	0	24.67	protein	830 aa	830			DUF608 [PF04685.8]; GBA2_N [PF12215.3]				SEG: 0.03 (26/830)	catalytic activity [GO:0003824]; glucosylceramidase activity [GO:0004348]; glucosylceramide catabolic process [GO:0006680]; integral component of membrane [GO:0016021]; membrane [GO:0016020]; sphingolipid metabolic process [GO:0006665]
WBGene00019468|K07B1.8	0.74	0	24.67	protein	34 aa	34
WBGene00013204|Y54E5B.2	0.74	0	24.67	protein	861 aa	861				WD repeat domain 6 protein [meNOG10494]; WD-repeat protein WDR6, WD repeat superfamily [KOG0974]			SEG: 0.02 (14/861)	protein binding [GO:0005515]
WBGene00009553|F39B2.1	0.74	0	24.67	protein	541 aa	541			zf-C2H2 [PF00096.21]; zf-C2H2_4 [PF13894.1]; zf-H2C2_2 [PF13465.1]				SEG: 0.05 (29/541)	embryo development ending in birth or egg hatching [GO:0009792]; hermaphrodite genitalia development [GO:0040035]; nematode larval development [GO:0002119]; nucleic acid binding [GO:0003676]; reproduction [GO:0000003]
WBGene00007314|C04H5.3|gcy-29	0.74	0	24.67	protein	1034 aa	1034			ANF_receptor [PF01094.23]; Guanylate_cyc [PF00211.15]; Peripla_BP_6 [PF13458.1]; Pkinase [PF00069.20]; Pkinase_Tyr [PF07714.12]	Adenylate cyclase, family 3 (some proteins contain HAMP domain) [COG2114]; Guanylate cyclase [meNOG02803]; Natriuretic peptide receptor, guanylate cyclase [KOG1023]	TM(2x)	NCoils: 0.03 (28/1034)	SEG: 0.02 (17/1034)	cyclic nucleotide biosynthetic process [GO:0009190]; determination of adult lifespan [GO:0008340]; intracellular signal transduction [GO:0035556]; phosphorus-oxygen lyase activity [GO:0016849]; protein kinase activity [GO:0004672]; protein phosphorylation [GO:0006468]; transferase activity, transferring phosphorus-containing groups [GO:0016772]
WBGene00006472|F08F1.7|tag-123	0.74	0	24.67	protein	655 aa	655			EMP70 [PF02990.11]	Endosomal membrane proteins, EMP70 [KOG1278]; Transmembrane 9 superfamily protein [meNOG05407]	SigP+TM(9x)		SEG: 0.04 (26/655)	integral component of membrane [GO:0016021]
WBGene00003771|T19C4.7|nlp-33	112.98	4.58	24.67	protein	74 aa	74				Unnamed protein [LSE4106]	SigP		SEG: 0.88 (65/74)	defense response to fungus [GO:0050832]; innate immune response [GO:0045087]
WBGene00000116|C54D1.4|alh-10	0.74	0	24.67	protein	506 aa	506			Aldedh [PF00171.17]	Aldehyde dehydrogenase 8 family, member A1 [meNOG05840]; Aldehyde dehydrogenase [KOG2450]; NAD-dependent aldehyde dehydrogenases [COG1012]		NCoils: 0.04 (21/506)		metabolic process [GO:0008152]; multicellular organismal homeostasis [GO:0048871]; oxidation-reduction process [GO:0055114]; oxidoreductase activity [GO:0016491]; oxidoreductase activity, acting on the aldehyde or oxo group of donors, NAD or NADP as acceptor [GO:0016620]
WBGene00004352|ZC53.7|rgs-9	107.83	4.38	24.62	protein	235 aa	235			RGS [PF00615.14]	G protein signaling regulators [KOG3589]				embryo development ending in birth or egg hatching [GO:0009792]; termination of G-protein coupled receptor signaling pathway [GO:0038032]
WBGene00021207|Y18H1A.1	6.64	0.27	24.59	protein	483 aa	483			Y_phosphatase [PF00102.22]			NCoils: 0.04 (21/483)	SEG: 0.08 (37/483)	protein dephosphorylation [GO:0006470]; protein tyrosine phosphatase activity [GO:0004725]
WBGene00016794|C49H3.9	108.24	4.42	24.49	protein	297 aa	297			zf-C3HC [PF07967.8]	Uncharacterized conserved protein [KOG4765]; Zinc finger, C3HC-type containing 1 protein [meNOG12619]				nucleus [GO:0005634]; zinc ion binding [GO:0008270]
WBGene00044431|W03G9.8	29.36	1.2	24.47	protein	67 aa	67
WBGene00008748|F13E6.4|yap-1	827.31	33.84	24.45	protein	442 aa	442			WW [PF00397.21]	Ubiquitin protein ligase RSP5/NEDD4 [KOG0940]; Yes-Associated protein [meNOG05816]		NCoils: 0.05 (21/442)	SEG: 0.17 (74/442)	hermaphrodite genitalia development [GO:0040035]; protein binding [GO:0005515]
WBGene00009431|F35E12.7|dct-17	2.44	0.1	24.4	protein	517-739 aa	739			CUB_2 [PF02408.15]	Protein involved in neuropeptide signaling pathway [meNOG00003]; Unnamed protein [LSE3905]	SigP		SEG: 0.16 (115/739)	defense response [GO:0006952]; defense response to Gram-negative bacterium [GO:0050829]; innate immune response [GO:0045087]; membrane raft [GO:0045121]
WBGene00044067|T28F3.3|hke-4.1	0.73	0	24.33	protein	393 aa	393			Zip [PF02535.17]	Predicted divalent heavy-metal cations transporter [COG0428]; Putative zinc transporter [KOG2693]; Zinc transporter SLC39A7 (Solute carrier family 39 member 7) protein [meNOG02795]	SigP+TM(6x)		SEG: 0.23 (89/393)	membrane [GO:0016020]; metal ion transmembrane transporter activity [GO:0046873]; metal ion transport [GO:0030001]; transmembrane transport [GO:0055085]
WBGene00020425|T10H9.3|syx-18	474.51	19.5	24.33	protein	415 aa	415				SNARE protein Syntaxin 18/UFE1 [KOG3894]; Syntaxin 18 protein [meNOG10102]	TM(1x)		SEG: 0.04 (15/415)	locomotion [GO:0040011]; nematode larval development [GO:0002119]; reproduction [GO:0000003]
WBGene00007506|C10C5.2	0.73	0	24.33	protein	332 aa	332							SEG: 0.04 (12/332)	innate immune response [GO:0045087]
WBGene00003806|Y77E11A.13|npp-20	0.73	0	24.33	protein	211-313 aa	313			WD40 [PF00400.27]	FOG: WD40 repeat [COG2319]; Protein involved in extracellular matrix constituent secretion [meNOG02862]; Vesicle coat complex COPII, subunit SEC13 [KOG1332]				apoptotic process [GO:0006915]; body morphogenesis [GO:0010171]; embryo development ending in birth or egg hatching [GO:0009792]; locomotion [GO:0040011]; nematode larval development [GO:0002119]; nucleus organization [GO:0006997]; protein binding [GO:0005515]; receptor-mediated endocytosis [GO:0006898]; reproduction [GO:0000003]; secretion by cell [GO:0032940]
WBGene00010699|K08H10.9|trpp-6	77.8	3.2	24.31	protein	185 aa	185			TRAPP [PF04051.11]	Trafficking protein particle complex [meNOG00118]; Transport protein particle (TRAPP) complex subunit [KOG3316]
WBGene00007784|C27H6.2|ruvb-1	306.06	12.61	24.27	protein	476 aa	476			AAA [PF00004.24]; RuvB_N [PF05496.7]; TIP49 [PF06068.8]	DNA helicase TIP49, TBP-interacting protein [COG1224]; DNA helicase, TBP-interacting protein [KOG1942]; Ruvb-Like 1 protein [meNOG00325]				ATP binding [GO:0005524]; ATP-dependent 5'-3' DNA helicase activity [GO:0043141]; DNA helicase activity [GO:0003678]; RNA interference [GO:0016246]; TOR signaling [GO:0031929]; body morphogenesis [GO:0010171]; box C/D snoRNP assembly [GO:0000492]; embryo development ending in birth or egg hatching [GO:0009792]; growth [GO:0040007]; hermaphrodite genitalia development [GO:0040035]; inductive cell …
WBGene00001488|ZK270.2|frm-1	12.85	0.53	24.25	protein	634-4648 aa	4648			4_1_CTD [PF05902.8]; FERM_C [PF09380.5]; FERM_M [PF00373.13]; FERM_N [PF09379.5]	Erythrocyte membrane protein 4.1 and related proteins of the ERM family [KOG3527]; Erythrocyte membrane protein band 4.1 [meNOG02016]			SEG: 0.10 (435/4541)	actin binding [GO:0003779]; cytoplasm [GO:0005737]; cytoskeletal protein binding [GO:0008092]; cytoskeleton [GO:0005856]; extrinsic component of membrane [GO:0019898]; plasma membrane [GO:0005886]; structural molecule activity [GO:0005198]
WBGene00017132|EEED8.1|tofu-6	362.59	14.98	24.2	protein	367 aa	367			RRM_1 [PF00076.17]				SEG: 0.03 (10/367)	embryo development ending in birth or egg hatching [GO:0009792]; embryonic cleavage [GO:0040016]; mitotic sister chromatid separation [GO:0051306]; nucleic acid binding [GO:0003676]; nucleotide binding [GO:0000166]
WBGene00013755|Y113G7B.3|fbxa-115	75.25	3.11	24.2	protein	319 aa	319			F-box [PF00646.28]; FTH [PF01827.22]	Uncharacterized protein [LSE0146]				protein binding [GO:0005515]
WBGene00015746|C13F10.7	47.66	1.98	24.07	protein	222 aa	222				Protein involved in RNA splicing [meNOG07035]; Uncharacterized conserved protein [KOG2985]		NCoils: 0.22 (48/222)	SEG: 0.57 (126/222)	embryo development ending in birth or egg hatching [GO:0009792]
WBGene00008418|D2030.8	59.88	2.49	24.05	protein	511 aa	511			PC-Esterase [PF13839.1]	Family with sequence similarity 113, member protein [euNOG00735]; Family with sequence similarity 113, member protein [meNOG05099]				hydrolase activity [GO:0016787]
WBGene00022205|Y73B3A.3	4.8	0.2	24	protein	655 aa	655					TM(1x)		SEG: 0.02 (15/655)	embryo development ending in birth or egg hatching [GO:0009792]; striated muscle contraction involved in embryonic body morphogenesis [GO:0061199]
WBGene00018431|F44E7.9	0.72	0	24	protein	121 aa	121			Rab5ip [PF07019.7]	Putative Rab5-interacting protein [KOG3415]	TM(1x)
WBGene00001580|F28D1.10|gex-3	0.96	0.04	24	protein	1141 aa	1141			Nckap1 [PF09735.4]	Membrane-associated hematopoietic protein [KOG1917]; Nck-Associated protein 1 [meNOG02825]	TM(1x)		SEG: 0.04 (49/1141)	axon guidance [GO:0007411]; body morphogenesis [GO:0010171]; cell junction [GO:0030054]; embryo development ending in birth or egg hatching [GO:0009792]; hermaphrodite genitalia development [GO:0040035]; inductive cell migration [GO:0040039]; locomotion [GO:0040011]; nematode larval development [GO:0002119]; oviposition [GO:0018991]; receptor-mediated endocytosis [GO:0006898]; reproduction [GO:00…
WBGene00006430|K02F3.1|tag-51	43.71	1.83	23.89	protein	514 aa	514			TAF1_subA [PF14929.1]				SEG: 0.02 (12/514)
WBGene00006829|K11D2.3|unc-101	3.1	0.13	23.85	protein	58-422 aa	422			Adap_comp_sub [PF00928.16]; Clat_adaptor_s [PF01217.15]	Adaptor complexes medium subunit family [KOG0937]; Adaptor-Related protein complex 1, mu [meNOG09723]				cilium assembly [GO:0042384]; clathrin adaptor complex [GO:0030131]; embryo development ending in birth or egg hatching [GO:0009792]; intracellular protein transport [GO:0006886]; locomotion [GO:0040011]; nematode larval development [GO:0002119]; protein binding [GO:0005515]; protein secretion [GO:0009306]; receptor localization to nonmotile primary cilium [GO:0097500]; transport [GO:0006810]; ve…
WBGene00011912|T22C1.1	221.44	9.29	23.84	protein	356 aa	356			zf-UBR [PF02207.15]	Ubiquitin protein ligase E3 component n-recognin 7 [meNOG05711]; Uncharacterized conserved protein, contains N-recognin-type Zn-finger [KOG2752]				ubiquitin-protein transferase activity [GO:0004842]; zinc ion binding [GO:0008270]
WBGene00004444|Y106G6H.3|rpl-30	2760.66	115.99	23.8	protein; ncRNA	94-115 aa	115	Housekeeping		Ribosomal_L7Ae [PF01248.21]	60S ribosomal protein L30 [KOG2988]; Ribosomal protein L30 [meNOG16472]; Ribosomal protein L30E [COG1911]				determination of adult lifespan [GO:0008340]; embryo development ending in birth or egg hatching [GO:0009792]; intracellular [GO:0005622]; nematode larval development [GO:0002119]; positive regulation of multicellular organism growth [GO:0040018]; reproduction [GO:0000003]; ribosome [GO:0005840]; structural constituent of ribosome [GO:0003735]; translation [GO:0006412]
WBGene00021514|Y41D4B.11	162.69	6.85	23.75	protein	66-349 aa	349						NCoils: 0.36 (124/349)	SEG: 0.27 (95/349)	hermaphrodite genitalia development [GO:0040035]; oviposition [GO:0018991]; receptor-mediated endocytosis [GO:0006898]; reproduction [GO:0000003]
WBGene00006540|F58A4.8|tbg-1	271.5	11.43	23.75	protein	444 aa	444			Tubulin [PF00091.20]; Tubulin_C [PF03953.12]	Gamma tubulin [KOG1374]; Tubulin [COG5023]; Tubulin is the major constituent of microtubules. Gamma tubulin is found at microtubule organizing centers (MTOC) such as the spindle poles or the centrosome, suggesting that it is involved in the minus-end nucleation of microtubule protein [meNOG08016]			SEG: 0.03 (13/444)	GTP binding [GO:0005525]; GTP catabolic process [GO:0006184]; GTPase activity [GO:0003924]; apoptotic process [GO:0006915]; centrosome [GO:0005813]; cytokinesis [GO:0000910]; cytoplasmic microtubule organization [GO:0031122]; embryo development ending in birth or egg hatching [GO:0009792]; gamma-tubulin complex [GO:0000930]; hatching [GO:0035188]; hermaphrodite genitalia development [GO:0040035];…
WBGene00007030|Y111B2A.11|epc-1	18.97	0.8	23.71	protein	795 aa	795			EPL1 [PF10513.4]	Enhancer of polycomb protein [meNOG01884]; Polycomb enhancer protein, EPC [KOG2261]		NCoils: 0.03 (21/795)	SEG: 0.20 (159/795)	NuA4 histone acetyltransferase complex [GO:0035267]; Piccolo NuA4 histone acetyltransferase complex [GO:0032777]; determination of adult lifespan [GO:0008340]; embryo development ending in birth or egg hatching [GO:0009792]; locomotion [GO:0040011]; negative regulation of vulval development [GO:0040027]; nematode larval development [GO:0002119]; positive regulation of multicellular organism growt…
WBGene00007638|C17D12.3	0.71	0	23.67	protein	418 aa	418			DUF750 [PF04721.12]	Peptide:N-glycanase [KOG0909]; Predicted peptide:N-glycanase [LSE0530]	TM(1x)		SEG: 0.08 (35/418)	cytoplasm [GO:0005737]; glycoprotein catabolic process [GO:0006516]
WBGene00004094|Y110A7A.18|ppw-2	419.32	17.75	23.62	protein	975 aa	975			PAZ [PF02170.17]; Piwi [PF02171.12]	Eukaryotic translation initiation factor 2C [meNOG00016]; Translation initiation factor 2C (eIF-2C) and related proteins [KOG1041]			SEG: 0.08 (80/975)	nucleic acid binding [GO:0003676]; protein binding [GO:0005515]
WBGene00009639|F42F12.8|nspc-15	60.13	2.55	23.58	protein	101 aa	101				Unnamed protein [LSE1032]	SigP
WBGene00017153|E_BE45912.2	108	4.6	23.48	protein	208 aa	208			Claudin_3 [PF06653.6]		TM(4x)		SEG: 0.17 (36/208)
WBGene00011037|R05D11.9	7.02	0.3	23.4	protein	640 aa	640			mit_SMPDase [PF14724.1]	Predicted membrane-anchored protein [KOG4396]; Sphingomyelin phosphodiesterase 4, neutral membrane [meNOG00676]	TM(2x)		SEG: 0.02 (12/640)	embryo development ending in birth or egg hatching [GO:0009792]; sphingomyelin phosphodiesterase D activity [GO:0050290]
WBGene00008610|F09C3.2	27.54	1.18	23.34	protein	250 aa	250			HAD [PF12710.2]; HAD_2 [PF13419.1]; Hydrolase [PF00702.21]; Hydrolase_like [PF13242.1]	Predicted hydrolase (HAD superfamily) [LSE0835]; Predicted phosphatases [COG0546]				hydrolase activity [GO:0016787]; metabolic process [GO:0008152]
WBGene00020800|T25D10.2|zig-10	0.7	0	23.33	protein	231-322 aa	322			I-set [PF07679.11]; Ig_2 [PF13895.1]; Ig_3 [PF13927.1]; V-set [PF07686.12]; ig [PF00047.20]		SigP; SigP+TM(1x)		SEG: 0.05 (11/231)
WBGene00016212|C29F5.3	28.69	1.23	23.33	protein	363 aa	363			RNase_Zc3h12a [PF11977.3]				SEG: 0.07 (24/363)
WBGene00000803|F53H4.1|csb-1	7.68	0.33	23.27	protein	957 aa	957			Helicase_C [PF00271.26]; ResIII [PF04851.10]; SNF2_N [PF00176.18]	Excision repair cross-complementing rodent repair deficiency, complementation group 6 protein [meNOG04834]; Superfamily II DNA/RNA helicases, SNF2 family [COG0553]; Transcription-coupled repair protein CSB\/RAD26 (contains SNF2 family DNA-dependent ATPase domain) [KOG0387]		NCoils: 0.02 (21/957)	SEG: 0.11 (103/957)	ATP binding [GO:0005524]; DNA binding [GO:0003677]; UV protection [GO:0009650]; embryo development ending in birth or egg hatching [GO:0009792]
WBGene00019884|R05D3.12	70.73	3.05	23.19	protein	126-1170 aa	1170			DNA_gyraseB [PF00204.20]; DNA_topoisoIV [PF00521.15]; HATPase_c [PF02518.21]; Toprim [PF01751.17]	Control of topological states of DNA by transient breakage and subsequent rejoining of DNA strands. Topoisomerase II makes double-strand [meNOG09534]; DNA topoisomerase type II [KOG0355]; Type IIA topoisomerase (DNA gyrase/topo II, topoisomerase IV), B subunit [COG0187]		NCoils: 0.02 (21/1170)	SEG: 0.10 (12/126)	ATP binding [GO:0005524]; DNA binding [GO:0003677]; DNA metabolic process [GO:0006259]; DNA topoisomerase type II (ATP-hydrolyzing) activity [GO:0003918]; DNA topological change [GO:0006265]; gamete generation [GO:0007276]; reproduction [GO:0000003]
WBGene00011672|T10B9.2|cyp-13A5	15.28	0.66	23.15	protein	520 aa	520			p450 [PF00067.17]	Cytochrome P450 CYP3/CYP5\/CYP6\/CYP9 subfamilies [KOG0158]; Cytochrome P450 [COG2124]; Cytochrome P450 protein [meNOG01902]	TM(3x)		SEG: 0.02 (10/520)	heme binding [GO:0020037]; iron ion binding [GO:0005506]; oxidation-reduction process [GO:0055114]; oxidoreductase activity, acting on paired donors, with incorporation or reduction of molecular oxygen [GO:0016705]
WBGene00009284|F31C3.2	124.72	5.4	23.1	protein	805-808 aa	808			PAP_assoc [PF03828.14]	Cytoplasmic poly RNA polymerase that adds successive AMP monomers to the 3'-end of specific RNAs, forming a poly tail. In contrast to the canonical nuclear poly RNA polymerase, it only adds poly to selected cytoplasmic [meNOG04080]; DNA polymerase sigma [COG5260]; S-M checkpoint control protein CID1 and related nucleotidyltransferases [KOG2277]	TM(1x)		SEG: 0.10 (83/808)	meiotic chromosome segregation [GO:0045132]; reproduction [GO:0000003]
WBGene00018419|F44E2.6	99.68	4.32	23.07	protein	145-152 aa	152			SelR [PF01641.13]	Conserved domain frequently associated with peptide methionine sulfoxide reductase [COG0229]; Methionine sulfoxide reductase [meNOG11543]; Predicted pilin-like transcription factor [KOG0856]				oxidation-reduction process [GO:0055114]; oxidoreductase activity, acting on a sulfur group of donors, disulfide as acceptor [GO:0016671]; peptide-methionine (R)-S-oxide reductase activity [GO:0033743]; protein repair [GO:0030091]; response to oxidative stress [GO:0006979]
WBGene00011319|T01C3.2	127.32	5.52	23.07	protein	98 aa	98	Housekeeping		EnY2 [PF10163.4]					SAGA complex [GO:0000124]; mRNA export from nucleus [GO:0006406]; nuclear pore [GO:0005643]; nucleus [GO:0005634]; positive regulation of transcription, DNA-templated [GO:0045893]; transcription coactivator activity [GO:0003713]
WBGene00019600|K09H11.3|rga-3	32.93	1.43	23.03	protein	1085 aa	1085			RhoGAP [PF00620.22]	Chimaerin and related Rho GTPase activating proteins [KOG1453]; Rho GTPase activating protein [meNOG09840]			SEG: 0.07 (78/1085)	Rho GTPase activator activity [GO:0005100]; asymmetric protein localization involved in cell fate determination [GO:0045167]; cell cortex [GO:0005938]; centrosome [GO:0005813]; cortical actin cytoskeleton organization [GO:0030866]; embryo development ending in birth or egg hatching [GO:0009792]; intracellular [GO:0005622]; regulation of actin filament-based process [GO:0032970]; reproduction [GO:…
WBGene00016982|C56G2.9	5.74	0.25	22.96	protein	176 aa	176				Cell membrane glycoprotein [KOG3037]			SEG: 0.15 (26/176)
WBGene00017372|F10G7.9	55.52	2.42	22.94	protein	644-727 aa	727						NCoils: 0.08 (56/727); 0.09 (56/644)	SEG: 0.15 (98/644)
WBGene00002035|F29D10.4|hum-1	36.47	1.59	22.94	protein	1100 aa	1100			Myosin_TH1 [PF06017.8]; Myosin_head [PF00063.16]; SH3_1 [PF00018.23]; SH3_2 [PF07653.12]; SH3_9 [PF14604.1]	Motor protein [meNOG00984]; Myosin class I heavy chain [KOG0162]; Myosin heavy chain [COG5022]			SEG: 0.06 (62/1100)	ATP binding [GO:0005524]; motor activity [GO:0003774]; myosin complex [GO:0016459]; protein binding [GO:0005515]
WBGene00000854|C07H6.8|cux-7	193.75	8.46	22.9	protein	495 aa	495				Splicing factor, arginine/serine-rich 17A [meNOG07717]; Surface glycoprotein [KOG2891]		NCoils: 0.28 (138/495)	SEG: 0.28 (140/495)
WBGene00043060|R144.12	0.68	0	22.67	protein	333 aa	333				Unnamed protein [TWOG0212]	TM(3x)
WBGene00018857|F55A4.5|stau-1	23.34	1.03	22.66	protein	705 aa	705			dsrm [PF00035.20]	Staufen and related double-stranded-RNA-binding proteins [KOG3732]; Staufen, RNA binding protein, homolog [meNOG09792]		NCoils: 0.03 (21/705)	SEG: 0.12 (82/705)	double-stranded RNA binding [GO:0003725]; embryo development ending in birth or egg hatching [GO:0009792]; germ cell development [GO:0007281]; meiotic nuclear division [GO:0007126]; negative regulation of RNA interference [GO:1900369]; positive regulation of gene expression [GO:0010628]
WBGene00044392|C25H3.16	4.98	0.22	22.64	protein	119 aa	119					TM(1x)
WBGene00004681|F52G2.2|rsd-2	190.58	8.43	22.61	protein	417-1319 aa	1319			RSD-2 [PF07547.8]			NCoils: 0.03 (42/1319); 0.04 (42/1129); 0.10 (42/417); 0.05 (42/871)	SEG: 0.10 (40/417)	RNA interference [GO:0016246]; cytosol [GO:0005829]; endoplasmic reticulum [GO:0005783]; nucleolus [GO:0005730]
WBGene00000940|Y113G7A.9|dcs-1	10.17	0.45	22.6	protein	98-311 aa	311			DcpS [PF05652.7]; DcpS_C [PF11969.3]	Decapping enzyme [meNOG00199]; Uncharacterized conserved protein [COG5075]; Uncharacterized conserved protein [KOG3969]			SEG: 0.04 (11/311)	RNA catabolic process [GO:0006401]; adenylylsulfatase activity [GO:0047627]; catalytic activity [GO:0003824]; cytoplasm [GO:0005737]; deadenylation-dependent decapping of nuclear-transcribed mRNA [GO:0000290]; hydrolase activity [GO:0016787]; m7G(5')pppN diphosphatase activity [GO:0050072]; mRNA catabolic process [GO:0006402]; nucleus [GO:0005634]; purine ribonucleotide metabolic process [GO:0009…
WBGene00004505|F56H1.4|rpt-5	3594.74	159.22	22.58	protein	430 aa	430	Housekeeping		AAA [PF00004.24]; AAA_5 [PF07728.9]	26S protease regulatory subunit 6a [meNOG01878]; 26S proteasome regulatory complex, ATPase RPT5 [KOG0652]; ATP-dependent 26S proteasome regulatory subunit [COG1222]			SEG: 0.03 (12/430)	ATP binding [GO:0005524]; cytoplasm [GO:0005737]; determination of adult lifespan [GO:0008340]; embryo development ending in birth or egg hatching [GO:0009792]; hydrolase activity [GO:0016787]; nematode larval development [GO:0002119]; protein catabolic process [GO:0030163]; reproduction [GO:0000003]
WBGene00004426|C04F12.4|rpl-14	5729.24	254.8	22.49	protein	135 aa	135	Housekeeping		Ribosomal_L14e [PF01929.12]	60S ribosomal protein L14 [KOG3421]; Ribosomal protein L14 [meNOG07885]; Ribosomal protein L14E/L6E\/L27E [COG2163]			SEG: 0.09 (12/135)	embryo development ending in birth or egg hatching [GO:0009792]; intracellular [GO:0005622]; molting cycle, collagen and cuticulin-based cuticle [GO:0018996]; nematode larval development [GO:0002119]; reproduction [GO:0000003]; ribosome [GO:0005840]; structural constituent of ribosome [GO:0003735]; translation [GO:0006412]
WBGene00020234|T05A12.3	0.89	0.04	22.25	protein	655 aa	655				SPT2, Suppressor of Ty, domain containing 1 (S. cerevisiae) protein [meNOG05064]		NCoils: 0.30 (194/655)	SEG: 0.40 (259/655)
WBGene00010918|M117.1	0.89	0.04	22.25	protein	463-523 aa	523			MFS_1 [PF07690.11]; MFS_2 [PF13347.1]	Permease of the major facilitator superfamily [KOG2532]	SigP+TM(11x); TM(12x)		SEG: 0.13 (66/523)	integral component of membrane [GO:0016021]; transmembrane transport [GO:0055085]
WBGene00014111|ZK856.10|rpc-25	551.9	24.85	22.21	protein	239 aa	239			RNA_pol_Rbc25 [PF08292.7]; SHS2_Rpb7-N [PF03876.12]	DNA-directed RNA polymerase subunit E' [KOG3297]; DNA-directed RNA polymerase, subunit E' [COG1095]; Polymerase (RNA) III (DNA directed) polypeptide H [meNOG09136]			SEG: 0.08 (20/239)	DNA-directed RNA polymerase activity [GO:0003899]; cell migration [GO:0016477]; gonad development [GO:0008406]; hermaphrodite genitalia development [GO:0040035]; nematode larval development [GO:0002119]; receptor-mediated endocytosis [GO:0006898]; reproduction [GO:0000003]; transcription, DNA-templated [GO:0006351]
WBGene00022669|ZK177.1	5.32	0.24	22.17	protein	331 aa	331
WBGene00003616|C02B4.2|nhr-17	197	8.89	22.16	protein	396 aa	396			Hormone_recep [PF00104.25]; zf-C4 [PF00105.13]	FOG: Hormone receptors [KOG3575]				DNA binding [GO:0003677]; nucleus [GO:0005634]; regulation of transcription, DNA-templated [GO:0006355]; sequence-specific DNA binding [GO:0043565]; sequence-specific DNA binding transcription factor activity [GO:0003700]; steroid hormone mediated signaling pathway [GO:0043401]; steroid hormone receptor activity [GO:0003707]; zinc ion binding [GO:0008270]
WBGene00007922|C34C12.3|pph-6	12.4	0.56	22.14	protein	331 aa	331			Metallophos [PF00149.23]	Diadenosine tetraphosphatase and related serine/threonine protein phosphatases [COG0639]; Protein phosphatase [meNOG10008]; Serine\/threonine specific protein phosphatase involved in cell cycle control, PP2A-related [KOG0373]			SEG: 0.04 (12/331)	astral microtubule [GO:0000235]; cell cortex [GO:0005938]; cortical actin cytoskeleton organization [GO:0030866]; cytoplasm [GO:0005737]; establishment of mitotic spindle localization [GO:0040001]; first cell cycle pseudocleavage [GO:0030590]; hydrolase activity [GO:0016787]; mitotic nuclear division [GO:0007067]
WBGene00020158|T02C5.1	3.76	0.17	22.12	protein	375-392 aa	392					SigP+TM(1x)		SEG: 0.09 (35/392)	protein binding [GO:0005515]
WBGene00004437|C03D6.8|rpl-24.2	2588.76	117.4	22.05	protein	162 aa	162	Housekeeping		Ribosomal_L24e [PF01246.15]	60s ribosomal protein L30 isolog [KOG1723]; Ribosomal L24 domain containing 1 protein [meNOG01221]; Ribosomal protein L24E [COG2075]			SEG: 0.19 (30/162)	body morphogenesis [GO:0010171]; embryo development ending in birth or egg hatching [GO:0009792]; hermaphrodite genitalia development [GO:0040035]; nematode larval development [GO:0002119]; receptor-mediated endocytosis [GO:0006898]; reproduction [GO:0000003]; ribosome biogenesis [GO:0042254]
WBGene00002003|B0285.5|hse-5	13	0.59	22.03	protein	616 aa	616			C5-epim_C [PF06662.8]	Epimerase [meNOG09768]; Heparan sulfate-glucuronic acid C5-epimerase [KOG3760]	SigP	NCoils: 0.03 (21/616)	SEG: 0.07 (45/616)	axon guidance [GO:0007411]; axonal fasciculation [GO:0007413]; glycosaminoglycan biosynthetic process [GO:0006024]; heparan sulfate proteoglycan biosynthetic process, enzymatic modification [GO:0015015]; integral component of membrane [GO:0016021]; positive regulation of multicellular organism growth [GO:0040018]; racemase and epimerase activity, acting on carbohydrates and derivatives [GO:001685…
WBGene00023421|B0564.11|rde-11	0.88	0.04	22	protein	316 aa	316
WBGene00022195|Y71H2B.5	0.66	0	22	protein	957 aa	957			ATP_bind_3 [PF01171.15]; Aminotran_5 [PF00266.14]	Predicted ATPase of the PP-loop superfamily implicated in cell cycle control [COG0037]; Selenocysteine lyase [COG0520]; Uncharacterized conserved protein with similarity to predicted ATPase of the PP-loop superfamily [KOG2840]			SEG: 0.01 (6/957)	catalytic activity [GO:0003824]; metabolic process [GO:0008152]; pyridoxal phosphate binding [GO:0030170]
WBGene00004922|F42G9.7|snt-2	0.66	0	22	protein	369 aa	369			C2 [PF00168.25]	Ca2+-dependent lipid-binding protein, contains C2 domain [COG5038]; Ca2+-dependent phospholipid-binding protein Synaptotagmin, required for synaptic vesicle and secretory granule exocytosis [KOG1028]; Synaptotagmin protein [meNOG03014]			SEG: 0.07 (24/369)	body morphogenesis [GO:0010171]; dense core granule [GO:0031045]; embryo development ending in birth or egg hatching [GO:0009792]; membrane [GO:0016020]; protein binding [GO:0005515]; reproduction [GO:0000003]; synaptic vesicle [GO:0008021]; transport [GO:0006810]; transporter activity [GO:0005215]
WBGene00004063|ZK256.1|pmr-1	0.66	0	22	protein	705-978 aa	978			Cation_ATPase_C [PF00689.16]; Cation_ATPase_N [PF00690.21]; E1-E2_ATPase [PF00122.15]; HAD [PF12710.2]; Hydrolase [PF00702.21]; Hydrolase_like2 [PF13246.1]	Atpase, Ca++ transporting, type 2C, member [meNOG07777]; Ca2+ transporting ATPase [KOG0202]; Cation transport ATPase [COG0474]	TM(4x); TM(8x)		SEG: 0.07 (72/978)	Golgi apparatus [GO:0005794]; calcium ion transport [GO:0006816]; calcium-transporting ATPase activity [GO:0005388]; cation transport [GO:0006812]; cation-transporting ATPase activity [GO:0019829]; integral component of membrane [GO:0016021]; manganese ion transport [GO:0006828]; manganese-transporting ATPase activity [GO:0015410]; membrane [GO:0016020]; metal ion binding [GO:0046872]; nucleotide…
WBGene00009202|F28C6.1|aptf-4	8.79	0.4	21.97	protein	486 aa	486			TF_AP-2 [PF03299.9]	Transcription factor AP-2 [KOG3811]; Transcription factor AP-2 [meNOG02265]			SEG: 0.04 (20/486)	embryo development ending in birth or egg hatching [GO:0009792]; regulation of transcription, DNA-templated [GO:0006355]; sequence-specific DNA binding transcription factor activity [GO:0003700]
WBGene00011917|T22C1.6	100.78	4.61	21.86	protein	335 aa	335			Taxilin [PF09728.4]	Myosin-like coiled-coil protein [KOG1850]; Protein involved in exocytosis [meNOG07742]		NCoils: 0.33 (112/335)	SEG: 0.05 (17/335)	endoplasmic reticulum [GO:0005783]; syntaxin binding [GO:0019905]
WBGene00011597|T07G12.6|zim-1	250.24	11.45	21.86	protein	218-606 aa	606				Unnamed protein [LSE0760]		NCoils: 0.04 (21/600); 0.03 (21/606); 0.09 (21/224); 0.10 (21/218)	SEG: 0.06 (38/606)	apoptotic process [GO:0006915]; condensed nuclear chromosome [GO:0000794]
WBGene00009974|F53C11.4	75.83	3.48	21.79	protein	527-530 aa	530							SEG: 0.05 (25/530)
WBGene00017012|D1009.1|acs-22	73.62	3.38	21.78	protein	94-655 aa	655			AMP-binding [PF00501.23]; AMP-binding_C [PF13193.1]	Acyl-CoA synthetases (AMP-forming)/AMP-acid ligases II [COG0318]; Solute carrier family 27 (fatty acid transporter), member protein [meNOG05307]; Very long-chain acyl-CoA synthetase\/fatty acid transporter [KOG1179]	TM(3x)			catalytic activity [GO:0003824]; endoplasmic reticulum [GO:0005783]; metabolic process [GO:0008152]
WBGene00008646|F10C2.5	8.71	0.4	21.78	protein	781 aa	781			Glyco_hydro_47 [PF01532.15]	ER degradation enhancer, mannosidase alpha-like 2 [meNOG13924]; Glycosyl hydrolase, family 47 [KOG2429]	SigP	NCoils: 0.07 (56/781)		calcium ion binding [GO:0005509]; mannosyl-oligosaccharide 1,2-alpha-mannosidase activity [GO:0004571]; membrane [GO:0016020]
WBGene00011798|T16G1.4	9.35	0.43	21.74	protein	436 aa	436			APH [PF01636.18]; DUF1679 [PF07914.6]; EcKinase [PF02958.15]	Predicted small molecule kinase [TWOG0192]; Znf_C4 abd HLH domain containing kinases domain-containing protein [euNOG05157]; Znf_C4 abd HLH domain containing kinases domain-containing protein [meNOG11121]		NCoils: 0.05 (21/436)		transferase activity, transferring phosphorus-containing groups [GO:0016772]
WBGene00011156|R09B3.3	732.44	33.73	21.71	protein	85 aa	85	Housekeeping		RRM_1 [PF00076.17]; RRM_5 [PF13893.1]; RRM_6 [PF14259.1]	RNA-binding proteins (RRM domain) [COG0724]; mRNA cleavage and polyadenylation factor I complex, subunit RNA15 [KOG0108]			SEG: 0.14 (12/85)	embryo development ending in birth or egg hatching [GO:0009792]; nucleic acid binding [GO:0003676]; nucleotide binding [GO:0000166]
WBGene00022835|ZK973.9	232.99	10.76	21.65	protein	233 aa	233			SSXT [PF05030.7]	Calcium-responsive transcription coactivator [KOG3227]; Synovial sarcoma translocation, chromosome 18 protein [meNOG11722]		NCoils: 0.09 (21/233)	SEG: 0.59 (138/233)	embryo development ending in birth or egg hatching [GO:0009792]
WBGene00022462|Y110A7A.15	31.6	1.46	21.64	protein	65-481 aa	481				Unnamed protein [LSE0967]		NCoils: 0.04 (21/481)
WBGene00008397|D2005.1	152.47	7.05	21.63	protein	323 aa	323			A_deamin [PF02137.13]	Adenosine deaminase, RNA-specific [meNOG09688]; tRNA-specific adenosine deaminase 1 [KOG2777]				RNA binding [GO:0003723]; RNA processing [GO:0006396]; adenosine deaminase activity [GO:0004000]; oogenesis [GO:0048477]
WBGene00021994|Y59E9AL.4	26.36	1.22	21.61	protein	555 aa	555			Xan_ur_permease [PF00860.15]	Solute carrier family 23 (nucleobase transporters), member [meNOG00269]; Xanthine/uracil permeases [COG2233]; Xanthine\/uracil transporters [KOG1292]	TM(10x)		SEG: 0.07 (40/555)	membrane [GO:0016020]; transmembrane transport [GO:0055085]; transport [GO:0006810]; transporter activity [GO:0005215]
WBGene00009157|F26E4.2	7.76	0.36	21.56	protein	137 aa	137					TM(1x)		SEG: 0.04 (6/137)	cell division [GO:0051301]; mitotic spindle organization [GO:0007052]; positive regulation of vulval development [GO:0040026]
WBGene00016589|C42C1.11	628.88	29.3	21.46	protein	157-609 aa	609			Leuk-A4-hydro_C [PF09127.6]; Peptidase_M1 [PF01433.15]; Peptidase_MA_2 [PF13485.1]	Aminopeptidase N [COG0308]; Bifunctional leukotriene A4 hydrolase/aminopeptidase LTA4H [KOG1047]; Leukotriene A4 hydrolase [meNOG05855]				aminopeptidase activity [GO:0004177]; binding [GO:0005488]; cytosol [GO:0005829]; leukotriene biosynthetic process [GO:0019370]; metallopeptidase activity [GO:0008237]; peptide catabolic process [GO:0043171]; proteolysis [GO:0006508]; zinc ion binding [GO:0008270]
WBGene00004808|F46A9.4|skr-2	4068.7	189.84	21.43	protein	174 aa	174			Skp1 [PF01466.14]; Skp1_POZ [PF03931.10]	Protein involved in ubiquitin-dependent protein catabolic process [meNOG07443]; SCF ubiquitin ligase, SKP1 component [COG5201]; SCF ubiquitin ligase, Skp1 component [KOG1724]			SEG: 0.06 (10/174)	SCF ubiquitin ligase complex [GO:0019005]; apoptotic process [GO:0006915]; determination of adult lifespan [GO:0008340]; embryo development ending in birth or egg hatching [GO:0009792]; establishment of mitotic spindle orientation [GO:0000132]; gonad development [GO:0008406]; hermaphrodite genitalia development [GO:0040035]; locomotion [GO:0040011]; meiotic chromosome segregation [GO:0045132]; me…
WBGene00008624|F09E8.2	39.94	1.87	21.36	protein	310-356 aa	356			DUF3456 [PF11938.3]; EGF_CA [PF07645.10]	Cysteine-Rich with EGF-like protein [meNOG08627]; Uncharacterized conserved protein [KOG4260]	SigP; SigP+TM(2x)		SEG: 0.08 (26/310)	calcium ion binding [GO:0005509]; protein binding [GO:0005515]
WBGene00015924|C17H11.4	0.64	0	21.33	protein	115 aa	115				Predicted E3 ubiquitin ligase [KOG1815]; Protein involved in ubiquitin-dependent protein catabolic process [meNOG08386]
WBGene00008528|F02E9.1	251.05	11.77	21.33	protein	154 aa	154						NCoils: 0.16 (24/154)	SEG: 0.21 (33/154)	endoplasmic reticulum [GO:0005783]
WBGene00045457|F33H12.7	28.97	1.37	21.15	protein	152 aa	152
WBGene00002232|F11A6.1|kpc-1	1.48	0.07	21.14	protein	692-760 aa	760			P_proprotein [PF01483.15]; Peptidase_S8 [PF00082.17]	Proprotein convertase subtilisin/kexin type [meNOG00272]; Regulatory P domain of the subtilisin-like proprotein convertases and other proteases [COG4935]; Subtilisin-like proprotein convertase [KOG3525]; Subtilisin-like serine proteases [COG1404]	SigP+TM(1x)		SEG: 0.08 (55/692)	dendrite morphogenesis [GO:0048813]; neuronal cell body [GO:0043025]; proteolysis [GO:0006508]; serine-type endopeptidase activity [GO:0004252]
WBGene00007013|Y62F5A.1|mdt-8	1.69	0.08	21.12	protein	297-325 aa	325			Med8 [PF10232.4]	Component of the Mediator complex, a coactivator involved in the regulated transcription of nearly all RNA polymerase II-dependent genes. Mediator functions as a bridge to convey information from gene-specific regulatory proteins to the basal RNA polymerase II transcription machinery. Mediator is recruited to promoters by direct interactions with regulatory proteins and serves as a scaffold for t…			SEG: 0.22 (70/325)	RNA polymerase II transcription cofactor activity [GO:0001104]; body morphogenesis [GO:0010171]; embryo development ending in birth or egg hatching [GO:0009792]; mediator complex [GO:0016592]; nematode larval development [GO:0002119]; positive regulation of multicellular organism growth [GO:0040018]; regulation of transcription from RNA polymerase II promoter [GO:0006357]; reproduction [GO:000000…
WBGene00044310|H20J04.9	75.04	3.58	20.96	protein	268 aa	268			Methyltransf_11 [PF08241.7]					metabolic process [GO:0008152]; methyltransferase activity [GO:0008168]
WBGene00004989|T08A9.8|spp-4	290.39	13.87	20.94	protein	103 aa	103			SapB_2 [PF03489.12]	Prosaposin [KOG1340]	SigP		SEG: 0.17 (17/103)
WBGene00011201|R10E4.5|nth-1	54.81	2.62	20.92	protein	140-298 aa	298			HHH [PF00633.18]; HhH-GPD [PF00730.20]	Endonuclease III [KOG1921]; Nth endonuclease III-like 1 (E. coli) [meNOG12734]; Predicted EndoIII-related endonuclease [COG0177]	SigP		SEG: 0.19 (27/140)	5-formyluracil DNA N-glycosylase activity [GO:0034042]; 5-hydroxymethyluracil DNA N-glycosylase activity [GO:0034043]; DNA binding [GO:0003677]; DNA repair [GO:0006281]; base-excision repair [GO:0006284]; catalytic activity [GO:0003824]; cellular response to hydrogen peroxide [GO:0070301]; depyrimidination [GO:0045008]; nucleus [GO:0005634]; oxidized pyrimidine nucleobase lesion DNA N-glycosylase…
WBGene00022497|Y119D3B.21	325.02	15.55	20.9	protein	66 aa	66							SEG: 0.33 (22/66)
WBGene00010908|M88.5|zbp-1	89.35	4.28	20.88	protein	704-854 aa	854	Housekeeping		KH_1 [PF00013.24]; KH_2 [PF07650.12]; KH_3 [PF13014.1]; KH_4 [PF13083.1]; KH_5 [PF13184.1]	IGF-II mRNA-binding protein IMP, contains RRM and KH domains [KOG2193]; Insulin-Like growth factor 2 mRNA-binding protein [meNOG01854]		NCoils: 0.03 (21/828); 0.03 (21/704); 0.02 (21/854); 0.03 (21/730)	SEG: 0.34 (284/828)	RNA binding [GO:0003723]
WBGene00020781|T24H7.2	163.92	7.86	20.85	protein	925 aa	925			HSP70 [PF00012.15]; MreB_Mbl [PF06723.8]	Hypoxia up-regulated protein [meNOG03915]; Molecular chaperone [COG0443]; Molecular chaperones GRP170/SIL1, HSP70 superfamily [KOG0104]	SigP	NCoils: 0.06 (58/925)	SEG: 0.09 (79/925)
WBGene00009223|F28F8.5	236.17	11.34	20.83	protein	200-202 aa	202							SEG: 0.07 (13/200)	embryo development ending in birth or egg hatching [GO:0009792]; hermaphrodite genitalia development [GO:0040035]; locomotion [GO:0040011]; molting cycle, collagen and cuticulin-based cuticle [GO:0018996]; reproduction [GO:0000003]
WBGene00010260|F58E10.3|ddx-17	830.6	40.05	20.74	protein; ncRNA	561 aa	561			DEAD [PF00270.24]; Helicase_C [PF00271.26]	ATP-dependent RNA helicase [KOG0331]; DEAD (Asp-Glu-Ala-Asp) box polypeptide [meNOG04614]; Superfamily II DNA and RNA helicases [COG0513]			SEG: 0.20 (110/561)	ATP binding [GO:0005524]; embryo development ending in birth or egg hatching [GO:0009792]; nematode larval development [GO:0002119]; nucleic acid binding [GO:0003676]
WBGene00002192|C10C6.1|kin-4	35.66	1.72	20.73	protein	1382-1831 aa	1831			DUF1908 [PF08926.6]; Kinase-like [PF14531.1]; PDZ [PF00595.19]; PDZ_2 [PF13180.1]; Pkinase [PF00069.20]; Pkinase_Tyr [PF07714.12]	Microtubule associated serine/threonine kinase [meNOG05540]; Microtubule-associated serine\/threonine kinase and related proteins [KOG0606]; Serine\/threonine protein kinase [COG0515]	TM(1x)		SEG: 0.21 (381/1831)	ATP binding [GO:0005524]; embryo development ending in birth or egg hatching [GO:0009792]; magnesium ion binding [GO:0000287]; protein binding [GO:0005515]; protein kinase activity [GO:0004672]; protein phosphorylation [GO:0006468]; protein serine/threonine kinase activity [GO:0004674]; reproduction [GO:0000003]; transferase activity, transferring phosphorus-containing groups [GO:0016772]
WBGene00015450|C04F5.8	143.9	6.95	20.71	protein	279 aa	279				S-Adenosylmethionine-Dependent methyltransferase [euNOG01253]; S-Adenosylmethionine-Dependent methyltransferase [meNOG12789]			SEG: 0.05 (14/279)	embryo development ending in birth or egg hatching [GO:0009792]; tRNA (guanine-N7-)-methyltransferase activity [GO:0008176]; tRNA modification [GO:0006400]
WBGene00007696|C24F3.1|tram-1	135.2	6.53	20.7	protein	371-373 aa	373	Housekeeping		TRAM1 [PF08390.6]; TRAM_LAG1_CLN8 [PF03798.11]	Protein transporter of the TRAM (translocating chain-associating membrane) superfamily [KOG1608]; Translocation associated membrane protein [meNOG01429]	TM(8x)		SEG: 0.12 (45/373)	ciliary base [GO:0097546]; integral component of membrane [GO:0016021]; lipid storage [GO:0019915]; rough endoplasmic reticulum [GO:0005791]
WBGene00022171|Y71H2AM.6	0.62	0	20.67	protein	96-277 aa	277			DFP [PF04127.10]	Phosphopantothenoylcysteine synthetase [meNOG01796]; Phosphopantothenoylcysteine synthetase/decarboxylase [COG0452]; Uncharacterized conserved protein with similarity to phosphopantothenoylcysteine synthetase\/decarboxylase [KOG2728]
WBGene00001189|F01D4.4|egl-21	91.19	4.42	20.63	protein	472 aa	472			CarboxypepD_reg [PF13620.1]; DUF4480 [PF13715.1]; Peptidase_M14 [PF00246.19]	Carboxypeptidase [meNOG00368]; Predicted carboxypeptidase [COG2866]; Zinc carboxypeptidase [KOG2649]	SigP		SEG: 0.03 (16/472)	acetylcholine secretion, neurotransmission [GO:0014055]; axon [GO:0030424]; carboxypeptidase activity [GO:0004180]; cytoplasmic vesicle [GO:0031410]; metallocarboxypeptidase activity [GO:0004181]; neuronal cell body [GO:0043025]; protein processing [GO:0016485]; proteolysis [GO:0006508]; zinc ion binding [GO:0008270]
WBGene00020334|T08A9.1|atg-11	13.58	0.66	20.58	protein	1330 aa	1330			ATG11 [PF10377.4]	Predicted DNA-binding transcription factor, interacts with stathmin [KOG4572]; Rb1-Inducible coiled-coil 1 protein [meNOG04250]		NCoils: 0.08 (104/1330)	SEG: 0.03 (43/1330)	growth [GO:0040007]
WBGene00010620|K07A12.1	1156.01	56.27	20.54	protein	647 aa	647	Housekeeping		Tcf25 [PF04910.9]	Transcription factor 25 (basic helix-loop-helix) [meNOG01249]; Uncharacterized conserved protein [KOG2422]		NCoils: 0.10 (66/647)	SEG: 0.14 (89/647)
WBGene00016237|C29H12.6	13.41	0.66	20.32	protein	316 aa	316						NCoils: 0.09 (28/316)	SEG: 0.11 (34/316)	lipid storage [GO:0019915]
WBGene00009440|F35G12.2|idhg-1	659.45	32.45	20.32	protein	396 aa	396	Housekeeping		Iso_dh [PF00180.15]	Isocitrate dehydrogenase [meNOG00577]; Isocitrate dehydrogenase, gamma subunit [KOG0784]; Isocitrate/isopropylmalate dehydrogenase [COG0473]				NAD binding [GO:0051287]; embryo development ending in birth or egg hatching [GO:0009792]; hermaphrodite genitalia development [GO:0040035]; isocitrate dehydrogenase (NAD+) activity [GO:0004449]; magnesium ion binding [GO:0000287]; oxidation-reduction process [GO:0055114]; oxidoreductase activity, acting on the CH-OH group of donors, NAD or NADP as acceptor [GO:0016616]; reproduction [GO:0000003]…
WBGene00001498|F22B5.9|fars-3	264.2	13	20.32	protein	591 aa	591			B3_4 [PF03483.12]; B5 [PF03484.10]	Phenylalanyl-Trna synthetase beta [meNOG04391]; Phenylalanyl-tRNA synthetase beta subunit [COG0072]; Phenylalanyl-tRNA synthetase beta subunit [KOG2472]				ATP binding [GO:0005524]; RNA binding [GO:0003723]; cytoplasm [GO:0005737]; embryo development ending in birth or egg hatching [GO:0009792]; magnesium ion binding [GO:0000287]; nematode larval development [GO:0002119]; nucleotide binding [GO:0000166]; phenylalanine-tRNA ligase activity [GO:0004826]; phenylalanyl-tRNA aminoacylation [GO:0006432]; reproduction [GO:0000003]
WBGene00014163|ZK938.7|rnh-1.2	59.07	2.91	20.3	protein	404 aa	404			Arrestin_N [PF00339.24]; RNase_H [PF00075.19]	Thioredoxin binding protein TBP-2/VDUP1 [KOG3780]	TM(1x)		SEG: 0.03 (14/404)	RNA-DNA hybrid ribonuclease activity [GO:0004523]; nucleic acid binding [GO:0003676]
WBGene00006702|Y71G12B.15|ubc-3	36.34	1.79	20.3	protein	96-243 aa	243			UQ_con [PF00179.21]	Ubiquitin-Conjugating enzyme [meNOG04504]; Ubiquitin-protein ligase [COG5078]; Ubiquitin-protein ligase [KOG0425]			SEG: 0.33 (32/96)	acid-amino acid ligase activity [GO:0016881]
WBGene00003156|Y39G10AR.14|mcm-4	708.92	35.24	20.12	protein	74-823 aa	823			AAA_5 [PF07728.9]; MCM [PF00493.18]; MCM_N [PF14551.1]; Mg_chelatase [PF01078.16]	DNA replication licensing factor, MCM4 component [KOG0478]; Minichromosome maintenance complex component 4 protein [meNOG08613]; Predicted ATPase involved in replication control, Cdc46/Mcm family [COG1241]			SEG: 0.02 (13/823)	ATP binding [GO:0005524]; DNA binding [GO:0003677]; DNA helicase activity [GO:0003678]; DNA replication [GO:0006260]; DNA replication initiation [GO:0006270]; MCM complex [GO:0042555]; embryo development ending in birth or egg hatching [GO:0009792]; engulfment of apoptotic cell [GO:0043652]; nematode larval development [GO:0002119]; nucleus [GO:0005634]; nucleus organization [GO:0006997]
WBGene00016364|C33G8.7|nhr-161	4.61	0.23	20.04	protein	337 aa	337			Hormone_recep [PF00104.25]; zf-C4 [PF00105.13]	FOG: Hormone receptors [KOG3575]; Hepatocyte nuclear factor 4 [meNOG01298]			SEG: 0.03 (9/337)	nucleus [GO:0005634]; regulation of transcription, DNA-templated [GO:0006355]; sequence-specific DNA binding [GO:0043565]; sequence-specific DNA binding transcription factor activity [GO:0003700]; steroid hormone mediated signaling pathway [GO:0043401]; steroid hormone receptor activity [GO:0003707]; zinc ion binding [GO:0008270]
WBGene00021076|W07E6.5	64.38	3.22	19.99	protein; ncRNA	135 aa	135					SigP+TM(3x)
WBGene00016341|C33C12.9	317.49	15.93	19.93	protein	221 aa	221			MTS [PF05175.9]; Methyltransf_18 [PF12847.2]; Methyltransf_26 [PF13659.1]; Methyltransf_31 [PF13847.1]; PrmA [PF06325.8]	Methylase of polypeptide chain release factors [COG2890]; N-6 adenine-specific DNA methyltransferase 1 [meNOG02193]; Predicted N6-DNA-methyltransferase [KOG3191]				protein methyltransferase activity [GO:0008276]
WBGene00007094|B0019.2	179.79	9.03	19.91	protein	747 aa	747			SPK [PF04435.13]	Partially confirmed by transcript evidence protein [meNOG29852]			SEG: 0.08 (61/747)	DNA binding [GO:0003677]
WBGene00003955|W03D2.4|pcn-1	2133.71	107.19	19.91	protein	263 aa	263			PCNA_C [PF02747.10]; PCNA_N [PF00705.13]; Rad1 [PF02144.11]	DNA polymerase delta processivity factor (proliferating cell nuclear antigen) [KOG1636]; DNA polymerase sliding clamp subunit (PCNA homolog) [COG0592]; This protein is an auxiliary protein of DNA polymerase delta and is involved in the control of eukaryotic DNA replication by increasing the polymerase's processibility during elongation of the leading strand [meNOG08584]				DNA binding [GO:0003677]; DNA polymerase processivity factor activity [GO:0030337]; apoptotic process [GO:0006915]; embryo development ending in birth or egg hatching [GO:0009792]; oogenesis [GO:0048477]; regulation of DNA replication [GO:0006275]; reproduction [GO:0000003]
WBGene00009372|F34D10.2|evl-18	44.97	2.26	19.9	protein	574 aa	574			CDC45 [PF02724.9]	CDC45 (cell division cycle 45)-like protein [KOG2475]; CDC45 cell division cycle 45-like (S. cerevisiae) protein [meNOG03002]			SEG: 0.02 (14/574)	DNA replication initiation [GO:0006270]; embryo development ending in birth or egg hatching [GO:0009792]; nucleus [GO:0005634]
WBGene00019011|F57C9.4	753.67	38.09	19.79	protein	474-856 aa	856			zf-C2H2 [PF00096.21]; zf-C2H2_4 [PF13894.1]; zf-H2C2_2 [PF13465.1]	FOG: Zn-finger [COG5048]; FOG: Zn-finger [KOG1721]; Small secreted protein with conserved cysteines [LSE0525]		NCoils: 0.08 (49/653); 0.06 (49/856); 0.10 (49/474)	SEG: 0.08 (39/474)	embryo development ending in birth or egg hatching [GO:0009792]; nucleic acid binding [GO:0003676]
WBGene00009443|F35G12.7	47.07	2.38	19.78	protein	115 aa	115			CutA1 [PF03091.10]	Cuta divalent cation tolerance homolog (E. coli) protein [meNOG19398]; Divalent cation tolerance-related protein [KOG3338]; Uncharacterized protein involved in tolerance to divalent cations [COG1324]				embryo development ending in birth or egg hatching [GO:0009792]; nematode larval development [GO:0002119]; reproduction [GO:0000003]; response to metal ion [GO:0010038]
WBGene00006672|C24A3.6|twk-18	57.74	2.92	19.77	protein	461 aa	461			FACT-Spt16_Nlob [PF14826.1]; Ion_trans_2 [PF07885.11]	Potassium channel, subfamily K, member 18 [meNOG15305]; Tandem pore domain K+ channel [KOG1418]	TM(6x)		SEG: 0.07 (30/461)	locomotion [GO:0040011]; membrane [GO:0016020]; muscle contraction [GO:0006936]; outward rectifier potassium channel activity [GO:0015271]; potassium channel activity [GO:0005267]; potassium ion transmembrane transport [GO:0071805]; potassium ion transport [GO:0006813]
WBGene00010450|K01A11.2	247.84	12.55	19.75	protein	229 aa	229			Methyltransf_16 [PF10294.4]; Methyltransf_23 [PF13489.1]	Predicted methyltransferase [KOG2920]; UPF0558 protein C1orf156 (Arsenic-transactivated protein 2) [meNOG05663]
WBGene00008887|F16D3.4|tbcd-1	33.3	1.69	19.7	protein	1232 aa	1232			HEAT_2 [PF13646.1]; TFCD_C [PF12612.3]	Beta-tubulin folding cofactor D [COG5234]; Beta-tubulin folding cofactor D [KOG1943]; Tubulin folding cofactor D [meNOG12255]			SEG: 0.01 (13/1232)	binding [GO:0005488]; body morphogenesis [GO:0010171]; embryo development ending in birth or egg hatching [GO:0009792]; hermaphrodite genitalia development [GO:0040035]; locomotion [GO:0040011]; microtubule cytoskeleton organization [GO:0000226]; microtubule polymerization [GO:0046785]; nematode larval development [GO:0002119]; reproduction [GO:0000003]
WBGene00016144|C26E6.11|mmab-1	19.48	0.99	19.68	protein	214 aa	214			Cob_adeno_trans [PF01923.13]	Methylmalonic aciduria (cobalamin deficiency) protein [euNOG02691]; Methylmalonic aciduria (cobalamin deficiency) protein [meNOG07321]; Uncharacterized conserved protein [COG2096]
WBGene00010975|R01H10.7	0.59	0	19.67	protein	812 aa	812				Inositol polyphosphate-4-phosphatase, type [meNOG02093]; Inositol-polyphosphate 4-phosphatase [KOG4428]			SEG: 0.06 (50/812)
WBGene00007207|B0564.7	0.59	0	19.67	protein	179-603 aa	603				Small nucleolar RNA, H/ACA box 5B protein [euNOG30491]; Small nucleolar RNA, H\/ACA box 5B protein [meNOG10992]; Unnamed protein [LSE0943]
WBGene00020093|R144.3	185.89	9.46	19.65	protein	224-226 aa	226				Oligoketide cyclase/lipid transport protein [KOG3177]		NCoils: 0.09 (21/224); 0.09 (21/226)	SEG: 0.06 (13/226)	body morphogenesis [GO:0010171]; embryo development ending in birth or egg hatching [GO:0009792]; nematode larval development [GO:0002119]
WBGene00018717|F52H2.5	46.76	2.38	19.65	protein	283 aa	283
WBGene00010988|R03D7.1|metr-1	10.41	0.53	19.64	protein	1249 aa	1249			B12-binding [PF02310.14]; B12-binding_2 [PF02607.12]; Met_synt_B12 [PF02965.12]; Pterin_bind [PF00809.17]; S-methyl_trans [PF02574.11]	5-Methyltetrahydrofolate-Homocysteine methyltransferase [meNOG08869]; Homocysteine S-methyltransferase [KOG1579]; Methionine synthase I (cobalamin-dependent), methyltransferase domain [COG0646]; Methionine synthase I, cobalamin-binding domain [COG1410]; Vitamin B12-dependent methionine synthase [TWOG0026]			SEG: 0.02 (21/1249)	S-adenosylmethionine-homocysteine S-methyltransferase activity [GO:0008898]; cellular metabolic process [GO:0044237]; cobalamin binding [GO:0031419]; intracellular [GO:0005622]; metal ion binding [GO:0046872]; methionine biosynthetic process [GO:0009086]; methionine synthase activity [GO:0008705]; pteridine-containing compound metabolic process [GO:0042558]; secretion by cell [GO:0032940]; zinc i…
WBGene00020027|R12C12.7	226.93	11.61	19.55	protein	212 aa	212				Unnamed protein [LSE3933]		NCoils: 0.10 (21/212)	SEG: 0.22 (46/212)	embryo development ending in birth or egg hatching [GO:0009792]
WBGene00011941|T23B5.4	38.67	1.98	19.53	protein	133-149 aa	149			RF-1 [PF00472.15]	Mitochondrial polypeptide chain release factor [KOG2726]; Translation release factor [meNOG15485]		NCoils: 0.27 (36/133); 0.24 (36/149)		translation release factor activity [GO:0003747]; translational termination [GO:0006415]
WBGene00045407|T07D4.5	52.48	2.7	19.44	protein	142 aa	142				Dosage compensation complex, subunit MLE [KOG0921]		NCoils: 0.15 (21/142)
WBGene00044483|H06H21.11	380.61	19.61	19.41	protein	143 aa	143							SEG: 0.16 (23/143)
WBGene00018702|F52E4.5	0.58	0	19.33	protein	329 aa	329							SEG: 0.04 (12/329)
WBGene00015950|C18A11.4	0.58	0	19.33	protein	190 aa	190								protein binding [GO:0005515]
WBGene00002696|E01A2.4|let-504	177.95	9.23	19.28	protein	504 aa	504			SynMuv_product [PF06047.6]	NFKB activating protein [meNOG03095]; Uncharacterized conserved protein [KOG2812]		NCoils: 0.20 (101/504)	SEG: 0.52 (260/504)	body morphogenesis [GO:0010171]; embryo development ending in birth or egg hatching [GO:0009792]; locomotion [GO:0040011]; negative regulation of vulval development [GO:0040027]; receptor-mediated endocytosis [GO:0006898]
WBGene00013643|Y105C5A.24	12.7	0.66	19.24	protein	478 aa	478			Pkinase [PF00069.20]; Pkinase_Tyr [PF07714.12]	Mitogen-Activated protein kinase kinase kinase [meNOG08324]; Serine/threonine protein kinase [COG0515]; Tyrosine kinase specific for activated (GTP-bound) p21cdc42Hs [KOG0192]			SEG: 0.01 (5/478)	ATP binding [GO:0005524]; protein kinase activity [GO:0004672]; protein phosphorylation [GO:0006468]; transferase activity, transferring phosphorus-containing groups [GO:0016772]
WBGene00004117|F02E9.4|sin-3	813.69	42.3	19.24	protein	1505-1507 aa	1507			PAH [PF02671.16]; Sin3_corepress [PF08295.7]	Histone deacetylase complex, SIN3 component [COG5602]; Histone deacetylase complex, SIN3 component [KOG4204]; SIN3 homolog A, transcription regulator (yeast) protein [meNOG09289]		NCoils: 0.02 (35/1505); 0.02 (35/1507)	SEG: 0.19 (284/1507)	RNA interference [GO:0016246]; cell fate specification [GO:0001708]; embryo development ending in birth or egg hatching [GO:0009792]; locomotion [GO:0040011]; negative regulation of vulval development [GO:0040027]; nucleus [GO:0005634]; protein binding [GO:0005515]; regulation of transcription, DNA-templated [GO:0006355]; tail tip morphogenesis [GO:0045138]; vulval development [GO:0040025]
WBGene00000235|B0464.7|baf-1	1753.4	91.57	19.15	protein	89 aa	89	Housekeeping		BAF [PF02961.9]					DNA binding [GO:0003677]; body morphogenesis [GO:0010171]; chromosome organization [GO:0051276]; chromosome segregation [GO:0007059]; condensed chromosome [GO:0000793]; condensed chromosome, centromeric region [GO:0000779]; cytoplasm [GO:0005737]; double-stranded DNA binding [GO:0003690]; embryo development ending in birth or egg hatching [GO:0009792]; hermaphrodite genitalia development [GO:0040…
WBGene00011154|R09A8.5	2.29	0.12	19.08	protein	208 aa	208					TM(4x)		SEG: 0.08 (16/208)
WBGene00019100|F59B1.8	17.92	0.94	19.06	protein	420 aa	420			APH [PF01636.18]; DUF1679 [PF07914.6]; EcKinase [PF02958.15]	Predicted small molecule kinase [TWOG0192]; Znf_C4 abd HLH domain containing kinases domain-containing protein [euNOG17277]; Znf_C4 abd HLH domain containing kinases domain-containing protein [meNOG19363]	TM(1x)			innate immune response [GO:0045087]; locomotion [GO:0040011]; transferase activity, transferring phosphorus-containing groups [GO:0016772]
WBGene00019221|H20J04.6	0.57	0	19	protein	168 aa	168			DUF778 [PF05608.7]	Transmembrane protein 222 [meNOG01327]; Uncharacterized conserved protein [KOG3150]	TM(2x)
WBGene00011997|T24F1.5	0.57	0	19	protein	64 aa	64					SigP		SEG: 0.19 (12/64)
WBGene00006377|F39H2.4|syp-3	207.05	10.93	18.94	protein	224 aa	224						NCoils: 0.41 (91/224)		central element [GO:0000801]; chiasma assembly [GO:0051026]; embryo development ending in birth or egg hatching [GO:0009792]; lateral element [GO:0000800]; meiotic chromosome segregation [GO:0045132]; meiotic nuclear division [GO:0007126]; protein binding [GO:0005515]; synaptonemal complex assembly [GO:0007130]
WBGene00021210|Y18H1A.4	17.57	0.93	18.89	protein	220 aa	220			His_Phos_1 [PF00300.17]	Fructose-2,6-bisphosphatase [COG0406]; Predicted phosphoglycerate mutase [KOG3734]
WBGene00011489|T05F1.2	2501.63	132.55	18.87	protein	579 aa	579							SEG: 0.10 (56/579)
WBGene00001599|C55B7.1|glh-2	634.29	33.66	18.84	protein	974 aa	974			DEAD [PF00270.24]; Helicase_C [PF00271.26]; ResIII [PF04851.10]; zf-CCHC [PF00098.18]; zf-CCHC_4 [PF14392.1]				SEG: 0.34 (334/974)	ATP binding [GO:0005524]; JUN kinase binding [GO:0008432]; P granule [GO:0043186]; RNA helicase activity [GO:0003724]; RNA metabolic process [GO:0016070]; apoptotic process [GO:0006915]; germ cell development [GO:0007281]; nucleic acid binding [GO:0003676]; post-embryonic development [GO:0009791]; protein self-association [GO:0043621]; zinc ion binding [GO:0008270]
WBGene00004932|C08A9.1|sod-3	28.21	1.5	18.81	protein	218 aa	218			Sod_Fe_C [PF02777.13]; Sod_Fe_N [PF00081.17]					axon extension [GO:0048675]; determination of adult lifespan [GO:0008340]; metal ion binding [GO:0046872]; mitochondrial respiratory chain supercomplex [GO:0097249]; mitochondrion [GO:0005739]; nematode larval development [GO:0002119]; oxidation-reduction process [GO:0055114]; superoxide dismutase activity [GO:0004784]; superoxide metabolic process [GO:0006801]
WBGene00016741|C48B6.3	54.71	2.91	18.8	protein	206 aa	206			DUF4588 [PF15251.1]				SEG: 0.12 (24/206)	nematode larval development [GO:0002119]; receptor-mediated endocytosis [GO:0006898]; reproduction [GO:0000003]
WBGene00015160|B0361.6	186.61	9.94	18.77	protein	378 aa	378			Methyltrn_RNA_3 [PF02598.12]	Uncharacterized conserved protein [COG2106]; Uncharacterized conserved protein [KOG3925]		NCoils: 0.07 (28/378)	SEG: 0.11 (42/378)	embryo development ending in birth or egg hatching [GO:0009792]; nematode larval development [GO:0002119]; receptor-mediated endocytosis [GO:0006898]
WBGene00006701|C35B1.1|ubc-1	2.44	0.13	18.77	protein	192 aa	192			Prok-E2_B [PF14461.1]; UQ_con [PF00179.21]	Ubiquitin-Conjugating enzyme [meNOG01065]; Ubiquitin-protein ligase [COG5078]; Ubiquitin-protein ligase [KOG0419]		NCoils: 0.11 (21/192)		DNA repair [GO:0006281]; acid-amino acid ligase activity [GO:0016881]; damaged DNA binding [GO:0003684]; nematode larval development [GO:0002119]; protein ubiquitination [GO:0016567]; reproduction [GO:0000003]; ubiquitin conjugating enzyme activity [GO:0061631]; ubiquitin conjugating enzyme complex [GO:0031371]; ubiquitin protein ligase binding [GO:0031625]
WBGene00009575|F40F8.1	295.69	15.82	18.69	protein	191 aa	191			AAA_17 [PF13207.1]; AAA_18 [PF13238.1]; AAA_33 [PF13671.1]; ADK [PF00406.17]	Adenylate kinase and related kinases [COG0563]; UMP-CMP kinase [meNOG04534]; Uridylate kinase/adenylate kinase [KOG3079]				ATP binding [GO:0005524]; UDP biosynthetic process [GO:0006225]; UMP kinase activity [GO:0033862]; embryo development ending in birth or egg hatching [GO:0009792]; nematode larval development [GO:0002119]; nucleobase-containing compound kinase activity [GO:0019205]; nucleobase-containing compound metabolic process [GO:0006139]; nucleotide kinase activity [GO:0019201]; nucleotide phosphorylation […
WBGene00003961|C07G1.3|pct-1	353.9	18.98	18.65	protein; ncRNA	577-667 aa	667	Housekeeping		Kinase-like [PF14531.1]; Pkinase [PF00069.20]; Pkinase_Tyr [PF07714.12]				SEG: 0.12 (78/667)	ATP binding [GO:0005524]; axon [GO:0030424]; dendrite [GO:0030425]; protein kinase activity [GO:0004672]; protein phosphorylation [GO:0006468]; transferase activity, transferring phosphorus-containing groups [GO:0016772]
WBGene00020298|T07A9.10	88.09	4.74	18.58	protein	562 aa	562			Sec1 [PF00995.18]	Proteins involved in synaptic transmission and general secretion, Sec1 family [COG5158]; Syntaxin-Binding protein [meNOG09966]; Vesicle trafficking protein Sec1 [KOG1300]				vesicle docking involved in exocytosis [GO:0006904]; vesicle-mediated transport [GO:0016192]
WBGene00011216|R10E11.3|usp-46	9.82	0.53	18.53	protein	414-426 aa	426			UCH [PF00443.24]; UCH_1 [PF13423.1]	Ubiquitin carboxyl-terminal hydrolase [COG5077]; Ubiquitin specific peptidase [meNOG06646]; Ubiquitin-specific protease [KOG1864]				cell body [GO:0044297]; cytoplasm [GO:0005737]; endosome [GO:0005768]; ionotropic glutamate receptor binding [GO:0035255]; negative regulation of vulval development [GO:0040027]; protein deubiquitination involved in ubiquitin-dependent protein catabolic process [GO:0071947]; regulation of alpha-amino-3-hydroxy-5-methyl-4-isoxazole propionate selective glutamate receptor activity [GO:2000311]; ubi…
WBGene00018390|F43E2.1	0.74	0.04	18.5	protein	467 aa	467				S-M checkpoint control protein CID1 and related nucleotidyltransferases [KOG2277]			SEG: 0.07 (31/467)	embryo development ending in birth or egg hatching [GO:0009792]; reproduction [GO:0000003]
WBGene00007534|C12D8.1	156.09	8.46	18.45	protein; ncRNA	548-611 aa	611			DUF1897 [PF09005.5]; KH_1 [PF00013.24]; KH_2 [PF07650.12]; KH_3 [PF13014.1]; KH_4 [PF13083.1]	Far upstream element (FUSE) binding protein [meNOG03102]; K-homology type RNA binding proteins [KOG1676]			SEG: 0.25 (138/548)	RNA binding [GO:0003723]; RNA interference [GO:0016246]
WBGene00001978|R13H4.4|hmp-1	286.2	15.52	18.44	protein	65-930 aa	930	Housekeeping		Vinculin [PF01044.14]	Alpha-catenin [KOG3681]; Catenin (cadherin-associated protein), alpha [meNOG00191]		NCoils: 0.03 (28/927); 0.03 (28/930); 0.03 (28/883); 0.03 (28/883); 0.03 (28/863)	SEG: 0.03 (25/930)	actin cytoskeleton [GO:0015629]; actin filament binding [GO:0051015]; apical junction complex [GO:0043296]; beta-catenin binding [GO:0008013]; cadherin binding [GO:0045296]; cell adhesion [GO:0007155]; cell migration [GO:0016477]; cell migration involved in gastrulation [GO:0042074]; cell-cell adherens junction [GO:0005913]; cytoskeletal anchoring at plasma membrane [GO:0007016]; embryo developme…
WBGene00012294|W06A7.5|nspa-8	0.55	0	18.33	protein	34 aa	34				Unnamed protein [LSE0870]	SigP
WBGene00007616|C15H11.8|rpoa-12	280.3	15.31	18.31	protein	119 aa	119			TFIIS_C [PF01096.13]	DNA-directed RNA polymerase, subunit M/Transcription elongation factor TFIIS [COG1594]; Dna-Directed RNA polymerase I subunit RPA12 (Zinc ribbon domain-containing protein 1) [meNOG16290]; RNA polymerase I transcription factor TFIIS, subunit A12.2\/RPA12 [KOG2907]				DNA binding [GO:0003677]; DNA-directed RNA polymerase activity [GO:0003899]; embryo development ending in birth or egg hatching [GO:0009792]; nematode larval development [GO:0002119]; nucleic acid binding [GO:0003676]; receptor-mediated endocytosis [GO:0006898]; reproduction [GO:0000003]; transcription, DNA-templated [GO:0006351]; zinc ion binding [GO:0008270]
WBGene00043057|M142.8	212.43	11.61	18.3	protein	32-218 aa	218			N6-adenineMlase [PF10237.4]	N-6 adenine-specific DNA methyltransferase 2 [meNOG09835]; Uncharacterized conserved protein [KOG3350]
WBGene00016493|C37A2.7	1057.83	58.04	18.23	protein	107 aa	107	Housekeeping		Ribosomal_60s [PF00428.14]	60S acidic ribosomal protein P2 [KOG3449]; Ribosomal protein [meNOG19079]	SigP		SEG: 0.43 (46/107)	embryo development ending in birth or egg hatching [GO:0009792]; intracellular [GO:0005622]; reproduction [GO:0000003]; ribosome [GO:0005840]; structural constituent of ribosome [GO:0003735]; translational elongation [GO:0006414]
WBGene00017162|F01F1.7|ddx-23	28.43	1.56	18.22	protein	730 aa	730			DEAD [PF00270.24]; Helicase_C [PF00271.26]	DEAD (Asp-Glu-Ala-Asp) box polypeptide [meNOG03299]; Superfamily II DNA and RNA helicases [COG0513]; U5 snRNP-like RNA helicase subunit [KOG0333]		NCoils: 0.08 (59/730)	SEG: 0.19 (137/730)	ATP binding [GO:0005524]; developmental growth [GO:0048589]; embryo development ending in birth or egg hatching [GO:0009792]; embryonic body morphogenesis [GO:0010172]; germ cell development [GO:0007281]; hermaphrodite genitalia development [GO:0040035]; hermaphrodite germ-line sex determination [GO:0040021]; locomotion [GO:0040011]; nematode larval development [GO:0002119]; nucleic acid binding …
WBGene00077543|F27D4.8	21.28	1.17	18.19	protein	84 aa	84					TM(2x)
WBGene00023422|F43C1.6|mrpl-21	194.05	10.71	18.12	protein	171 aa	171			Ribosomal_L21p [PF00829.16]	Mitochondrial ribosomal protein L21 [meNOG10977]; Mitochondrial/chloroplast ribosomal L21 protein [KOG1686]	SigP		SEG: 0.22 (37/171)	ribosome [GO:0005840]
WBGene00011761|T13H5.8	14.99	0.83	18.06	protein	566 aa	566			CLPTM1 [PF05602.7]	Protein involved in regulation of T cell differentiation in thymus [meNOG00279]; Transmembrane protein [KOG2489]	TM(5x)		SEG: 0.08 (45/566)
WBGene00017978|F32B5.4	4.51	0.25	18.04	protein	96 aa	96					SigP		SEG: 0.78 (75/96)
WBGene00001235|Y41C4A.10|elb-1	479.06	26.58	18.02	protein	118 aa	118	Housekeeping			RNA polymerase II transcription elongation factor Elongin/SIII, subunit elongin B [KOG4495]; Transcription elongation factor B (SIII), polypeptide 2 [meNOG16338]				body morphogenesis [GO:0010171]; embryo development ending in birth or egg hatching [GO:0009792]; hermaphrodite genitalia development [GO:0040035]; locomotion [GO:0040011]; nematode larval development [GO:0002119]; oviposition [GO:0018991]; protein domain specific binding [GO:0019904]; reproduction [GO:0000003]
WBGene00019013|F57C9.7|tofu-4	0.54	0	18	protein	412 aa	412							SEG: 0.10 (41/412)
WBGene00003791|F07A11.3|npp-5	123.46	6.86	18	protein	813 aa	813				Nuclear pore complex protein [meNOG12293]; Nuclear pore complex, rNup107 component (sc Nup84) [KOG1964]		NCoils: 0.03 (21/813)	SEG: 0.07 (58/813)	embryo development ending in birth or egg hatching [GO:0009792]; nuclear pore [GO:0005643]; transport [GO:0006810]
WBGene00002583|B0261.2|let-363	1.26	0.07	18	protein	2692-2695 aa	2695			DUF3385 [PF11865.3]; FAT [PF02259.18]; FATC [PF02260.15]; HEAT [PF02985.17]; HEAT_2 [PF13646.1]; PI3_PI4_kinase [PF00454.22]; Rapamycin_bind [PF08771.6]	DNA-dependent protein kinase [KOG0891]; Mechanistic target of rapamycin (serine/threonine kinase) [meNOG00245]; Phosphatidylinositol kinase and protein kinases of the PI-3 kinase family [COG5032]			SEG: 0.04 (100/2695)	1-phosphatidylinositol-3-kinase activity [GO:0016303]; TOR signaling [GO:0031929]; binding [GO:0005488]; box C/D snoRNP assembly [GO:0000492]; cytoplasm [GO:0005737]; dauer entry [GO:0043053]; determination of adult lifespan [GO:0008340]; drug binding [GO:0008144]; embryo development ending in birth or egg hatching [GO:0009792]; gonad development [GO:0008406]; growth [GO:0040007]; lipid metabolic…
WBGene00002076|R06A4.4|imb-2	136.45	7.6	17.95	protein	419-883 aa	883			Cnd1 [PF12717.2]; HEAT [PF02985.17]; HEAT_2 [PF13646.1]; HEAT_EZ [PF13513.1]; IBN_N [PF03810.14]; Vac14_Fab1_bd [PF12755.2]	Functions in nuclear protein import as nuclear transport receptor. Serves as receptor for nuclear localization signals (NLS) in cargo substrates. Is thought to mediate docking of the importin/substrate complex to the nuclear pore complex through binding to nucleoporin and the complex is subsequently translocated through the pore by an energy requiring, Ran-dependent mechanism. At the nucleoplasmi…			SEG: 0.05 (46/883)	RNA interference [GO:0016246]; Ran GTPase binding [GO:0008536]; binding [GO:0005488]; body morphogenesis [GO:0010171]; embryo development ending in birth or egg hatching [GO:0009792]; intracellular protein transport [GO:0006886]; locomotion [GO:0040011]; nematode larval development [GO:0002119]; receptor-mediated endocytosis [GO:0006898]; reproduction [GO:0000003]
WBGene00011498|T05G5.1	70.14	3.91	17.94	protein	179-411 aa	411					SigP+TM(1x); TM(1x)	NCoils: 0.25 (102/411)	SEG: 0.36 (146/411)
WBGene00015701|C11D2.3	4.84	0.27	17.93	protein	245 aa	245						NCoils: 0.11 (28/245)	SEG: 0.08 (20/245)
WBGene00012097|T27E9.7|abcf-2	58.26	3.25	17.93	protein	622 aa	622			AAA_15 [PF13175.1]; AAA_17 [PF13207.1]; AAA_21 [PF13304.1]; AAA_22 [PF13401.1]; AAA_29 [PF13555.1]; AAA_33 [PF13671.1]; ABC_tran [PF00005.22]; ABC_tran_2 [PF12848.2]; MMR_HSR1 [PF01926.18]; Miro [PF08477.8]; SMC_N [PF02463.14]	ATPase components of ABC transporters with duplicated ATPase domains [COG0488]; Atp-Binding cassette, sub-family F (GCN20), member 2 protein [meNOG05251]; Predicted transporter (ABC superfamily) [KOG0927]		NCoils: 0.04 (25/622)	SEG: 0.03 (21/622)	ATP binding [GO:0005524]; ATPase activity [GO:0016887]
WBGene00001601|T12F5.3|glh-4	227.87	12.75	17.87	protein	1156 aa	1156			DEAD [PF00270.24]; Helicase_C [PF00271.26]; zf-CCHC [PF00098.18]; zf-CCHC_3 [PF13917.1]	ATP-dependent RNA helicase [KOG0335]; Arginine methyltransferase-interacting protein, contains RING Zn-finger [COG5082]; Superfamily II DNA and RNA helicases [COG0513]			SEG: 0.22 (255/1156)	ATP binding [GO:0005524]; JUN kinase binding [GO:0008432]; P granule [GO:0043186]; RNA helicase activity [GO:0003724]; cytoplasm [GO:0005737]; gamete generation [GO:0007276]; nucleic acid binding [GO:0003676]; regulation of cell proliferation [GO:0042127]; zinc ion binding [GO:0008270]
WBGene00004494|K02B2.5|rps-25	8801.26	494.7	17.79	protein	117 aa	117	Housekeeping		Ribosomal_S25 [PF03297.10]	40S ribosomal protein S25 [KOG1767]; Ribosomal protein S25 [COG4901]; Ribosomal protein S25 [meNOG00615]			SEG: 0.29 (34/117)	embryo development ending in birth or egg hatching [GO:0009792]
WBGene00021248|Y22D7AL.10	65.34	3.68	17.76	protein	108 aa	108	Housekeeping		Cpn10 [PF00166.16]	Co-chaperonin GroES (HSP10) [COG0234]; Heat shock protein [meNOG17753]; Mitochondrial chaperonin [KOG1641]				cytoplasm [GO:0005737]; embryo development ending in birth or egg hatching [GO:0009792]; protein folding [GO:0006457]
WBGene00011604|T08A11.1	3.55	0.2	17.75	protein	1872 aa	1872			DUF3608 [PF12257.3]	DEP domain containing 5 protein [meNOG01098]; Uncharacterized conserved protein, contains DEP domain [KOG3572]			SEG: 0.07 (122/1872)	intracellular signal transduction [GO:0035556]
WBGene00022357|Y92C3B.1|kbp-4	11.51	0.65	17.71	protein	97 aa	97						NCoils: 0.43 (42/97)		embryo development ending in birth or egg hatching [GO:0009792]; hermaphrodite genitalia development [GO:0040035]; nematode larval development [GO:0002119]; reproduction [GO:0000003]
WBGene00011583|T07D10.3	21.78	1.23	17.71	protein	377 aa	377				Unnamed protein [LSE4069]
WBGene00016609|C43E11.12	464.48	26.28	17.67	protein	167-184 aa	184			TFIIIC_sub6 [PF10419.4]	Predicted Golgi transport complex 1 protein [KOG2211]			SEG: 0.28 (46/167)
WBGene00016321|C32E8.3	0.53	0	17.67	protein	180 aa	180			p25-alpha [PF05517.7]	Putative signal transduction protein p25 [KOG4070]; Tubulin polymerization-promoting protein [meNOG10023]			SEG: 0.06 (10/180)	nematode larval development [GO:0002119]; reproduction [GO:0000003]
WBGene00015194|B0432.13	32.63	1.85	17.64	protein	451 aa	451			zf-C3HC4 [PF00097.20]; zf-C3HC4_2 [PF13923.1]; zf-C3HC4_3 [PF13920.1]; zf-RING_2 [PF13639.1]; zf-RING_5 [PF14634.1]; zf-rbx1 [PF12678.2]	Predicted E3 ubiquitin ligase [KOG0827]; TRAF interacting protein [meNOG10574]; TatD-related DNase [KOG3020]		NCoils: 0.16 (70/451)	SEG: 0.05 (23/451)	positive regulation of multicellular organism growth [GO:0040018]; protein binding [GO:0005515]; zinc ion binding [GO:0008270]
WBGene00020068|R13F6.10|cra-1	81	4.61	17.57	protein	958 aa	958			NatB_MDM20 [PF09797.4]	Mitochondrial inheritance and actin cytoskeleton organization protein [KOG2053]; N(Alpha)-Acetyltransferase 25, NatB auxiliary subunit [meNOG07649]		NCoils: 0.02 (21/958)	SEG: 0.01 (10/958)	embryo development ending in birth or egg hatching [GO:0009792]; oogenesis [GO:0048477]; protein binding [GO:0005515]; reproduction [GO:0000003]
WBGene00007110|B0035.11|leo-1	441.48	25.17	17.54	protein	430 aa	430			Leo1 [PF04004.8]	Leo1, Paf1/RNA polymerase II complex component, homolog (S. cerevisiae) [meNOG01833]; Uncharacterized conserved protein [KOG2428]			SEG: 0.17 (74/430)	body morphogenesis [GO:0010171]; embryo development ending in birth or egg hatching [GO:0009792]; hermaphrodite genitalia development [GO:0040035]; locomotion [GO:0040011]; nematode larval development [GO:0002119]; positive regulation of multicellular organism growth [GO:0040018]; receptor-mediated endocytosis [GO:0006898]; reproduction [GO:0000003]
WBGene00016412|C34E10.11|mrps-26	248.46	14.17	17.53	protein	255 aa	255			MRP-S26 [PF14943.1]	Uncharacterized conserved protein [KOG4691]		NCoils: 0.24 (62/255)	SEG: 0.14 (35/255)	embryo development ending in birth or egg hatching [GO:0009792]; mitochondrial small ribosomal subunit [GO:0005763]
WBGene00007541|C12D8.14|fipr-4	2.98	0.17	17.53	protein	73 aa	73					SigP		SEG: 0.58 (42/73)
WBGene00008948|F19B6.1	84.99	4.85	17.52	protein	145-569 aa	569			AAA_17 [PF13207.1]; AAA_18 [PF13238.1]; PRK [PF00485.13]; UPRTase [PF14681.1]	Armadillo/beta-Catenin\/plakoglobin [KOG4203]; Uracil phosphoribosyltransferase [COG0035]; Uridine kinase [COG0572]; Uridine kinase [meNOG08134]			SEG: 0.02 (12/569)	ATP binding [GO:0005524]; determination of adult lifespan [GO:0008340]; hermaphrodite genitalia development [GO:0040035]; kinase activity [GO:0016301]; metabolic process [GO:0008152]; reproduction [GO:0000003]
WBGene00008750|F13E9.1	29.02	1.66	17.48	protein	497 aa	497			LRR_1 [PF00560.28]; LRR_4 [PF12799.2]; LRR_6 [PF13516.1]; LRR_8 [PF13855.1]; LRR_9 [PF14580.1]; PX [PF00787.19]	Intermediate filament-like protein, sorting nexins, and related proteins containing PX (PhoX) domain(s) [KOG2101]; Leucine-rich repeat (LRR) protein [COG4886]; Nischarin protein [meNOG04725]; Nischarin, modulator of integrin alpha5 subunit action [KOG1259]		NCoils: 0.06 (28/497)	SEG: 0.06 (31/497)	phosphatidylinositol binding [GO:0035091]; protein binding [GO:0005515]
WBGene00011061|R06C7.1|wago-1	1500.69	85.9	17.47	protein	945 aa	945			PAZ [PF02170.17]; Piwi [PF02171.12]	Translation initiation factor 2C (eIF-2C) and related proteins [KOG1041]			SEG: 0.03 (30/945)	P granule [GO:0043186]; nucleic acid binding [GO:0003676]; protein binding [GO:0005515]
WBGene00003241|T05C12.6|mig-5	72.36	4.15	17.44	protein	625-672 aa	672			DEP [PF00610.16]; DIX [PF00778.12]; PDZ [PF00595.19]	Dishevelled 3 and related proteins [KOG3571]; Dishevelled, dsh homolog protein [meNOG04983]		NCoils: 0.04 (24/672); 0.04 (24/666); 0.04 (24/625)	SEG: 0.10 (61/625)	Wnt signaling pathway [GO:0016055]; Wnt signaling pathway, planar cell polarity pathway [GO:0060071]; Wnt signaling pathway, regulating spindle positioning [GO:0060069]; asymmetric cell division [GO:0008356]; cell cortex [GO:0005938]; cell fate determination [GO:0001709]; cell fate specification involved in pattern specification [GO:0060573]; cell migration [GO:0016477]; cytoplasm [GO:0005737]; e…
WBGene00017003|D1007.5	177.66	10.21	17.4	protein	402-477 aa	477			Tmp39 [PF10271.4]	Transmembrane protein 39A [meNOG08631]; Uncharacterized conserved protein [KOG3828]	TM(6x); TM(8x)		SEG: 0.05 (21/402)	body morphogenesis [GO:0010171]; lipid storage [GO:0019915]; locomotion [GO:0040011]; positive regulation of multicellular organism growth [GO:0040018]
WBGene00015104|B0280.9	513.96	29.74	17.28	protein	429 aa	429			WD40 [PF00400.27]	UTP18, small subunit (SSU) processome component, homolog [meNOG11033]; WD40 repeat protein [KOG2055]				embryo development ending in birth or egg hatching [GO:0009792]; nematode larval development [GO:0002119]; protein binding [GO:0005515]; receptor-mediated endocytosis [GO:0006898]
WBGene00014250|ZK1307.9	87.02	5.05	17.23	protein	369 aa	369			DUF572 [PF04502.8]	C2C2-type Zn-finger protein [KOG2990]; Coiled-Coil domain containing protein [meNOG13122]; Uncharacterized conserved protein [COG5134]			SEG: 0.18 (66/369)	embryo development ending in birth or egg hatching [GO:0009792]
WBGene00007421|C07H4.1	17.53	1.02	17.19	protein	178-192 aa	192					TM(4x)
WBGene00012184|W01F3.1|mnr-1	87.06	5.07	17.17	protein	476-530 aa	530			DUF2181 [PF10223.4]	Family with sequence similarity 151, member protein [meNOG03469]; Uncharacterized conserved protein [KOG3748]	SigP			dendrite morphogenesis [GO:0048813]; extracellular space [GO:0005615]; plasma membrane [GO:0005886]
WBGene00012351|W09C5.1	1766.15	103.15	17.12	protein	259 aa	259	Housekeeping		Ribosomal_S8e [PF01201.17]	NSA2 ribosome biogenesis homolog (S. cerevisiae) protein [meNOG02196]; Ribosomal protein S8E [COG2007]; Uncharacterized conserved protein related to ribosomal protein S8E [KOG3163]				hermaphrodite genitalia development [GO:0040035]; nucleolus [GO:0005730]; reproduction [GO:0000003]
WBGene00008586|F08G12.2	194.66	11.39	17.09	protein	331 aa	331			WD40 [PF00400.27]	FOG: WD40 repeat [COG2319]; Protein involved in RNA splicing [meNOG04125]; U5 snRNP-specific protein-like factor and related proteins [KOG0265]				protein binding [GO:0005515]
WBGene00007028|C47D12.1|trr-1	159.19	9.32	17.08	protein	4053-4064 aa	4064				Histone acetyltransferase SAGA, TRRAP/TRA1 component, PI-3 kinase superfamily [KOG0889]; Phosphatidylinositol kinase and protein kinases of the PI-3 kinase family [COG5032]; Transformation\/Transcription domain-associated protein [meNOG07444]			SEG: 0.03 (114/4064)	binding [GO:0005488]; body morphogenesis [GO:0010171]; condensed chromosome [GO:0000793]; embryo development ending in birth or egg hatching [GO:0009792]; hermaphrodite genitalia development [GO:0040035]; histone acetyltransferase complex [GO:0000123]; lipid storage [GO:0019915]; locomotion [GO:0040011]; negative regulation of vulval development [GO:0040027]; nematode larval development [GO:00021…
[truncated: 18,630 more rows]
