# Supplementary material for: Nematophagous fungus Arthrobotrys oligospora mimics olfactory cues of sex and food to lure its nematode prey
Source: eLife. 2017 Jan 18;6:e20023. doi: 10.7554/eLife.20023 (PMC5243009; doi:10.7554/eLife.20023)
Supplement: Figure 7—source data 3. — GO terms whose associated genes exhibited a significant excess of high AWC-specificity (i.e., high ratios of AWC/larval RNA-seq expression), against a background set of 5937 genes with minTPM ≥0.1 in at least one AWC RNA-seq data set. For each GO term, a refined p-value was calculated by FUNC. DOI: http://dx.doi.org/10.7554/eLife.20023.013 [file elife-20023-fig7-data3.xlsx]

## Sheet: AWC_minTPM_0.1_2016.02.22.func_
GO_term	p-value
regulation of cell proliferation [GO:0042127]	0.000208756
regulation of meiosis [GO:0040020]	0.000225144
nuclear pore [GO:0005643]	0.00110885
7S RNA binding [GO:0008312]	0.00115434
signal recognition particle [GO:0048500]	0.00129407
SRP-dependent cotranslational protein targeting to membrane [GO:0006614]	0.00133967
spliceosomal complex [GO:0005681]	0.00179351
cyclic nucleotide biosynthetic process [GO:0009190]	0.0026602
structural constituent of nuclear pore [GO:0017056]	0.00309286
apical junction complex [GO:0043296]	0.00375127
glucosidase activity [GO:0015926]	0.00378618
G-protein coupled receptor activity [GO:0004930]	0.0041471
phosphorus-oxygen lyase activity [GO:0016849]	0.00441698
olfactory learning [GO:0008355]	0.00596798
protein insertion into membrane [GO:0051205]	0.00637657
lipid biosynthetic process [GO:0008610]	0.00744955
nucleic acid binding [GO:0003676]	0.00757156
