# Supplementary material for: Nematophagous fungus Arthrobotrys oligospora mimics olfactory cues of sex and food to lure its nematode prey
Source: eLife. 2017 Jan 18;6:e20023. doi: 10.7554/eLife.20023 (PMC5243009; doi:10.7554/eLife.20023)
Supplement: Figure 7—source data 4. — These data are according to either our newer RNA-seq analysis (using all our data and newer analytical methods) or our older RNA-seq analysis (using our nine-cell pooled data and older analytical methods). The Excel file contains three sheets of data. The first data sheet provides a comparison between GPCR genes identified as expressed in AWC by the newer analysis, versus those identified by the older analysis. Data columns are as follows. Gene: a given predicted protein-coding gene in the C. elegans genome. All further data columns are pertinent to that particular gene. AWC.TPM.new: expression values in AWC for that gene from our newer RNA-seq analysis (Figure 7—source data 1), in units of TPM. AWC.RPKM.old: expression values in AWC for that gene from our older RNA-seq analysis (Figure 7—source data 2), in units of RPKM. Pfam-A: predicted domains from the annotated (Pfam-A) subdivision of PFAM 27 with an E-value of ≤10–5(Finn et al., 2014). DOI: http://dx.doi.org/10.7554/eLife.20023.014 [file elife-20023-fig7-data4.xlsx]

## Sheet: AWC, all data
Gene	AWC.TPM.new	AWC.RPKM.old	Pfam-A
WBGene00001052|F15A8.5|dop-1	4.57	3.24	7tm_1 [PF00001.16]
WBGene00001053|K09G1.4|dop-2	0.12		7TM_GPCR_Srsx [PF10320.4]; 7TM_GPCR_Srv [PF10323.4]; 7TM_GPCR_Srw [PF10324.4]; 7TM_GPCR_Srx [PF10328.4]; 7tm_1 [PF00001.16]
WBGene00001175|C46F4.1|egl-6	0.11		7TM_GPCR_Srw [PF10324.4]; 7tm_1 [PF00001.16]
WBGene00001518|F47D12.1|gar-2	5.36	11.97	7TM_GPCR_Srsx [PF10320.4]; 7tm_1 [PF00001.16]
WBGene00002251|B0457.1|lat-1	5.18	16.61	7tm_2 [PF00002.19]; DUF3497 [PF12003.3]; GPS [PF01825.16]; Gal_Lectin [PF02140.13]; HRM [PF02793.17]
WBGene00003808|T05A1.1|npr-2	0.96	0.44	7TM_GPCR_Srsx [PF10320.4]; 7tm_1 [PF00001.16]
WBGene00003856|C53B7.5|odr-10	0.17	0.1	7TM_GPCR_Srd [PF10317.4]; 7TM_GPCR_Srh [PF10318.4]; 7TM_GPCR_Sri [PF10327.4]; 7TM_GPCR_Srj [PF10319.4]; 7TM_GPCR_Str [PF10326.4]
WBGene00004777|C02D4.2|ser-2	2.53	2.21	7TM_GPCR_Srsx [PF10320.4]; 7tm_1 [PF00001.16]
WBGene00004779|Y22D7AR.13|ser-4		0.22	7tm_1 [PF00001.16]
WBGene00005101|Y40H7A.5|srd-23	0.41	0.57	7TM_GPCR_Srd [PF10317.4]; 7TM_GPCR_Str [PF10326.4]
WBGene00005110|T19H12.5|srd-32	2.91	1.84	7TM_GPCR_Srd [PF10317.4]; 7TM_GPCR_Srh [PF10318.4]; 7TM_GPCR_Srj [PF10319.4]; 7TM_GPCR_Str [PF10326.4]
WBGene00005113|R186.2|srd-35		0.96	7TM_GPCR_Srd [PF10317.4]; 7TM_GPCR_Str [PF10326.4]
WBGene00005251|ZC404.5|srh-28		0.11	7TM_GPCR_Srh [PF10318.4]; 7TM_GPCR_Sri [PF10327.4]
WBGene00005270|T03F7.4|srh-47	1.85	1.65	7TM_GPCR_Srd [PF10317.4]; 7TM_GPCR_Srh [PF10318.4]; 7TM_GPCR_Sri [PF10327.4]; 7TM_GPCR_Srj [PF10319.4]; 7TM_GPCR_Str [PF10326.4]
WBGene00005321|F40D4.11|srh-102	52.03	55.33	7TM_GPCR_Srh [PF10318.4]; 7TM_GPCR_Sri [PF10327.4]; 7TM_GPCR_Str [PF10326.4]
WBGene00005448|F37B4.6|srh-241	0.27		7TM_GPCR_Srh [PF10318.4]; 7TM_GPCR_Sri [PF10327.4]
WBGene00005526|M01G12.1|sri-14		0.11	7TM_GPCR_Srd [PF10317.4]; 7TM_GPCR_Srh [PF10318.4]; 7TM_GPCR_Sri [PF10327.4]; 7TM_GPCR_Str [PF10326.4]
WBGene00005530|Y22F5A.2|sri-18		0.32	7TM_GPCR_Srh [PF10318.4]; 7TM_GPCR_Sri [PF10327.4]
WBGene00005532|AC3.1|sri-20	36.67	47.4	7TM_GPCR_Srd [PF10317.4]; 7TM_GPCR_Srh [PF10318.4]; 7TM_GPCR_Sri [PF10327.4]
WBGene00005703|R07B5.3|sru-40	4.03		7TM_GPCR_Sru [PF10322.4]
WBGene00005726|Y105C5B.6|srv-15	0.22		7TM_GPCR_Srh [PF10318.4]; 7TM_GPCR_Srv [PF10323.4]; Srg [PF02118.16]
WBGene00005832|C25F9.1|srw-85	0.31		7TM_GPCR_Srw [PF10324.4]
WBGene00005987|T01D3.4|srx-96		46.27	7TM_GPCR_Srx [PF10328.4]
WBGene00006016|F32H5.6|srx-125	0.69		7TM_GPCR_Srx [PF10328.4]
WBGene00006165|F59B1.1|str-114		0.32	7TM_GPCR_Srd [PF10317.4]; 7TM_GPCR_Srh [PF10318.4]; 7TM_GPCR_Srj [PF10319.4]; 7TM_GPCR_Str [PF10326.4]
WBGene00006180|C09H5.6|str-131		0.11	7TM_GPCR_Srd [PF10317.4]; 7TM_GPCR_Srh [PF10318.4]; 7TM_GPCR_Sri [PF10327.4]; 7TM_GPCR_Srj [PF10319.4]; 7TM_GPCR_Str [PF10326.4]
WBGene00006201|Y9C9A.10|str-155		0.11	7TM_GPCR_Srd [PF10317.4]; 7TM_GPCR_Srh [PF10318.4]; 7TM_GPCR_Sri [PF10327.4]; 7TM_GPCR_Srj [PF10319.4]; 7TM_GPCR_Str [PF10326.4]
WBGene00006283|C01B4.1|str-257		0.1	7TM_GPCR_Srd [PF10317.4]; 7TM_GPCR_Srh [PF10318.4]; 7TM_GPCR_Srj [PF10319.4]; 7TM_GPCR_Str [PF10326.4]
WBGene00006576|C38C10.1|tkr-1		0.5	7TM_GPCR_Srsx [PF10320.4]; 7TM_GPCR_Srx [PF10328.4]; 7tm_1 [PF00001.16]
WBGene00007614|C15H11.2|gnrr-2	18.56	34.3	7tm_1 [PF00001.16]
WBGene00007635|C16D6.2|npr-4	0.1		7TM_GPCR_Srsx [PF10320.4]; 7tm_1 [PF00001.16]
WBGene00008065|C43C3.2|npr-18	0.13		7tm_1 [PF00001.16]
WBGene00008247|C51E3.1|srsx-26	6.18	4.46	7TM_GPCR_Srsx [PF10320.4]; 7tm_1 [PF00001.16]
WBGene00008248|C51E3.2|srsx-27	12.11	0.67	7TM_GPCR_Srsx [PF10320.4]; 7tm_1 [PF00001.16]
WBGene00008342|C56A3.3|frpr-5	0.12		7TM_GPCR_Srw [PF10324.4]; 7tm_1 [PF00001.16]
WBGene00010315|F59B2.13	0.37	0.48	7TM_GPCR_Srw [PF10324.4]; 7tm_1 [PF00001.16]
WBGene00010329|F59D12.1	3.8	3.55	7tm_1 [PF00001.16]
WBGene00010375|H09F14.1	0.36	0.29	7TM_GPCR_Srw [PF10324.4]; 7tm_1 [PF00001.16]
WBGene00010979|R02D5.6	0.16		7TM_GPCR_Srsx [PF10320.4]; Srg [PF02118.16]
WBGene00011382|T02E9.3|dop-5	10.06	17.94	7TM_GPCR_Srsx [PF10320.4]; 7tm_1 [PF00001.16]
WBGene00011745|T13F2.5|sre-4	6.96	1.4	Sre [PF03125.13]
WBGene00011878|T21B4.4|ador-1	3.61	2.31	7tm_1 [PF00001.16]
WBGene00012275|W05B5.2|npr-14	5.01		7tm_1 [PF00001.16]
WBGene00013551|Y75B8A.16	0.43		ABA_GPCR [PF12430.3]; DUF3735 [PF12537.3]
WBGene00014300|D2023.1	0.42		7TM_GPCR_Srab [PF10292.4]; Cyt-b5 [PF00173.23]; Sre [PF03125.13]
WBGene00015214|B0496.5|srtx-1	0.74	0.11	7tm_1 [PF00001.16]
WBGene00015735|C13B9.4|pdfr-1	6.46	7.24	7tm_2 [PF00002.19]; HRM [PF02793.17]
WBGene00015799|C15H9.3		0.23	7TM_GPCR_Srx [PF10328.4]
WBGene00016093|C25E10.3|srsx-34	2.93	2.21	7TM_GPCR_Srsx [PF10320.4]; 7tm_1 [PF00001.16]
WBGene00016428|C35A11.1|dmsr-7	0.24	0.31	7TM_GPCR_Srw [PF10324.4]; 7tm_1 [PF00001.16]
WBGene00016747|C48C5.1|nmur-1	0.23		7tm_1 [PF00001.16]
WBGene00016842|C50F7.1|npr-35		0.66	7TM_GPCR_Srsx [PF10320.4]; 7tm_1 [PF00001.16]
WBGene00016925|C54F6.7|srb-18	2.69	1.99	7TM_GPCR_Sra [PF02117.11]; 7TM_GPCR_Srab [PF10292.4]
WBGene00017615|F20A1.3|srsx-32	0.36	0.24	7TM_GPCR_Srsx [PF10320.4]
WBGene00019444|K06C4.8|frpr-11		0.11	7TM_GPCR_Srw [PF10324.4]; 7tm_1 [PF00001.16]
WBGene00020023|R12C12.3|frpr-16	12.41	3.01	7TM_GPCR_Srw [PF10324.4]; 7tm_1 [PF00001.16]
WBGene00020069|R13H7.2	0.11		7TM_GPCR_Srw [PF10324.4]; 7tm_1 [PF00001.16]
WBGene00020506|T14E8.3|dop-3	0.59	0.44	7TM_GPCR_Srsx [PF10320.4]; 7TM_GPCR_Srv [PF10323.4]; 7tm_1 [PF00001.16]
WBGene00020689|T22D1.12|npr-12		0.1	7TM_GPCR_Srsx [PF10320.4]; 7tm_1 [PF00001.16]
WBGene00021439|Y39A3B.5|ckr-2	0.13		7TM_GPCR_Srsx [PF10320.4]; 7TM_GPCR_Srw [PF10324.4]; 7tm_1 [PF00001.16]
WBGene00021897|Y54G2A.35|ser-6	1.28	1.84	7TM_GPCR_Srsx [PF10320.4]; 7TM_GPCR_Srx [PF10328.4]; 7tm_1 [PF00001.16]
WBGene00022584|ZC266.1	2.32	1.2	7tm_1 [PF00001.16]
WBGene00044004|C24A8.6	1.74	0.9	7tm_1 [PF00001.16]

## Sheet: AWC, new data
Gene	AWC	larvae	AWC/larvae	AWC.vs.larvae_padj	AWC_minTPM	larvae_minTPM	AWC_cell_1_TPM	AWC_cell_1_minTPM	AWC_cell_2_TPM	AWC_cell_2_minTPM	AWC_cell_3_TPM	AWC_cell_3_minTPM	AWC_cell_4_TPM	AWC_cell_4_minTPM	AWC_cell_5_TPM	AWC_cell_5_minTPM	Coding	Prot_size	Max_prot_size	Housekeeping	7TM_GPCRs	Pfam-A	eggNOG	Phobius	NCoils	Psegs	GO_term
WBGene00005321|F40D4.11|srh-102	52.03	0.05	1040.6	4.96272e-05	48.4931	1.60649e-06	1.8	0.211285	138.24	122.778	1.02	0.108254	50.27	41.4855	23.01	18.2254	protein	352 aa	352		7TM_GPCRs	7TM_GPCR_Srh [PF10318.4]; 7TM_GPCR_Sri [PF10327.4]; 7TM_GPCR_Str [PF10326.4]	Predicted olfactory G-protein coupled receptor [LSE0262]	TM(7x)		SEG: 0.03 (10/352)
WBGene00005532|AC3.1|sri-20	36.67	0.19	193	0.00152779	33.7695	0.0213349	247	219.327	2.13	0.628699	1.52	0.310806	0.23	1.23181e-05	0.16	1.69578e-06	protein	355 aa	355		7TM_GPCRs	7TM_GPCR_Srd [PF10317.4]; 7TM_GPCR_Srh [PF10318.4]; 7TM_GPCR_Sri [PF10327.4]		TM(7x)		SEG: 0.10 (35/355)
WBGene00010329|F59D12.1	3.8	0.03	126.67	0.00731346	3.11492	1.03946e-06	33.67	26.2106	0.31	0.00206094	0.29	0.00120803	0.14	1.25711e-05	0.09	2.78849e-06	protein	318 aa	318		7TM_GPCRs	7tm_1 [PF00001.16]	FOG: 7 transmembrane receptor [KOG3656]; G protein-coupled receptor [meNOG07904]	TM(7x)		SEG: 0.13 (40/318)	G-protein coupled receptor activity [GO:0004930]; G-protein coupled receptor signaling pathway [GO:0007186]; integral component of membrane [GO:0016021]; locomotion [GO:0040011]
WBGene00012275|W05B5.2|npr-14	5.01	0.04	125.25		4.25009	2.47852e-06	21.11	15.7557	0.13	1.61304e-06	0.26	3.91609e-05	0.12	1.65096e-06	0.08	1.46914e-06	protein	342 aa	342		7TM_GPCRs	7tm_1 [PF00001.16]	FOG: 7 transmembrane receptor [KOG3656]; Orexin receptor [meNOG00174]	TM(7x)		SEG: 0.05 (17/342)	G-protein coupled receptor activity [GO:0004930]; G-protein coupled receptor signaling pathway [GO:0007186]; dauer entry [GO:0043053]; integral component of membrane [GO:0016021]
WBGene00005110|T19H12.5|srd-32	2.91	0.03	97		2.24259	1.212e-06	30.04	22.6017	0.19	1.4155e-05	0.36	0.00236183	0.17	4.81539e-06	0.11	3.87143e-07	protein	339 aa	339		7TM_GPCRs	7TM_GPCR_Srd [PF10317.4]; 7TM_GPCR_Srh [PF10318.4]; 7TM_GPCR_Srj [PF10319.4]; 7TM_GPCR_Str [PF10326.4]	Chemoreceptor/7TM receptor [LSE0147]	TM(7x)		SEG: 0.07 (24/339)
WBGene00008247|C51E3.1|srsx-26	6.18	0.07	88.29		4.73411	7.09368e-07	61.07	44.968	0.84	0.00767188	1.18	0.0587783	0.36	2.31488e-06	0.25	7.15626e-06	protein	215 aa	215		7TM_GPCRs	7TM_GPCR_Srsx [PF10320.4]; 7tm_1 [PF00001.16]	GABA receptor [KOG3642]; Olfactory receptor [meNOG16002]	TM(5x)			integral component of membrane [GO:0016021]
WBGene00007614|C15H11.2|gnrr-2	18.56	0.23	80.7	0.00230033	16.4346	0.0352947	0.86	0.0052172	19.53	14.0143	3.48	1.34959	7.42	4.41229	19.57	15.136	protein	257-379 aa	379		7TM_GPCRs	7tm_1 [PF00001.16]	FOG: 7 transmembrane receptor [KOG3656]; Gonadotropin-Releasing hormone receptor [meNOG10757]	TM(4x); TM(7x)		SEG: 0.09 (24/257)	G-protein coupled receptor activity [GO:0004930]; G-protein coupled receptor signaling pathway [GO:0007186]; embryo development ending in birth or egg hatching [GO:0009792]; integral component of membrane [GO:0016021]
WBGene00011878|T21B4.4|ador-1	3.61	0.07	51.57		2.83157	0.000399916	31.94	23.6789	0.83	0.0729558	0.39	0.00327035	0.36	0.000655297	0.24	0.00175254	protein	360-362 aa	362		7TM_GPCRs	7tm_1 [PF00001.16]	FOG: 7 transmembrane receptor [KOG3656]; Protein involved in G-protein coupled receptor protein signaling pathway [meNOG00905]	TM(7x)		SEG: 0.03 (11/362)	G-protein coupled receptor activity [GO:0004930]; G-protein coupled receptor signaling pathway [GO:0007186]; integral component of membrane [GO:0016021]; neuropeptide Y receptor activity [GO:0004983]
WBGene00008248|C51E3.2|srsx-27	12.11	0.24	50.46	0.00800823	10.6789	0.0561976	127.74	111.602	0.56	0.0231922	0.54	0.023334	0.16	3.79115e-06	0.11	5.09169e-06	protein	327 aa	327		7TM_GPCRs	7TM_GPCR_Srsx [PF10320.4]; 7tm_1 [PF00001.16]	7-transmembrane receptor [LSE0518]; GABA receptor [KOG3642]	TM(7x)		SEG: 0.11 (37/327)	integral component of membrane [GO:0016021]
WBGene00005270|T03F7.4|srh-47	1.85	0.05	37		1.18159	5.02094e-07	14.88	8.62096	0.29	1.12596e-05	0.27	4.60974e-06	0.25	2.05391e-06	0.17	5.4636e-06	protein	335 aa	335		7TM_GPCRs	7TM_GPCR_Srd [PF10317.4]; 7TM_GPCR_Srh [PF10318.4]; 7TM_GPCR_Sri [PF10327.4]; 7TM_GPCR_Srj [PF10319.4]; 7TM_GPCR_Str [PF10326.4]	Predicted olfactory G-protein coupled receptor [LSE0262]	TM(7x)
WBGene00011382|T02E9.3|dop-5	10.06	0.3	33.53		9.11232	0.139101	84.23	74.8338	0.37	0.0349776	0.27	0.0082325	0.08	1.68242e-06	0.05	2.85098e-06	protein	763 aa	763		7TM_GPCRs	7TM_GPCR_Srsx [PF10320.4]; 7tm_1 [PF00001.16]	FOG: 7 transmembrane receptor [KOG3656]; Protein involved in G-protein coupled receptor protein signaling pathway [meNOG15783]	TM(7x)	NCoils: 0.03 (21/763)	SEG: 0.04 (33/763)	G-protein coupled receptor activity [GO:0004930]; G-protein coupled receptor signaling pathway [GO:0007186]; integral component of membrane [GO:0016021]; reproduction [GO:0000003]
WBGene00016093|C25E10.3|srsx-34	2.93	0.13	22.54	0.00539261	2.34566	0.010806	1.22	0.100502	0.87	0.105415	16.27	12.515	0.52	0.0170734	0.35	0.0105572	protein	299-589 aa	589		7TM_GPCRs	7TM_GPCR_Srsx [PF10320.4]; 7tm_1 [PF00001.16]	7-transmembrane receptor [LSE0518]; GABA receptor [KOG3642]; Predicted transporter/transmembrane protein [KOG2325]	TM(12x); TM(14x); TM(7x)		SEG: 0.08 (39/491)	G-protein coupled receptor activity [GO:0004930]; G-protein coupled receptor signaling pathway [GO:0007186]; integral component of membrane [GO:0016021]
WBGene00001518|F47D12.1|gar-2	5.36	0.24	22.33		4.51422	0.0654104	49.16	40.0684	1.12	0.197667	1.08	0.221785	0.77	0.0849497	0.52	0.0670766	protein	245-667 aa	667		7TM_GPCRs	7TM_GPCR_Srsx [PF10320.4]; 7tm_1 [PF00001.16]	FOG: 7 transmembrane receptor [KOG3656]; G-Protein-Linked acetylcholine receptor [meNOG10855]	TM(1x); TM(5x); TM(6x)	NCoils: 0.06 (35/627); 0.06 (35/614); 0.05 (35/667); 0.10 (35/334)	SEG: 0.13 (87/667)	G-protein coupled acetylcholine receptor activity [GO:0016907]; G-protein coupled receptor activity [GO:0004930]; G-protein coupled receptor signaling pathway [GO:0007186]; integral component of membrane [GO:0016021]; integral component of plasma membrane [GO:0005887]
WBGene00015214|B0496.5|srtx-1	0.74	0.04	18.5		0.397759	3.7576e-06	8.31	4.51299	0.21	1.40002e-05	0.2	8.23946e-08	0.18	8.75248e-07	0.12	1.71511e-06	protein	355 aa	355		7TM_GPCRs	7tm_1 [PF00001.16]		TM(7x)		SEG: 0.03 (12/355)	G-protein coupled receptor activity [GO:0004930]; G-protein coupled receptor signaling pathway [GO:0007186]; integral component of membrane [GO:0016021]
WBGene00021897|Y54G2A.35|ser-6	1.28	0.07	18.29		0.78504	0.0007467	6.42	2.81476	0.41	0.00293416	0.39	0.00333609	0.36	0.00260159	0.24	0.00088428	protein	386-401 aa	401		7TM_GPCRs	7TM_GPCR_Srsx [PF10320.4]; 7TM_GPCR_Srx [PF10328.4]; 7tm_1 [PF00001.16]	FOG: 7 transmembrane receptor [KOG3656]; Octopamine receptor [meNOG15046]	TM(7x)		SEG: 0.09 (35/401)	G-protein coupled receptor activity [GO:0004930]; G-protein coupled receptor signaling pathway [GO:0007186]; integral component of membrane [GO:0016021]
WBGene00015735|C13B9.4|pdfr-1	6.46	0.47	13.74		5.65585	0.245965	59.34	50.8817	1.31	0.513237	1.28	0.506782	0.76	0.190297	0.51	0.130645	protein	516-546 aa	546		7TM_GPCRs	7tm_2 [PF00002.19]; HRM [PF02793.17]	Adenylate cyclase-coupled calcitonin receptor [KOG4564]; Calcitonin receptor [meNOG15536]	TM(6x); TM(7x)		SEG: 0.08 (39/516)	G-protein coupled receptor activity [GO:0004930]; G-protein coupled receptor signaling pathway [GO:0007186]; adenylate cyclase-activating G-protein coupled receptor signaling pathway [GO:0007189]; calcitonin receptor activity [GO:0004948]; cellular calcium ion homeostasis [GO:0006874]; integral component of membrane [GO:0016021]; locomotion [GO:0040011]; membrane [GO:0016020]; positive regulation…
WBGene00020023|R12C12.3|frpr-16	12.41	0.92	13.49		10.7416	0.469488	136.52	117.258	0.5	0.004484	0.72	0.0323605	0.22	1.59681e-05	0.15	1.09193e-06	protein	340 aa	340		7TM_GPCRs	7TM_GPCR_Srw [PF10324.4]; 7tm_1 [PF00001.16]	FOG: 7 transmembrane receptor [KOG3656]; Unnamed protein [LSE0702]	TM(7x)		SEG: 0.11 (38/340)	G-protein coupled receptor activity [GO:0004930]; G-protein coupled receptor signaling pathway [GO:0007186]; integral component of membrane [GO:0016021]
WBGene00011745|T13F2.5|sre-4	6.96	0.84	8.29		5.74848	0.407237	7.57	3.50915	0.25	7.00056e-07	0.24	1.48967e-06	15.16	10.7596	0.3	0.00153941	protein	368 aa	368		7TM_GPCRs	Sre [PF03125.13]	Sre G protein-coupled chemoreceptor [LSE0020]	TM(7x)			integral component of membrane [GO:0016021]; sensory perception of chemical stimulus [GO:0007606]
WBGene00016428|C35A11.1|dmsr-7	0.24	0.03	8		0.0805459	5.06737e-07	1.79	0.350034	0.18	1.10301e-05	0.17	7.43681e-07	0.16	8.48571e-06	0.11	9.73054e-07	protein	429 aa	429		7TM_GPCRs	7TM_GPCR_Srw [PF10324.4]; 7tm_1 [PF00001.16]	G-Protein coupled receptor [meNOG06249]; Unnamed protein [TWOG0217]	TM(7x)		SEG: 0.11 (46/429)	G-protein coupled receptor activity [GO:0004930]; G-protein coupled receptor signaling pathway [GO:0007186]; integral component of membrane [GO:0016021]
WBGene00016747|C48C5.1|nmur-1	0.23	0.03	7.67		0.0675716	3.62469e-07	1.87	0.364457	0.19	6.83952e-06	0.18	9.32295e-06	0.16	1.84151e-06	0.11	3.32403e-07	protein	400 aa	400		7TM_GPCRs	7tm_1 [PF00001.16]		TM(7x)			G-protein coupled receptor activity [GO:0004930]; G-protein coupled receptor signaling pathway [GO:0007186]; integral component of membrane [GO:0016021]
WBGene00004777|C02D4.2|ser-2	2.53	0.36	7.03		1.90647	0.0689634	22.36	15.6862	2.21	0.450895	1.92	0.343557	1.78	0.315238	1.2	0.234059	protein	196-455 aa	455		7TM_GPCRs	7TM_GPCR_Srsx [PF10320.4]; 7tm_1 [PF00001.16]	5-Hydroxytryptamine (serotonin) receptor [meNOG01228]; FOG: 7 transmembrane receptor [KOG3656]	TM(3x); TM(6x)		SEG: 0.12 (23/199)	G-protein coupled receptor activity [GO:0004930]; G-protein coupled receptor signaling pathway [GO:0007186]; dopamine receptor signaling pathway [GO:0007212]; integral component of membrane [GO:0016021]; integral component of plasma membrane [GO:0005887]; octopamine receptor activity [GO:0004989]
WBGene00001052|F15A8.5|dop-1	4.57	0.69	6.62		3.69295	0.347451	41.7	32.7909	0.9	0.137465	0.69	0.0683619	0.63	0.0650115	0.42	0.0493253	protein	212-460 aa	460		7TM_GPCRs	7tm_1 [PF00001.16]	FOG: 7 transmembrane receptor [KOG3656]; G-Protein coupled amine receptor [meNOG04342]	TM(2x); TM(7x)		SEG: 0.16 (33/212)	G-protein coupled receptor activity [GO:0004930]; G-protein coupled receptor signaling pathway [GO:0007186]; adenylate cyclase-activating dopamine receptor signaling pathway [GO:0007191]; dopamine neurotransmitter receptor activity, coupled via Gs [GO:0001588]; dopamine receptor signaling pathway [GO:0007212]; epinephrine binding [GO:0051379]; habituation [GO:0046959]; integral component of membr…
WBGene00005703|R07B5.3|sru-40	4.03	0.65	6.2		1.78409	0.0523331	10.71	1.39168	4.98	0.494363	4.65	0.442738	4.39	0.450972	11.01	3.53936	protein	57-326 aa	326		7TM_GPCRs	7TM_GPCR_Sru [PF10322.4]	Uncharacterized protein [LSE0509]	SigP+TM(2x); TM(1x); TM(3x); TM(7x)
WBGene00017615|F20A1.3|srsx-32	0.36	0.06	6		0.102622	1.10428e-06	3.3	0.685557	0.33	1.07713e-07	0.31	1.49014e-06	0.29	1.85455e-07	0.19	1.00603e-06	protein	302 aa	302		7TM_GPCRs	7TM_GPCR_Srsx [PF10320.4]	GABA receptor [KOG3642]; Olfactory receptor [meNOG00980]	TM(7x)			integral component of membrane [GO:0016021]
WBGene00005448|F37B4.6|srh-241	0.27	0.05	5.4		0.0624756	1.33544e-06	3.36	0.786376	0.29	6.25454e-06	0.27	6.9565e-06	0.25	1.01115e-06	0.17	3.79149e-06	protein	335 aa	335		7TM_GPCRs	7TM_GPCR_Srh [PF10318.4]; 7TM_GPCR_Sri [PF10327.4]	Predicted olfactory G-protein coupled receptor [LSE0262]	TM(7x)		SEG: 0.04 (13/335)
WBGene00016925|C54F6.7|srb-18	2.69	0.5	5.38		1.92306	0.171797	25.07	17.1337	0.26	7.92139e-06	0.25	2.06981e-06	0.23	4.53029e-06	0.15	1.9515e-06	protein	363 aa	363		7TM_GPCRs	7TM_GPCR_Sra [PF02117.11]; 7TM_GPCR_Srab [PF10292.4]		TM(7x)		SEG: 0.04 (14/363)	G-protein coupled receptor activity [GO:0004930]; integral component of membrane [GO:0016021]; sensory perception of chemical stimulus [GO:0007606]
WBGene00020506|T14E8.3|dop-3	0.59	0.14	4.21		0.249229	0.0122356	5.41	1.84692	0.93	0.108038	0.76	0.0590073	0.7	0.052492	0.47	0.0376828	protein	245-607 aa	607		7TM_GPCRs	7TM_GPCR_Srsx [PF10320.4]; 7TM_GPCR_Srv [PF10323.4]; 7tm_1 [PF00001.16]	Dopamine receptor [meNOG06743]; FOG: 7 transmembrane receptor [KOG3656]	TM(5x); TM(7x)		SEG: 0.11 (28/245)	G-protein coupled receptor activity [GO:0004930]; G-protein coupled receptor signaling pathway [GO:0007186]; adenylate cyclase-inhibiting dopamine receptor signaling pathway [GO:0007195]; dopamine neurotransmitter receptor activity [GO:0004952]; dopamine receptor signaling pathway [GO:0007212]; integral component of membrane [GO:0016021]; positive regulation of transcription from RNA polymerase I…
WBGene00002251|B0457.1|lat-1	5.18	1.92	2.7		4.62226	1.4701	1.27	0.129145	0.58	0.00987877	0.54	0.0114685	2.07	1.06976	12.88	11.0692	protein	114-1014 aa	1014		7TM_GPCRs	7tm_2 [PF00002.19]; DUF3497 [PF12003.3]; GPS [PF01825.16]; Gal_Lectin [PF02140.13]; HRM [PF02793.17]	G protein-coupled receptors [KOG4193]; Galactoside-binding lectin [KOG4729]; Latrophilin protein [meNOG08093]	SigP; SigP+TM(7x)		SEG: 0.13 (15/114)	G-protein coupled receptor activity [GO:0004930]; G-protein coupled receptor signaling pathway [GO:0007186]; anterior/posterior pattern specification [GO:0009952]; carbohydrate binding [GO:0030246]; defecation [GO:0030421]; embryo development ending in birth or egg hatching [GO:0009792]; endopeptidase activity [GO:0004175]; integral component of membrane [GO:0016021]; integral component of plasma…
WBGene00001053|K09G1.4|dop-2	0.12	0.07	1.71		0.0340376	0.00742646	1.26	0.329179	0.38	0.0377789	0.36	0.0390732	0.33	0.0288701	0.22	0.0239308	protein	705-849 aa	849		7TM_GPCRs	7TM_GPCR_Srsx [PF10320.4]; 7TM_GPCR_Srv [PF10323.4]; 7TM_GPCR_Srw [PF10324.4]; 7TM_GPCR_Srx [PF10328.4]; 7tm_1 [PF00001.16]	Dopamine receptor [meNOG06743]; FOG: 7 transmembrane receptor [KOG3656]	TM(7x)		SEG: 0.11 (96/849)	G-protein coupled receptor activity [GO:0004930]; G-protein coupled receptor signaling pathway [GO:0007186]; dopamine neurotransmitter receptor activity, coupled via Gi/Go [GO:0001591]; dopamine receptor signaling pathway [GO:0007212]; integral component of membrane [GO:0016021]; response to food [GO:0032094]
WBGene00044004|C24A8.6	1.74	1.03	1.69		1.03665	0.44201	16.61	8.93929	0.35	6.1093e-06	0.33	4.55286e-06	0.31	3.94383e-06	0.21	1.62151e-06	protein	287 aa	287		7TM_GPCRs	7tm_1 [PF00001.16]	STE20-like serine/threonine kinase MST [KOG0574]	TM(2x)		SEG: 0.20 (58/287)	G-protein coupled receptor activity [GO:0004930]; G-protein coupled receptor signaling pathway [GO:0007186]; integral component of membrane [GO:0016021]
WBGene00003808|T05A1.1|npr-2	0.96	1.11	0.86		0.601515	0.678812	9.79	5.69024	0.53	0.0249574	0.5	0.0261994	0.46	0.0240844	0.31	0.0164698	protein	387-430 aa	430		7TM_GPCRs	7TM_GPCR_Srsx [PF10320.4]; 7tm_1 [PF00001.16]	FOG: 7 transmembrane receptor [KOG3656]; Protein involved in G-protein coupled receptor protein signaling pathway [meNOG09865]	TM(7x)	NCoils: 0.05 (21/430); 0.05 (21/387); 0.05 (21/412)	SEG: 0.03 (13/430)	G-protein coupled receptor activity [GO:0004930]; G-protein coupled receptor signaling pathway [GO:0007186]; integral component of membrane [GO:0016021]; locomotion [GO:0040011]; neuropeptide Y receptor activity [GO:0004983]
WBGene00010979|R02D5.6	0.16	0.2	0.8		0.0178804	0.0181034	1.95	0.182952	1.17	0.133713	1.11	0.0991412	1.02	0.101389	0.69	0.064484	protein	322-341 aa	341		7TM_GPCRs	7TM_GPCR_Srsx [PF10320.4]; Srg [PF02118.16]		TM(7x)		SEG: 0.04 (12/341)	integral component of membrane [GO:0016021]; membrane [GO:0016020]; sensory perception of chemical stimulus [GO:0007606]; transmembrane signaling receptor activity [GO:0004888]
WBGene00010315|F59B2.13	0.37	0.48	0.77		0.150939	0.192531	2.56	0.690945	0.19	1.71059e-06	0.18	5.48902e-06	0.17	1.31882e-06	0.11	3.51998e-07	protein	428 aa	428		7TM_GPCRs	7TM_GPCR_Srw [PF10324.4]; 7tm_1 [PF00001.16]		TM(7x)		SEG: 0.11 (46/428)	G-protein coupled receptor activity [GO:0004930]; G-protein coupled receptor signaling pathway [GO:0007186]; integral component of membrane [GO:0016021]
WBGene00005832|C25F9.1|srw-85	0.31	0.4	0.77		0.0256856	0.027077	3.66	0.254762	2.24	0.103213	2.08	0.144856	1.92	0.129108	1.29	0.0816726	protein	121-431 aa	431		7TM_GPCRs	7TM_GPCR_Srw [PF10324.4]	7-transmembrane olfactory receptor [LSE0501]	TM(1x); TM(4x)		SEG: 0.08 (10/121)	integral component of membrane [GO:0016021]
WBGene00008065|C43C3.2|npr-18	0.13	0.18	0.72		0.0315583	0.038182	1.57	0.372517	0.94	0.22572	0.89	0.205861	0.83	0.185331	0.55	0.134244	protein	447-507 aa	507		7TM_GPCRs	7tm_1 [PF00001.16]	FOG: 7 transmembrane receptor [KOG3656]; Somatostatin receptor [meNOG01406]	TM(7x)			G-protein coupled receptor activity [GO:0004930]; G-protein coupled receptor signaling pathway [GO:0007186]; integral component of membrane [GO:0016021]
WBGene00006016|F32H5.6|srx-125	0.69	1.06	0.65		0.0167545	0.0539645	8.25	0.215581	5.01	0.10401	4.74	0.13563	4.29	0.104652	2.88	0.0654432	protein	75-308 aa	308		7TM_GPCRs	7TM_GPCR_Srx [PF10328.4]	7-transmembrane receptor [LSE0513]	TM(1x); TM(7x)		SEG: 0.09 (27/308)
WBGene00005726|Y105C5B.6|srv-15	0.22	0.35	0.63		0.0169282	0.0467207	2.69	0.311795	1.63	0.140394	1.53	0.14245	1.41	0.12875	0.95	0.0947777	protein	213-339 aa	339		7TM_GPCRs	7TM_GPCR_Srh [PF10318.4]; 7TM_GPCR_Srv [PF10323.4]; Srg [PF02118.16]	Olfactory receptor [euNOG03025]; Uncharacterized protein with weak similarity to 7-transmembrane receptor [LSE0549]	TM(4x); TM(7x)		SEG: 0.06 (12/213)	integral component of membrane [GO:0016021]
WBGene00008342|C56A3.3|frpr-5	0.12	0.2	0.6		0.0104437	0.0276079	1.52	0.115291	0.91	0.0817594	0.86	0.0707499	0.79	0.0638129	0.54	0.0479557	protein	51-493 aa	493		7TM_GPCRs	7TM_GPCR_Srw [PF10324.4]; 7tm_1 [PF00001.16]	FOG: 7 transmembrane receptor [KOG3656]	TM(7x)		SEG: 0.06 (28/489)	G-protein coupled receptor activity [GO:0004930]; G-protein coupled receptor signaling pathway [GO:0007186]; integral component of membrane [GO:0016021]
WBGene00022584|ZC266.1	2.32	3.92	0.59		1.70906	3.01253	14.31	9.08861	0.58	0.0227251	0.19	6.50933e-06	0.17	1.0794e-05	0.11	1.67759e-06	protein	396 aa	396		7TM_GPCRs	7tm_1 [PF00001.16]		TM(7x)		SEG: 0.17 (66/396)	G-protein coupled receptor activity [GO:0004930]; G-protein coupled receptor signaling pathway [GO:0007186]; integral component of membrane [GO:0016021]
WBGene00013551|Y75B8A.16	0.43	0.78	0.55		0.217374	0.43103	0.25	1.95656e-06	0.15	4.52681e-06	0.14	1.54558e-06	0.13	2.70846e-06	0.62	0.137257	protein	465 aa	465		7TM_GPCRs	ABA_GPCR [PF12430.3]; DUF3735 [PF12537.3]	Predicted G-protein coupled receptor [KOG2417]; Protein involved in intracellular pH reduction [meNOG02637]	TM(9x)		SEG: 0.02 (10/465)
WBGene00007635|C16D6.2|npr-4	0.1	0.2	0.5		0.00981415	0.0446791	1.18	0.105693	0.7	0.0710589	0.67	0.0572793	0.62	0.0529704	0.41	0.0380363	protein	376-468 aa	468		7TM_GPCRs	7TM_GPCR_Srsx [PF10320.4]; 7tm_1 [PF00001.16]	FOG: 7 transmembrane receptor [KOG3656]; Neuropeptide Y receptor [meNOG08563]	TM(7x)		SEG: 0.06 (21/376)	G-protein coupled receptor activity [GO:0004930]; G-protein coupled receptor signaling pathway [GO:0007186]; integral component of membrane [GO:0016021]; neuropeptide Y receptor activity [GO:0004983]
WBGene00010375|H09F14.1	0.36	0.91	0.4		0.114726	0.438608	3.06	0.745383	1.31	0.222125	1.25	0.189146	1.15	0.166664	0.77	0.126861	protein	319-401 aa	401		7TM_GPCRs	7TM_GPCR_Srw [PF10324.4]; 7tm_1 [PF00001.16]	FOG: 7 transmembrane receptor [KOG3656]; G protein-coupled receptor 139 [meNOG01798]	TM(5x); TM(7x)		SEG: 0.06 (18/319)	G-protein coupled receptor activity [GO:0004930]; G-protein coupled receptor signaling pathway [GO:0007186]; integral component of membrane [GO:0016021]; lipid storage [GO:0019915]
WBGene00020069|R13H7.2	0.11	0.28	0.39		0.0161917	0.0964756	1.3	0.213472	0.77	0.119022	0.74	0.10671	0.68	0.0974091	0.46	0.0625814	protein	402-440 aa	440		7TM_GPCRs	7TM_GPCR_Srw [PF10324.4]; 7tm_1 [PF00001.16]		SigP+TM(7x); TM(7x)		SEG: 0.07 (29/440)	G-protein coupled receptor activity [GO:0004930]; G-protein coupled receptor signaling pathway [GO:0007186]; integral component of membrane [GO:0016021]
WBGene00005101|Y40H7A.5|srd-23	0.41	1.35	0.3		0.140933	0.747491	3.02	0.61535	0.3	6.3248e-06	0.29	9.23869e-07	0.26	2.4593e-06	0.18	5.13473e-06	protein	323 aa	323		7TM_GPCRs	7TM_GPCR_Srd [PF10317.4]; 7TM_GPCR_Str [PF10326.4]	Chemoreceptor/7TM receptor [LSE0147]	TM(7x)			neuronal cell body [GO:0043025]; nonmotile primary cilium [GO:0031513]
WBGene00021439|Y39A3B.5|ckr-2	0.13	0.63	0.21		0.0252327	0.31379	1.58	0.289935	0.94	0.174163	0.9	0.176706	0.83	0.157908	0.56	0.106259	protein	399-617 aa	617		7TM_GPCRs	7TM_GPCR_Srsx [PF10320.4]; 7TM_GPCR_Srw [PF10324.4]; 7tm_1 [PF00001.16]	Cholecystokinin receptor [meNOG09870]; FOG: 7 transmembrane receptor [KOG3656]	TM(7x); TM(9x)		SEG: 0.03 (20/617)	G-protein coupled receptor activity [GO:0004930]; G-protein coupled receptor signaling pathway [GO:0007186]; determination of adult lifespan [GO:0008340]; integral component of membrane [GO:0016021]; lipid storage [GO:0019915]; neuropeptide Y receptor activity [GO:0004983]
WBGene00003856|C53B7.5|odr-10	0.17	1.2	0.14		0.0298649	0.671847	1.69	0.187836	0.25	6.60826e-07	0.24	3.14497e-06	0.22	9.76819e-07	0.15	8.0209e-06	protein	339 aa	339		7TM_GPCRs	7TM_GPCR_Srd [PF10317.4]; 7TM_GPCR_Srh [PF10318.4]; 7TM_GPCR_Sri [PF10327.4]; 7TM_GPCR_Srj [PF10319.4]; 7TM_GPCR_Str [PF10326.4]	7-transmembrane olfactory receptor [LSE0498]	TM(7x)		SEG: 0.07 (24/339)	G-protein coupled olfactory receptor activity [GO:0038022]; G-protein coupled receptor activity [GO:0004930]; G-protein coupled receptor signaling pathway [GO:0007186]; dendrite [GO:0030425]; detection of chemical stimulus involved in sensory perception [GO:0050907]; integral component of plasma membrane [GO:0005887]; neuronal cell body [GO:0043025]; nonmotile primary cilium [GO:0031513]; olfacto…
WBGene00014300|D2023.1	0.42	5.34	0.08	0.00429885	0.0802237	3.7744	5.1	1.06304	3.1	0.588244	2.9	0.610952	2.67	0.634019	1.8	0.387801	protein; ncRNA	103-337 aa	337		7TM_GPCRs	7TM_GPCR_Srab [PF10292.4]; Cyt-b5 [PF00173.23]; Sre [PF03125.13]	Cytochrome b involved in lipid metabolism [COG5274]; Cytochrome b5 [KOG0537]; Heme binding protein [meNOG20830]	TM(2x); TM(7x)		SEG: 0.15 (21/137)	heme binding [GO:0020037]; integral component of membrane [GO:0016021]; sensory perception of chemical stimulus [GO:0007606]
WBGene00001175|C46F4.1|egl-6	0.11	3.38	0.03	0.00724399	0.0120254	2.53887	1.32	0.140177	0.79	0.0883244	0.75	0.071277	0.69	0.0712401	0.47	0.044739	protein	384-395 aa	395		7TM_GPCRs	7TM_GPCR_Srw [PF10324.4]; 7tm_1 [PF00001.16]	FOG: 7 transmembrane receptor [KOG3656]; G-Protein coupled receptor [meNOG05627]; Unnamed protein [TWOG0217]	TM(7x)		SEG: 0.26 (100/384)	G-protein coupled receptor activity [GO:0004930]; G-protein coupled receptor signaling pathway [GO:0007186]; integral component of membrane [GO:0016021]; protein catabolic process [GO:0030163]

## Sheet: AWC, old data
Gene	AWC	larvae	AWC/larvae	Coding	Prot_size	Max_prot_size	Housekeeping	7TM_GPCRs	Pfam-A	eggNOG	Phobius	NCoils	Psegs	GO_term
WBGene00005321|F40D4.11|srh-102	55.33	0	1844.33	protein	352 aa	352		7TM_GPCRs	7TM_GPCR_Srh [PF10318.4]; 7TM_GPCR_Sri [PF10327.4]; 7TM_GPCR_Str [PF10326.4]	Predicted olfactory G-protein coupled receptor [LSE0262]	TM(7x)		SEG: 0.03 (10/352)
WBGene00005532|AC3.1|sri-20	47.4	0.14	338.57	protein	355 aa	355		7TM_GPCRs	7TM_GPCR_Srd [PF10317.4]; 7TM_GPCR_Srh [PF10318.4]; 7TM_GPCR_Sri [PF10327.4]		TM(7x)		SEG: 0.10 (35/355)
WBGene00007614|C15H11.2|gnrr-2	34.3	0.22	155.91	protein	257-379 aa	379		7TM_GPCRs	7tm_1 [PF00001.16]	FOG: 7 transmembrane receptor [KOG3656]; Gonadotropin-Releasing hormone receptor [meNOG10757]	TM(4x); TM(7x)		SEG: 0.09 (24/257)	G-protein coupled receptor activity [GO:0004930]; G-protein coupled receptor signaling pathway [GO:0007186]; embryo development ending in birth or egg hatching [GO:0009792]; integral component of membrane [GO:0016021]
WBGene00008247|C51E3.1|srsx-26	4.46	0	148.67	protein	215 aa	215		7TM_GPCRs	7TM_GPCR_Srsx [PF10320.4]; 7tm_1 [PF00001.16]	GABA receptor [KOG3642]; Olfactory receptor [meNOG16002]	TM(5x)			integral component of membrane [GO:0016021]
WBGene00010329|F59D12.1	3.55	0	118.33	protein	318 aa	318		7TM_GPCRs	7tm_1 [PF00001.16]	FOG: 7 transmembrane receptor [KOG3656]; G protein-coupled receptor [meNOG07904]	TM(7x)		SEG: 0.13 (40/318)	G-protein coupled receptor activity [GO:0004930]; G-protein coupled receptor signaling pathway [GO:0007186]; integral component of membrane [GO:0016021]; locomotion [GO:0040011]
WBGene00001518|F47D12.1|gar-2	11.97	0.13	92.08	protein	245-667 aa	667		7TM_GPCRs	7TM_GPCR_Srsx [PF10320.4]; 7tm_1 [PF00001.16]	FOG: 7 transmembrane receptor [KOG3656]; G-Protein-Linked acetylcholine receptor [meNOG10855]	TM(1x); TM(5x); TM(6x)	NCoils: 0.06 (35/627); 0.06 (35/614); 0.05 (35/667); 0.10 (35/334)	SEG: 0.13 (87/667)	G-protein coupled acetylcholine receptor activity [GO:0016907]; G-protein coupled receptor activity [GO:0004930]; G-protein coupled receptor signaling pathway [GO:0007186]; integral component of membrane [GO:0016021]; integral component of plasma membrane [GO:0005887]
WBGene00011878|T21B4.4|ador-1	2.31	0	77	protein	360-362 aa	362		7TM_GPCRs	7tm_1 [PF00001.16]	FOG: 7 transmembrane receptor [KOG3656]; Protein involved in G-protein coupled receptor protein signaling pathway [meNOG00905]	TM(7x)		SEG: 0.03 (11/362)	G-protein coupled receptor activity [GO:0004930]; G-protein coupled receptor signaling pathway [GO:0007186]; integral component of membrane [GO:0016021]; neuropeptide Y receptor activity [GO:0004983]
WBGene00004777|C02D4.2|ser-2	2.21	0	73.67	protein	196-455 aa	455		7TM_GPCRs	7TM_GPCR_Srsx [PF10320.4]; 7tm_1 [PF00001.16]	5-Hydroxytryptamine (serotonin) receptor [meNOG01228]; FOG: 7 transmembrane receptor [KOG3656]	TM(3x); TM(6x)		SEG: 0.12 (23/199)	G-protein coupled receptor activity [GO:0004930]; G-protein coupled receptor signaling pathway [GO:0007186]; dopamine receptor signaling pathway [GO:0007212]; integral component of membrane [GO:0016021]; integral component of plasma membrane [GO:0005887]; octopamine receptor activity [GO:0004989]
WBGene00021897|Y54G2A.35|ser-6	1.84	0	61.33	protein	386-401 aa	401		7TM_GPCRs	7TM_GPCR_Srsx [PF10320.4]; 7TM_GPCR_Srx [PF10328.4]; 7tm_1 [PF00001.16]	FOG: 7 transmembrane receptor [KOG3656]; Octopamine receptor [meNOG15046]	TM(7x)		SEG: 0.09 (35/401)	G-protein coupled receptor activity [GO:0004930]; G-protein coupled receptor signaling pathway [GO:0007186]; integral component of membrane [GO:0016021]
WBGene00005110|T19H12.5|srd-32	1.84	0	61.33	protein	339 aa	339		7TM_GPCRs	7TM_GPCR_Srd [PF10317.4]; 7TM_GPCR_Srh [PF10318.4]; 7TM_GPCR_Srj [PF10319.4]; 7TM_GPCR_Str [PF10326.4]	Chemoreceptor/7TM receptor [LSE0147]	TM(7x)		SEG: 0.07 (24/339)
WBGene00005270|T03F7.4|srh-47	1.65	0	55	protein	335 aa	335		7TM_GPCRs	7TM_GPCR_Srd [PF10317.4]; 7TM_GPCR_Srh [PF10318.4]; 7TM_GPCR_Sri [PF10327.4]; 7TM_GPCR_Srj [PF10319.4]; 7TM_GPCR_Str [PF10326.4]	Predicted olfactory G-protein coupled receptor [LSE0262]	TM(7x)
WBGene00011382|T02E9.3|dop-5	17.94	0.5	35.88	protein	763 aa	763		7TM_GPCRs	7TM_GPCR_Srsx [PF10320.4]; 7tm_1 [PF00001.16]	FOG: 7 transmembrane receptor [KOG3656]; Protein involved in G-protein coupled receptor protein signaling pathway [meNOG15783]	TM(7x)	NCoils: 0.03 (21/763)	SEG: 0.04 (33/763)	G-protein coupled receptor activity [GO:0004930]; G-protein coupled receptor signaling pathway [GO:0007186]; integral component of membrane [GO:0016021]; reproduction [GO:0000003]
WBGene00016093|C25E10.3|srsx-34	2.21	0.07	31.57	protein	299-589 aa	589		7TM_GPCRs	7TM_GPCR_Srsx [PF10320.4]; 7tm_1 [PF00001.16]	7-transmembrane receptor [LSE0518]; GABA receptor [KOG3642]; Predicted transporter/transmembrane protein [KOG2325]	TM(12x); TM(14x); TM(7x)		SEG: 0.08 (39/491)	G-protein coupled receptor activity [GO:0004930]; G-protein coupled receptor signaling pathway [GO:0007186]; integral component of membrane [GO:0016021]
WBGene00005987|T01D3.4|srx-96	46.27	1.79	25.85	protein	323 aa	323		7TM_GPCRs	7TM_GPCR_Srx [PF10328.4]	7-transmembrane receptor [LSE0513]	TM(7x)		SEG: 0.19 (61/323)	integral component of membrane [GO:0016021]; lipid storage [GO:0019915]
WBGene00016842|C50F7.1|npr-35	0.66	0.04	16.5	protein; ncRNA	381 aa	381		7TM_GPCRs	7TM_GPCR_Srsx [PF10320.4]; 7tm_1 [PF00001.16]	FOG: 7 transmembrane receptor [KOG3656]; Protein involved in G-protein coupled receptor protein signaling pathway [meNOG09865]	TM(7x)			G-protein coupled receptor activity [GO:0004930]; G-protein coupled receptor signaling pathway [GO:0007186]; determination of adult lifespan [GO:0008340]; integral component of membrane [GO:0016021]
WBGene00020506|T14E8.3|dop-3	0.44	0	14.67	protein	245-607 aa	607		7TM_GPCRs	7TM_GPCR_Srsx [PF10320.4]; 7TM_GPCR_Srv [PF10323.4]; 7tm_1 [PF00001.16]	Dopamine receptor [meNOG06743]; FOG: 7 transmembrane receptor [KOG3656]	TM(5x); TM(7x)		SEG: 0.11 (28/245)	G-protein coupled receptor activity [GO:0004930]; G-protein coupled receptor signaling pathway [GO:0007186]; adenylate cyclase-inhibiting dopamine receptor signaling pathway [GO:0007195]; dopamine neurotransmitter receptor activity [GO:0004952]; dopamine receptor signaling pathway [GO:0007212]; integral component of membrane [GO:0016021]; positive regulation of transcription from RNA polymerase I…
WBGene00015735|C13B9.4|pdfr-1	7.24	0.56	12.93	protein	516-546 aa	546		7TM_GPCRs	7tm_2 [PF00002.19]; HRM [PF02793.17]	Adenylate cyclase-coupled calcitonin receptor [KOG4564]; Calcitonin receptor [meNOG15536]	TM(6x); TM(7x)		SEG: 0.08 (39/516)	G-protein coupled receptor activity [GO:0004930]; G-protein coupled receptor signaling pathway [GO:0007186]; adenylate cyclase-activating G-protein coupled receptor signaling pathway [GO:0007189]; calcitonin receptor activity [GO:0004948]; cellular calcium ion homeostasis [GO:0006874]; integral component of membrane [GO:0016021]; locomotion [GO:0040011]; membrane [GO:0016020]; positive regulation…
WBGene00011745|T13F2.5|sre-4	1.4	0.13	10.77	protein	368 aa	368		7TM_GPCRs	Sre [PF03125.13]	Sre G protein-coupled chemoreceptor [LSE0020]	TM(7x)			integral component of membrane [GO:0016021]; sensory perception of chemical stimulus [GO:0007606]
WBGene00006165|F59B1.1|str-114	0.32	0	10.67	protein	348 aa	348		7TM_GPCRs	7TM_GPCR_Srd [PF10317.4]; 7TM_GPCR_Srh [PF10318.4]; 7TM_GPCR_Srj [PF10319.4]; 7TM_GPCR_Str [PF10326.4]	7-transmembrane olfactory receptor [LSE0498]	TM(7x)
WBGene00005530|Y22F5A.2|sri-18	0.32	0	10.67	protein	346 aa	346		7TM_GPCRs	7TM_GPCR_Srh [PF10318.4]; 7TM_GPCR_Sri [PF10327.4]	Predicted olfactory G-protein coupled receptor [LSE0262]	TM(7x)		SEG: 0.10 (36/346)
WBGene00016428|C35A11.1|dmsr-7	0.31	0	10.33	protein	429 aa	429		7TM_GPCRs	7TM_GPCR_Srw [PF10324.4]; 7tm_1 [PF00001.16]	G-Protein coupled receptor [meNOG06249]; Unnamed protein [TWOG0217]	TM(7x)		SEG: 0.11 (46/429)	G-protein coupled receptor activity [GO:0004930]; G-protein coupled receptor signaling pathway [GO:0007186]; integral component of membrane [GO:0016021]
WBGene00005113|R186.2|srd-35	0.96	0.1	9.6	protein	52-336 aa	336		7TM_GPCRs	7TM_GPCR_Srd [PF10317.4]; 7TM_GPCR_Str [PF10326.4]	Chemoreceptor/7TM receptor [LSE0147]	TM(7x)		SEG: 0.04 (14/336)
WBGene00017615|F20A1.3|srsx-32	0.24	0	8	protein	302 aa	302		7TM_GPCRs	7TM_GPCR_Srsx [PF10320.4]	GABA receptor [KOG3642]; Olfactory receptor [meNOG00980]	TM(7x)			integral component of membrane [GO:0016021]
WBGene00015799|C15H9.3	0.23	0	7.67	protein	314 aa	314		7TM_GPCRs	7TM_GPCR_Srx [PF10328.4]	FOG: 7 transmembrane receptor [KOG3656]	TM(7x)			integral component of membrane [GO:0016021]
WBGene00001052|F15A8.5|dop-1	3.24	0.59	5.49	protein	212-460 aa	460		7TM_GPCRs	7tm_1 [PF00001.16]	FOG: 7 transmembrane receptor [KOG3656]; G-Protein coupled amine receptor [meNOG04342]	TM(2x); TM(7x)		SEG: 0.16 (33/212)	G-protein coupled receptor activity [GO:0004930]; G-protein coupled receptor signaling pathway [GO:0007186]; adenylate cyclase-activating dopamine receptor signaling pathway [GO:0007191]; dopamine neurotransmitter receptor activity, coupled via Gs [GO:0001588]; dopamine receptor signaling pathway [GO:0007212]; epinephrine binding [GO:0051379]; habituation [GO:0046959]; integral component of membr…
WBGene00016925|C54F6.7|srb-18	1.99	0.47	4.23	protein	363 aa	363		7TM_GPCRs	7TM_GPCR_Sra [PF02117.11]; 7TM_GPCR_Srab [PF10292.4]		TM(7x)		SEG: 0.04 (14/363)	G-protein coupled receptor activity [GO:0004930]; integral component of membrane [GO:0016021]; sensory perception of chemical stimulus [GO:0007606]
WBGene00019444|K06C4.8|frpr-11	0.11	0	3.67	protein	355 aa	355		7TM_GPCRs	7TM_GPCR_Srw [PF10324.4]; 7tm_1 [PF00001.16]	FOG: 7 transmembrane receptor [KOG3656]; Unnamed protein [LSE0702]	TM(7x)		SEG: 0.11 (39/355)	G-protein coupled receptor activity [GO:0004930]; G-protein coupled receptor signaling pathway [GO:0007186]; integral component of membrane [GO:0016021]
WBGene00015214|B0496.5|srtx-1	0.11	0	3.67	protein	355 aa	355		7TM_GPCRs	7tm_1 [PF00001.16]		TM(7x)		SEG: 0.03 (12/355)	G-protein coupled receptor activity [GO:0004930]; G-protein coupled receptor signaling pathway [GO:0007186]; integral component of membrane [GO:0016021]
WBGene00006201|Y9C9A.10|str-155	0.11	0	3.67	protein	340 aa	340		7TM_GPCRs	7TM_GPCR_Srd [PF10317.4]; 7TM_GPCR_Srh [PF10318.4]; 7TM_GPCR_Sri [PF10327.4]; 7TM_GPCR_Srj [PF10319.4]; 7TM_GPCR_Str [PF10326.4]	7-transmembrane olfactory receptor [LSE0498]	TM(7x)		SEG: 0.11 (37/340)
WBGene00005526|M01G12.1|sri-14	0.11	0	3.67	protein	341 aa	341		7TM_GPCRs	7TM_GPCR_Srd [PF10317.4]; 7TM_GPCR_Srh [PF10318.4]; 7TM_GPCR_Sri [PF10327.4]; 7TM_GPCR_Str [PF10326.4]	Predicted olfactory G-protein coupled receptor [LSE0262]	TM(7x)		SEG: 0.08 (27/341)	detection of chemical stimulus involved in sensory perception [GO:0050907]
WBGene00005251|ZC404.5|srh-28	0.11	0	3.67	protein	357 aa	357		7TM_GPCRs	7TM_GPCR_Srh [PF10318.4]; 7TM_GPCR_Sri [PF10327.4]	Predicted olfactory G-protein coupled receptor [LSE0262]	TM(7x)		SEG: 0.05 (17/357)	embryo development ending in birth or egg hatching [GO:0009792]; nematode larval development [GO:0002119]
WBGene00006283|C01B4.1|str-257	0.1	0	3.33	protein	352 aa	352		7TM_GPCRs	7TM_GPCR_Srd [PF10317.4]; 7TM_GPCR_Srh [PF10318.4]; 7TM_GPCR_Srj [PF10319.4]; 7TM_GPCR_Str [PF10326.4]		TM(7x)		SEG: 0.07 (24/352)
WBGene00002251|B0457.1|lat-1	16.61	5.11	3.25	protein	114-1014 aa	1014		7TM_GPCRs	7tm_2 [PF00002.19]; DUF3497 [PF12003.3]; GPS [PF01825.16]; Gal_Lectin [PF02140.13]; HRM [PF02793.17]	G protein-coupled receptors [KOG4193]; Galactoside-binding lectin [KOG4729]; Latrophilin protein [meNOG08093]	SigP; SigP+TM(7x)		SEG: 0.13 (15/114)	G-protein coupled receptor activity [GO:0004930]; G-protein coupled receptor signaling pathway [GO:0007186]; anterior/posterior pattern specification [GO:0009952]; carbohydrate binding [GO:0030246]; defecation [GO:0030421]; embryo development ending in birth or egg hatching [GO:0009792]; endopeptidase activity [GO:0004175]; integral component of membrane [GO:0016021]; integral component of plasma…
WBGene00020023|R12C12.3|frpr-16	3.01	0.96	3.14	protein	340 aa	340		7TM_GPCRs	7TM_GPCR_Srw [PF10324.4]; 7tm_1 [PF00001.16]	FOG: 7 transmembrane receptor [KOG3656]; Unnamed protein [LSE0702]	TM(7x)		SEG: 0.11 (38/340)	G-protein coupled receptor activity [GO:0004930]; G-protein coupled receptor signaling pathway [GO:0007186]; integral component of membrane [GO:0016021]
WBGene00008248|C51E3.2|srsx-27	0.67	0.3	2.23	protein	327 aa	327		7TM_GPCRs	7TM_GPCR_Srsx [PF10320.4]; 7tm_1 [PF00001.16]	7-transmembrane receptor [LSE0518]; GABA receptor [KOG3642]	TM(7x)		SEG: 0.11 (37/327)	integral component of membrane [GO:0016021]
WBGene00006180|C09H5.6|str-131	0.11	0.05	2.2	protein	335 aa	335		7TM_GPCRs	7TM_GPCR_Srd [PF10317.4]; 7TM_GPCR_Srh [PF10318.4]; 7TM_GPCR_Sri [PF10327.4]; 7TM_GPCR_Srj [PF10319.4]; 7TM_GPCR_Str [PF10326.4]	7-transmembrane olfactory receptor [LSE0498]	TM(7x)		SEG: 0.09 (31/335)	integral component of membrane [GO:0016021]
WBGene00006576|C38C10.1|tkr-1	0.5	0.36	1.39	protein	406 aa	406		7TM_GPCRs	7TM_GPCR_Srsx [PF10320.4]; 7TM_GPCR_Srx [PF10328.4]; 7tm_1 [PF00001.16]	G protein-coupled receptor [KOG4219]; Tachykinin receptor [meNOG00126]	TM(7x)			G-protein coupled receptor activity [GO:0004930]; G-protein coupled receptor signaling pathway [GO:0007186]; integral component of membrane [GO:0016021]; lipid storage [GO:0019915]
WBGene00044004|C24A8.6	0.9	0.92	0.98	protein	287 aa	287		7TM_GPCRs	7tm_1 [PF00001.16]	STE20-like serine/threonine kinase MST [KOG0574]	TM(2x)		SEG: 0.20 (58/287)	G-protein coupled receptor activity [GO:0004930]; G-protein coupled receptor signaling pathway [GO:0007186]; integral component of membrane [GO:0016021]
WBGene00010315|F59B2.13	0.48	0.57	0.84	protein	428 aa	428		7TM_GPCRs	7TM_GPCR_Srw [PF10324.4]; 7tm_1 [PF00001.16]		TM(7x)		SEG: 0.11 (46/428)	G-protein coupled receptor activity [GO:0004930]; G-protein coupled receptor signaling pathway [GO:0007186]; integral component of membrane [GO:0016021]
WBGene00005101|Y40H7A.5|srd-23	0.57	1.33	0.43	protein	323 aa	323		7TM_GPCRs	7TM_GPCR_Srd [PF10317.4]; 7TM_GPCR_Str [PF10326.4]	Chemoreceptor/7TM receptor [LSE0147]	TM(7x)			neuronal cell body [GO:0043025]; nonmotile primary cilium [GO:0031513]
WBGene00003808|T05A1.1|npr-2	0.44	1.06	0.42	protein	387-430 aa	430		7TM_GPCRs	7TM_GPCR_Srsx [PF10320.4]; 7tm_1 [PF00001.16]	FOG: 7 transmembrane receptor [KOG3656]; Protein involved in G-protein coupled receptor protein signaling pathway [meNOG09865]	TM(7x)	NCoils: 0.05 (21/430); 0.05 (21/387); 0.05 (21/412)	SEG: 0.03 (13/430)	G-protein coupled receptor activity [GO:0004930]; G-protein coupled receptor signaling pathway [GO:0007186]; integral component of membrane [GO:0016021]; locomotion [GO:0040011]; neuropeptide Y receptor activity [GO:0004983]
WBGene00010375|H09F14.1	0.29	0.71	0.41	protein	319-401 aa	401		7TM_GPCRs	7TM_GPCR_Srw [PF10324.4]; 7tm_1 [PF00001.16]	FOG: 7 transmembrane receptor [KOG3656]; G protein-coupled receptor 139 [meNOG01798]	TM(5x); TM(7x)		SEG: 0.06 (18/319)	G-protein coupled receptor activity [GO:0004930]; G-protein coupled receptor signaling pathway [GO:0007186]; integral component of membrane [GO:0016021]; lipid storage [GO:0019915]
WBGene00022584|ZC266.1	1.2	3.89	0.31	protein	396 aa	396		7TM_GPCRs	7tm_1 [PF00001.16]		TM(7x)		SEG: 0.17 (66/396)	G-protein coupled receptor activity [GO:0004930]; G-protein coupled receptor signaling pathway [GO:0007186]; integral component of membrane [GO:0016021]
WBGene00004779|Y22D7AR.13|ser-4	0.22	0.96	0.23	protein	445 aa	445		7TM_GPCRs	7tm_1 [PF00001.16]	5-Hydroxytryptamine (serotonin) receptor [meNOG01228]; FOG: 7 transmembrane receptor [KOG3656]	TM(7x)		SEG: 0.08 (34/445)	G-protein coupled receptor activity [GO:0004930]; G-protein coupled receptor signaling pathway [GO:0007186]; determination of adult lifespan [GO:0008340]; integral component of membrane [GO:0016021]; integral component of plasma membrane [GO:0005887]; negative regulation of locomotion [GO:0040013]; serotonin receptor activity [GO:0004993]; serotonin receptor signaling pathway [GO:0007210]
WBGene00020689|T22D1.12|npr-12	0.1	0.97	0.1	protein	391-397 aa	397		7TM_GPCRs	7TM_GPCR_Srsx [PF10320.4]; 7tm_1 [PF00001.16]	FOG: 7 transmembrane receptor [KOG3656]; Neuropeptide Y receptor [meNOG08563]	TM(7x)		SEG: 0.08 (30/397)	G-protein coupled receptor activity [GO:0004930]; G-protein coupled receptor signaling pathway [GO:0007186]; integral component of membrane [GO:0016021]; neuropeptide Y receptor activity [GO:0004983]
WBGene00003856|C53B7.5|odr-10	0.1	1.25	0.08	protein	339 aa	339		7TM_GPCRs	7TM_GPCR_Srd [PF10317.4]; 7TM_GPCR_Srh [PF10318.4]; 7TM_GPCR_Sri [PF10327.4]; 7TM_GPCR_Srj [PF10319.4]; 7TM_GPCR_Str [PF10326.4]	7-transmembrane olfactory receptor [LSE0498]	TM(7x)		SEG: 0.07 (24/339)	G-protein coupled olfactory receptor activity [GO:0038022]; G-protein coupled receptor activity [GO:0004930]; G-protein coupled receptor signaling pathway [GO:0007186]; dendrite [GO:0030425]; detection of chemical stimulus involved in sensory perception [GO:0050907]; integral component of plasma membrane [GO:0005887]; neuronal cell body [GO:0043025]; nonmotile primary cilium [GO:0031513]; olfacto…
