# Supplementary material for: Nematophagous fungus Arthrobotrys oligospora mimics olfactory cues of sex and food to lure its nematode prey
Source: eLife. 2017 Jan 18;6:e20023. doi: 10.7554/eLife.20023 (PMC5243009; doi:10.7554/eLife.20023)
Supplement: Supplementary file 1. — DOI: http://dx.doi.org/10.7554/eLife.20023.016 [file elife-20023-supp1.xlsx]

## Sheet: Sheet1
Supplementary file 1: Detection of compounds 1-5 from headspace above fungal cultures of A. oligospora, A. terreus, A. niger, and growth medium-only control samples.
			methyl thiolacetate (1)	2-methyl-1-butanol (2)	dimethyl disulfide (3)	methyl 3-methyl-2-butenoate (4)	2,4-dithiapentane (5)
	Sample	Sampling
Species Name	Number	Time
Arthrobotrys oligospora	103-C	20 hrs	+	+	+	+	+
Arthrobotrys oligospora	103-D	18 hrs	+	+	+	+	+
Arthrobotrys oligospora	115-A	24 hrs	+	-	+	-	+
Arthrobotrys oligospora	115-B	24 hrs	+	-	+	-	+
Arthrobotrys oligospora	116-A	20 hrs	+	+	+	-	+
Arthrobotrys oligospora	121-A	22 hrs	+	+	+	-	+
Arthrobotrys oligospora	121-C	21 hrs	+	+	+	-	+
Arthrobotrys oligospora	121-D	2.5 hrs	+	+	+	-	+
Arthrobotrys oligospora	121-E	96 hrs	+	+	+	-	+
Arthrobotrys oligospora	121-F	96 hrs	+	+	+	-	+
Arthrobotrys oligospora	128-B	20 hrs	+	+	+	-	+
Arthrobotrys oligospora	129-A	70 hrs	+	+	+	+	+
Arthrobotrys oligospora	131-B	72 hrs	+	+	+	+	+
Aspergillus terreus	129-B	48 hrs	-	+	-	-	-
Aspergillus terreus	130-B	62 hrs	-	-	+	-	-
Aspergillus niger	129-C	48 hrs	-	-	-	-	-
Aspergillus niger	131-A	22 hrs	-	-	+	-	-
medium only control	106-A	20 hrs	-	-	-	-	-
medium only control	106-B	18 hrs	-	-	-	-	-
medium only control	121-B	114 hrs	-	+	-	-	-
medium only control	128-A	20 hrs	-	-	-	-	-
medium only control	131-C	20 hrs	-	-	-	-	-
